# Supplementary material for: Genome-Wide Mutation Scoring for Machine-Learning-Based Antimicrobial Resistance Prediction
Source: Int J Mol Sci. 2021 Dec 2;22(23):13049. doi: 10.3390/ijms222313049 (PMC8657983; doi:10.3390/ijms222313049)
Supplement: Supplementary file 1 [file ijms-22-13049-s001.zip]

Archive with 7 entries (5 files):
- ijms-1443669-supplementary/
- ijms-1443669-supplementary/Supplementary_Files/
- ijms-1443669-supplementary/Supplementary_Files/Supplementary_Figures.pdf
- ijms-1443669-supplementary/Supplementary_Files/Supplementary_Table_S1.xlsx
- ijms-1443669-supplementary/Supplementary_Files/Supplementary_Table_S2.xlsx
- ijms-1443669-supplementary/Supplementary_Files/Supplementary_Table_S3.xlsx
- ijms-1443669-supplementary/Supplementary_Files/Supplementary_Table_S4.xlsx
