# Supplementary material for: Genome-Wide Mutation Scoring for Machine-Learning-Based Antimicrobial Resistance Prediction
Source: Int J Mol Sci. 2021 Dec 2;22(23):13049. doi: 10.3390/ijms222313049 (PMC8657983; doi:10.3390/ijms222313049)
Supplement: Supplementary file 1 [file ijms-22-13049-s001.zip › ijms-1443669-supplementary/Supplementary_Files/Supplementary_Table_S1.xlsx]

## Sheet: Supplementary Table S1
pathogen	compound	N_train_resistant	N_train_susceptible	N_train	%train_resistant	%train_susceptible	N_test_resistant	N_test_resistant	N_test	%test_resistant	%test_susceptible	N_total
A. baumannii	AMI	309	271	580	0.532759	0.467241	111	48	159	0.698113	0.301887	739
A. baumannii	AMP-SLB	393	325	718	0.547354	0.452646	88	143	231	0.380952	0.619048	949
A. baumannii	CAZ	697	251	948	0.735232	0.264768	199	24	223	0.892377	0.107623	1171
A. baumannii	CIP	712	203	915	0.778142	0.221858	208	17	225	0.924444	0.0755556	1140
A. baumannii	FEP	507	190	697	0.727403	0.272597	101	15	116	0.87069	0.12931	813
A. baumannii	GEN	656	232	888	0.738739	0.261261	189	21	210	0.9	0.1	1098
A. baumannii	LEV	571	204	775	0.736774	0.263226	191	25	216	0.884259	0.115741	991
A. baumannii	MER	495	354	849	0.583039	0.416961	92	73	165	0.557576	0.442424	1014
A. baumannii	PTZ	463	138	601	0.770383	0.229617	81	17	98	0.826531	0.173469	699
A. baumannii	TET	562	221	783	0.717752	0.282248	238	18	256	0.929688	0.0703125	1039
A. baumannii	TOB	377	345	722	0.522161	0.477839	160	48	208	0.769231	0.230769	930
A. baumannii	TSU	478	192	670	0.713433	0.286567	177	34	211	0.838863	0.161137	881
C. freundii	AZT	121	184	305	0.396721	0.603279	30	49	79	0.379747	0.620253	384
C. freundii	CAZ	133	184	317	0.419558	0.580442	33	48	81	0.407407	0.592593	398
C. freundii	CIP	85	231	316	0.268987	0.731013	25	56	81	0.308642	0.691358	397
C. freundii	CRO	138	177	315	0.438095	0.561905	37	44	81	0.45679	0.54321	396
C. freundii	CTX	130	174	304	0.427632	0.572368	32	46	78	0.410256	0.589744	382
C. freundii	GEN	44	274	318	0.138365	0.861635	13	68	81	0.160494	0.839506	399
C. freundii	LEV	83	234	317	0.26183	0.73817	24	57	81	0.296296	0.703704	398
C. freundii	PTZ	117	196	313	0.373802	0.626198	33	48	81	0.407407	0.592593	394
C. freundii	TET	65	242	307	0.211726	0.788274	29	50	79	0.367089	0.632911	386
C. freundii	TOB	45	270	315	0.142857	0.857143	18	63	81	0.222222	0.777778	396
C. freundii	TSU	61	252	313	0.194888	0.805112	33	48	81	0.407407	0.592593	394
E. cloacae	AZT	227	188	415	0.546988	0.453012	61	43	104	0.586538	0.413462	519
E. cloacae	CAZ	502	257	759	0.661397	0.338603	131	62	193	0.678756	0.321244	952
E. cloacae	CIP	334	411	745	0.448322	0.551678	84	109	193	0.435233	0.564767	938
E. cloacae	CRO	324	186	510	0.635294	0.364706	74	44	118	0.627119	0.372881	628
E. cloacae	CTX	458	177	635	0.72126	0.27874	111	42	153	0.72549	0.27451	788
E. cloacae	ERT	219	316	535	0.409346	0.590654	52	73	125	0.416	0.584	660
E. cloacae	FEP	215	294	509	0.422397	0.577603	32	85	117	0.273504	0.726496	626
E. cloacae	GEN	180	551	731	0.246238	0.753762	36	155	191	0.188482	0.811518	922
E. cloacae	IMI	127	623	750	0.169333	0.830667	29	164	193	0.150259	0.849741	943
E. cloacae	LEV	167	338	505	0.330693	0.669307	24	93	117	0.205128	0.794872	622
E. cloacae	MIN	148	132	280	0.528571	0.471429	52	35	87	0.597701	0.402299	367
E. cloacae	PTZ	409	329	738	0.554201	0.445799	117	75	192	0.609375	0.390625	930
E. cloacae	TET	245	403	648	0.378086	0.621914	66	105	171	0.385965	0.614035	819
E. coli	AMC	655	895	1550	0.422581	0.577419	190	195	385	0.493506	0.506494	1935
E. coli	AMP	993	553	1546	0.642303	0.357697	278	118	396	0.70202	0.29798	1942
E. coli	AMP-SLB	780	597	1377	0.566449	0.433551	212	117	329	0.644377	0.355623	1706
E. coli	AZT	375	1034	1409	0.266146	0.733854	128	215	343	0.373178	0.626822	1752
E. coli	CAZ	370	1171	1541	0.240104	0.759896	143	227	370	0.386486	0.613514	1911
E. coli	CFZ	800	610	1410	0.567376	0.432624	206	136	342	0.602339	0.397661	1752
E. coli	CIP	547	1026	1573	0.347743	0.652257	171	236	407	0.420147	0.579853	1980
E. coli	CRO	486	1082	1568	0.309949	0.690051	172	231	403	0.426799	0.573201	1971
E. coli	CTX	395	964	1359	0.290655	0.709345	131	198	329	0.398176	0.601824	1688
E. coli	CXM	426	919	1345	0.316729	0.683271	109	185	294	0.370748	0.629252	1639
E. coli	ERT	89	1478	1567	0.0567964	0.943204	67	312	379	0.176781	0.823219	1946
E. coli	FEP	376	1191	1567	0.239949	0.760051	138	240	378	0.365079	0.634921	1945
E. coli	FOX	123	280	403	0.305211	0.694789	60	77	137	0.437956	0.562044	540
E. coli	GEN	280	1322	1602	0.174782	0.825218	88	322	410	0.214634	0.785366	2012
E. coli	LEV	498	972	1470	0.338776	0.661224	162	205	367	0.441417	0.558583	1837
E. coli	MER	67	1538	1605	0.0417445	0.958255	52	327	379	0.137203	0.862797	1984
E. coli	PTZ	194	1380	1574	0.123253	0.876747	81	291	372	0.217742	0.782258	1946
E. coli	TET	472	786	1258	0.375199	0.624801	187	152	339	0.551622	0.448378	1597
E. coli	TOB	296	1226	1522	0.194481	0.805519	104	268	372	0.27957	0.72043	1894
E. coli	TSU	629	1021	1650	0.381212	0.618788	179	237	416	0.430288	0.569712	2066
K. pneumoniae	AMC	1278	670	1948	0.656057	0.343943	342	384	726	0.471074	0.528926	2674
K. pneumoniae	AMI	656	2011	2667	0.245969	0.754031	85	396	481	0.176715	0.823285	3148
K. pneumoniae	AZT	2538	821	3359	0.755582	0.244418	387	406	793	0.48802	0.51198	4152
K. pneumoniae	CAZ	2851	819	3670	0.776839	0.223161	466	448	914	0.509847	0.490153	4584
K. pneumoniae	CFZ	2820	499	3319	0.849654	0.150346	531	258	789	0.673004	0.326996	4108
K. pneumoniae	CIP	2901	780	3681	0.788101	0.211899	508	409	917	0.55398	0.44602	4598
K. pneumoniae	CRO	2628	718	3346	0.785415	0.214585	420	404	824	0.509709	0.490291	4170
K. pneumoniae	CTX	853	583	1436	0.594011	0.405989	182	343	525	0.346667	0.653333	1961
K. pneumoniae	CXM	2559	594	3153	0.811608	0.188392	486	342	828	0.586957	0.413043	3981
K. pneumoniae	ERT	1044	954	1998	0.522523	0.477477	196	488	684	0.28655	0.71345	2682
K. pneumoniae	FEP	2219	1140	3359	0.660613	0.339387	364	470	834	0.436451	0.563549	4193
K. pneumoniae	FOX	1633	886	2519	0.648273	0.351727	271	210	481	0.56341	0.43659	3000
K. pneumoniae	GEN	1530	2086	3616	0.423119	0.576881	322	600	922	0.349241	0.650759	4538
K. pneumoniae	IMI	1417	2157	3574	0.396475	0.603525	186	703	889	0.209224	0.790776	4463
K. pneumoniae	LEV	2472	907	3379	0.731577	0.268423	337	474	811	0.415536	0.584464	4190
K. pneumoniae	MER	1481	2030	3511	0.421817	0.578183	184	672	856	0.214953	0.785047	4367
K. pneumoniae	MIN	556	444	1000	0.556	0.444	158	116	274	0.576642	0.423358	1274
K. pneumoniae	NIT	1503	135	1638	0.917582	0.0824176	282	56	338	0.83432	0.16568	1976
K. pneumoniae	PTZ	2452	1163	3615	0.678285	0.321715	410	496	906	0.452539	0.547461	4521
K. pneumoniae	TET	1731	1638	3369	0.513802	0.486198	402	421	823	0.488457	0.511543	4192
K. pneumoniae	TOB	2144	1276	3420	0.626901	0.373099	340	491	831	0.409146	0.590854	4251
K. pneumoniae	TSU	998	874	1872	0.53312	0.46688	247	413	660	0.374242	0.625758	2532
P. mirabilis	AMP	146	290	436	0.334862	0.665138	47	62	109	0.431193	0.568807	545
P. mirabilis	CIP	138	298	436	0.316514	0.683486	50	59	109	0.458716	0.541284	545
P. mirabilis	IMI	297	139	436	0.681193	0.318807	83	26	109	0.761468	0.238532	545
P. mirabilis	LEV	134	302	436	0.307339	0.692661	51	58	109	0.46789	0.53211	545
P. aeruginosa	AMI	361	1120	1481	0.243754	0.756246	111	261	372	0.298387	0.701613	1853
P. aeruginosa	AZT	1106	941	2047	0.540303	0.459697	281	231	512	0.548828	0.451172	2559
P. aeruginosa	CAZ	909	1163	2072	0.438707	0.561293	243	279	522	0.465517	0.534483	2594
P. aeruginosa	CIP	1230	800	2030	0.605911	0.394089	334	171	505	0.661386	0.338614	2535
P. aeruginosa	FEP	882	1168	2050	0.430244	0.569756	259	255	514	0.503891	0.496109	2564
P. aeruginosa	GEN	772	1241	2013	0.383507	0.616493	204	299	503	0.405567	0.594433	2516
P. aeruginosa	IMI	927	1113	2040	0.454412	0.545588	270	249	519	0.520231	0.479769	2559
P. aeruginosa	LEV	1473	838	2311	0.637386	0.362614	399	176	575	0.693913	0.306087	2886
P. aeruginosa	MER	1043	1314	2357	0.442512	0.557488	264	323	587	0.449744	0.550256	2944
P. aeruginosa	PTZ	990	1060	2050	0.482927	0.517073	282	233	515	0.547573	0.452427	2565
P. aeruginosa	TOB	604	1432	2036	0.29666	0.70334	197	311	508	0.387795	0.612205	2544
S. marcescens	CIP	301	284	585	0.51453	0.48547	63	83	146	0.431507	0.568493	731
S. marcescens	CRO	160	258	418	0.382775	0.617225	36	78	114	0.315789	0.684211	532
S. marcescens	CTX	321	211	532	0.603383	0.396617	65	71	136	0.477941	0.522059	668
S. marcescens	IMI	140	445	585	0.239316	0.760684	38	106	144	0.263889	0.736111	729
S. marcescens	LEV	128	287	415	0.308434	0.691566	24	87	111	0.216216	0.783784	526
S. marcescens	PTZ	246	337	583	0.421955	0.578045	51	94	145	0.351724	0.648276	728
S. aureus	CIP	859	1124	1983	0.433182	0.566818	180	401	581	0.309811	0.690189	2564
S. aureus	CLI	687	871	1558	0.44095	0.55905	175	285	460	0.380435	0.619565	2018
S. aureus	CXM	228	330	558	0.408602	0.591398	41	74	115	0.356522	0.643478	673
S. aureus	ERY	849	1416	2265	0.374834	0.625166	221	466	687	0.321689	0.678311	2952
S. aureus	GEN	2154	113	2267	0.950154	0.0498456	81	606	687	0.117904	0.882096	2954
S. aureus	LEV	130	347	477	0.272537	0.727463	58	141	199	0.291457	0.708543	676
S. aureus	MET	1082	1367	2449	0.441813	0.558187	85	404	489	0.173824	0.826176	2938
S. aureus	MOX	312	522	834	0.374101	0.625899	97	153	250	0.388	0.612	1084
S. aureus	OXA	311	712	1023	0.304008	0.695992	83	248	331	0.250755	0.749245	1354
S. aureus	PEN	1795	316	2111	0.850308	0.149692	484	133	617	0.784441	0.215559	2728
S. aureus	TET	197	1910	2107	0.0934979	0.906502	123	495	618	0.199029	0.800971	2725
