# Supplementary material for: Genome-Wide Mutation Scoring for Machine-Learning-Based Antimicrobial Resistance Prediction
Source: Int J Mol Sci. 2021 Dec 2;22(23):13049. doi: 10.3390/ijms222313049 (PMC8657983; doi:10.3390/ijms222313049)
Supplement: Supplementary file 1 [file ijms-22-13049-s001.zip › ijms-1443669-supplementary/Supplementary_Files/Supplementary_Table_S2.xlsx]

## Sheet: Supplementary Table S2
Organism	compound	TN DNA k-mers	TN extended	TN full	FP DNA k-mers	FP extended	FP full	FN DNA k-mers	FN extended	FN full	TP DNA k-mers	TP extended	TP full	NTEST	NTRAIN	ACC DNA k-mers	ACC extended	ACC full	bACC DNA k-mers	bACC extended	bACC full	VME DNA k-mers	VME extended	VME full	ME DNA k-mers	ME extended	ME full	bACC difference extended vs. DNA	mcnemar.test P-value, extended vs DNA	bACC difference full vs. DNA	mcnemar.test P-value, full vs. DNA
A. baumannii	AMI	46	46	46	2	2	2	9	6	7	102	105	104	159	580	0.930818	0.949686	0.943396	0.938626	0.95214	0.947635	0.0810811	0.0540541	0.0630631	0.0416667	0.0416667	0.0416667	0.0135135	0.248213	0.00900901	0.4795
A. baumannii	AMP-SLB	125	128	128	18	15	15	27	31	36	61	57	52	231	718	0.805195	0.800866	0.779221	0.783654	0.771416	0.743007	0.306818	0.352273	0.409091	0.125874	0.104895	0.104895	-0.0122378	1	-0.0406469	0.263553
A. baumannii	CAZ	16	16	19	8	8	5	14	16	21	185	183	178	223	948	0.901345	0.892377	0.883408	0.798157	0.793132	0.84307	0.0703518	0.080402	0.105528	0.333333	0.333333	0.208333	-0.00502513	0.683091	0.0449121	0.342782
A. baumannii	CIP	17	17	17	0	0	0	7	7	7	201	201	201	225	915	0.968889	0.968889	0.968889	0.983173	0.983173	0.983173	0.0336538	0.0336538	0.0336538	0	0	0	0	1	0	1
A. baumannii	FEP	9	8	9	6	7	6	12	10	16	89	91	85	116	697	0.844828	0.853448	0.810345	0.740594	0.717162	0.720792	0.118812	0.0990099	0.158416	0.4	0.466667	0.4	-0.0234323	1	-0.019802	0.220671
A. baumannii	GEN	13	12	13	8	9	8	4	2	3	185	187	186	210	888	0.942857	0.947619	0.947619	0.798942	0.780423	0.801587	0.021164	0.010582	0.015873	0.380952	0.428571	0.380952	-0.0185185	1	0.0026455	1
A. baumannii	LEV	20	20	20	5	5	5	2	2	3	189	189	188	216	775	0.967593	0.967593	0.962963	0.894764	0.894764	0.892147	0.0104712	0.0104712	0.0157068	0.2	0.2	0.2	0	1	-0.0026178	1
A. baumannii	MER	49	56	66	24	17	7	10	10	13	82	82	79	165	849	0.793939	0.836364	0.878788	0.781269	0.829214	0.881403	0.108696	0.108696	0.141304	0.328767	0.232877	0.0958904	0.0479452	0.121335	0.100134	0.00557799
A. baumannii	PTZ	11	11	12	6	6	5	13	10	16	68	71	65	98	601	0.806122	0.836735	0.785714	0.743282	0.761801	0.754176	0.160494	0.123457	0.197531	0.352941	0.352941	0.294118	0.0185185	0.248213	0.0108932	0.617075
A. baumannii	TET	9	9	10	9	9	8	17	13	42	221	225	196	256	783	0.898438	0.914062	0.804688	0.714286	0.722689	0.689542	0.0714286	0.0546218	0.176471	0.5	0.5	0.444444	0.00840336	0.342782	-0.0247432	0.00027624
A. baumannii	TOB	30	29	34	18	19	14	3	0	2	157	160	158	208	722	0.899038	0.908654	0.923077	0.803125	0.802083	0.847917	0.01875	0	0.0125	0.375	0.395833	0.291667	-0.00104167	0.683091	0.0447917	0.13057
A. baumannii	TSU	21	21	21	13	13	13	3	2	1	174	175	176	211	670	0.924171	0.92891	0.933649	0.800349	0.803174	0.805999	0.0169492	0.0112994	0.00564972	0.382353	0.382353	0.382353	0.00282486	1	0.00564972	0.4795
C. freundii	AZT	32	46	38	17	3	11	12	10	5	18	20	25	79	305	0.632911	0.835443	0.797468	0.626531	0.802721	0.804422	0.4	0.333333	0.166667	0.346939	0.0612245	0.22449	0.17619	0.0061699	0.177891	0.0425225
C. freundii	CAZ	35	47	37	13	1	11	17	11	4	16	22	29	81	317	0.62963	0.851852	0.814815	0.607008	0.822917	0.824811	0.515152	0.333333	0.121212	0.270833	0.0208333	0.229167	0.215909	0.000289619	0.217803	0.011921
C. freundii	CIP	53	53	53	3	3	3	1	0	1	24	25	24	81	316	0.950617	0.962963	0.950617	0.953214	0.973214	0.953214	0.04	0	0.04	0.0535714	0.0535714	0.0535714	0.02	1	0	1
C. freundii	CRO	32	40	35	12	4	9	16	12	7	21	25	30	81	315	0.654321	0.802469	0.802469	0.64742	0.792383	0.803133	0.432432	0.324324	0.189189	0.272727	0.0909091	0.204545	0.144963	0.0190165	0.155713	0.0592297
C. freundii	CTX	36	43	37	10	3	9	14	13	4	18	19	28	78	304	0.692308	0.794872	0.833333	0.672554	0.764266	0.839674	0.4375	0.40625	0.125	0.217391	0.0652174	0.195652	0.091712	0.0801183	0.16712	0.0724861
C. freundii	GEN	60	62	62	8	6	6	2	3	1	11	10	12	81	318	0.876543	0.888889	0.91358	0.864253	0.840498	0.917421	0.153846	0.230769	0.0769231	0.117647	0.0882353	0.0882353	-0.0237557	1	0.0531674	0.371093
C. freundii	LEV	54	54	54	3	3	3	2	1	2	22	23	22	81	317	0.938272	0.950617	0.938272	0.932018	0.952851	0.932018	0.0833333	0.0416667	0.0833333	0.0526316	0.0526316	0.0526316	0.0208333	1	0	1
C. freundii	PTZ	40	42	37	8	6	11	18	9	4	15	24	29	81	313	0.679012	0.814815	0.814815	0.643939	0.801136	0.824811	0.545455	0.272727	0.121212	0.166667	0.125	0.229167	0.157197	0.00982327	0.180871	0.0542918
C. freundii	TET	48	50	48	2	0	2	6	8	6	23	21	23	79	307	0.898734	0.898734	0.898734	0.876552	0.862069	0.876552	0.206897	0.275862	0.206897	0.04	0	0.04	-0.0144828	1	0	1
C. freundii	TOB	58	61	56	5	2	7	6	11	3	12	7	15	81	315	0.864198	0.839506	0.876543	0.793651	0.678571	0.861111	0.333333	0.611111	0.166667	0.0793651	0.031746	0.111111	-0.115079	0.75183	0.0674603	1
C. freundii	TSU	43	43	43	5	5	5	4	2	4	29	31	29	81	313	0.888889	0.91358	0.888889	0.887311	0.917614	0.887311	0.121212	0.0606061	0.121212	0.104167	0.104167	0.104167	0.030303	0.4795	0	1
E. cloacae	AZT	33	34	35	10	9	8	25	26	18	36	35	43	104	415	0.663462	0.663462	0.75	0.678803	0.682234	0.759436	0.409836	0.42623	0.295082	0.232558	0.209302	0.186047	0.00343119	1	0.0806329	0.0664574
E. cloacae	CAZ	41	40	46	21	22	16	33	33	20	98	98	111	193	759	0.720207	0.715026	0.813472	0.704691	0.696626	0.794632	0.251908	0.251908	0.152672	0.33871	0.354839	0.258065	-0.00806452	1	0.0899409	0.00355147
E. cloacae	CIP	106	107	102	3	2	7	15	22	4	69	62	80	193	745	0.906736	0.875648	0.943005	0.896953	0.859873	0.94408	0.178571	0.261905	0.047619	0.0275229	0.0183486	0.0642202	-0.0370795	0.286422	0.0471276	0.168669
E. cloacae	CRO	31	29	32	13	15	12	24	24	17	50	50	57	118	510	0.686441	0.669492	0.754237	0.690111	0.667383	0.748771	0.324324	0.324324	0.22973	0.295455	0.340909	0.272727	-0.0227273	0.77283	0.0586609	0.169811
E. cloacae	CTX	28	26	30	14	16	12	21	25	17	90	86	94	153	635	0.771242	0.732026	0.810458	0.738739	0.696911	0.780566	0.189189	0.225225	0.153153	0.333333	0.380952	0.285714	-0.0418275	0.238593	0.0418275	0.391172
E. cloacae	ERT	64	66	66	9	7	7	21	23	27	31	29	25	125	535	0.76	0.76	0.728	0.736433	0.730901	0.692439	0.403846	0.442308	0.519231	0.123288	0.0958904	0.0958904	-0.00553214	1	-0.0439937	0.342782
E. cloacae	FEP	83	83	84	2	2	1	9	10	15	23	22	17	117	509	0.905983	0.897436	0.863248	0.84761	0.831985	0.759743	0.28125	0.3125	0.46875	0.0235294	0.0235294	0.0117647	-0.015625	1	-0.0878676	0.182422
E. cloacae	GEN	149	152	151	6	3	4	4	11	10	32	25	26	191	731	0.947644	0.926702	0.926702	0.92509	0.837545	0.848208	0.111111	0.305556	0.277778	0.0387097	0.0193548	0.0258065	-0.0875448	0.386476	-0.0768817	0.288844
E. cloacae	IMI	152	159	146	12	5	18	21	23	21	8	6	8	193	750	0.829016	0.854922	0.797927	0.601346	0.588204	0.583053	0.724138	0.793103	0.724138	0.0731707	0.0304878	0.109756	-0.0131413	0.267257	-0.0182927	0.113846
E. cloacae	LEV	90	92	89	3	1	4	12	14	6	12	10	18	117	505	0.871795	0.871795	0.91453	0.733871	0.702957	0.853495	0.5	0.583333	0.25	0.0322581	0.0107527	0.0430108	-0.030914	1	0.119624	0.13057
E. cloacae	MIN	25	19	23	10	16	12	26	25	25	26	27	27	87	280	0.586207	0.528736	0.574713	0.607143	0.531044	0.588187	0.5	0.480769	0.480769	0.285714	0.457143	0.342857	-0.0760989	0.521839	-0.018956	1
E. cloacae	PTZ	55	53	64	20	22	11	38	34	40	79	83	77	192	738	0.697917	0.708333	0.734375	0.704274	0.708034	0.755726	0.324786	0.290598	0.34188	0.266667	0.293333	0.146667	0.00376068	0.802587	0.051453	0.248213
E. cloacae	TET	101	102	100	4	3	5	38	43	26	28	23	40	171	648	0.754386	0.730994	0.818713	0.693074	0.659957	0.779221	0.575758	0.651515	0.393939	0.0380952	0.0285714	0.047619	-0.0331169	0.502335	0.0861472	0.0633178
E. coli	AMC	164	165	161	31	30	34	27	34	31	163	156	159	385	1550	0.849351	0.833766	0.831169	0.84946	0.833603	0.831242	0.142105	0.178947	0.163158	0.158974	0.153846	0.174359	-0.015857	0.3268	-0.0182186	0.230139
E. coli	AMP	111	114	113	7	4	5	13	9	27	265	269	251	396	1546	0.949495	0.967172	0.919192	0.946958	0.966864	0.930252	0.0467626	0.0323741	0.0971223	0.059322	0.0338983	0.0423729	0.0199061	0.0233422	-0.0167053	0.00595953
E. coli	AMP-SLB	99	99	100	18	18	17	12	12	19	200	200	193	329	1377	0.908815	0.908815	0.890578	0.894775	0.894775	0.882539	0.0566038	0.0566038	0.0896226	0.153846	0.153846	0.145299	0	1	-0.0122359	0.286422
E. coli	AZT	195	197	194	20	18	21	11	10	11	117	118	117	343	1409	0.909621	0.918367	0.906706	0.91052	0.919077	0.908194	0.0859375	0.078125	0.0859375	0.0930233	0.0837209	0.0976744	0.00855741	0.371093	-0.00232558	1
E. coli	CAZ	209	214	210	18	13	17	20	21	20	123	122	123	370	1541	0.897297	0.908108	0.9	0.890422	0.897939	0.892625	0.13986	0.146853	0.13986	0.0792952	0.0572687	0.0748899	0.00751671	0.422678	0.00220264	1
E. coli	CFZ	117	117	117	19	19	19	17	18	16	189	188	190	342	1410	0.894737	0.891813	0.897661	0.888885	0.886458	0.891312	0.0825243	0.0873786	0.0776699	0.139706	0.139706	0.139706	-0.00242718	1	0.00242718	1
E. coli	CIP	224	227	234	12	9	2	6	7	14	165	164	157	407	1573	0.955774	0.960688	0.960688	0.957032	0.960464	0.954827	0.0350877	0.0409357	0.0818713	0.0508475	0.0381356	0.00847458	0.00343196	0.723674	-0.00220537	0.813664
E. coli	CRO	225	225	226	6	6	5	15	14	16	157	158	156	403	1568	0.947891	0.950372	0.947891	0.943408	0.946315	0.942666	0.0872093	0.0813953	0.0930233	0.025974	0.025974	0.021645	0.00290698	1	-0.000742475	1
E. coli	CTX	193	192	193	5	6	5	13	12	14	118	119	117	329	1359	0.945289	0.945289	0.942249	0.937755	0.939047	0.933939	0.0992366	0.0916031	0.10687	0.0252525	0.030303	0.0252525	0.00129154	1	-0.00381679	1
E. coli	CXM	179	176	174	6	9	11	24	21	17	85	88	92	294	1345	0.897959	0.897959	0.904762	0.873692	0.879345	0.892289	0.220183	0.192661	0.155963	0.0324324	0.0486486	0.0594595	0.00565336	1	0.0185966	0.77283
E. coli	ERT	311	311	303	1	1	9	61	40	27	6	27	40	379	1567	0.836412	0.891821	0.905013	0.543174	0.69989	0.784084	0.910448	0.597015	0.402985	0.00320513	0.00320513	0.0288462	0.156716	6.33425e-05	0.240911	0.000163974
E. coli	FEP	227	228	226	13	12	14	38	33	32	100	105	106	378	1567	0.865079	0.880952	0.878307	0.835236	0.855435	0.854891	0.275362	0.23913	0.231884	0.0541667	0.05	0.0583333	0.0201993	0.263553	0.0196558	0.423711
E. coli	FOX	76	72	76	1	5	1	20	19	19	40	41	41	137	403	0.846715	0.824818	0.854015	0.82684	0.809199	0.835173	0.333333	0.316667	0.316667	0.012987	0.0649351	0.012987	-0.0176407	0.371093	0.00833333	1
E. coli	GEN	312	314	314	10	8	8	17	11	13	71	77	75	410	1602	0.934146	0.953659	0.94878	0.887881	0.925078	0.913714	0.193182	0.125	0.147727	0.0310559	0.0248447	0.0248447	0.0371965	0.0989601	0.0258329	0.2113
E. coli	LEV	199	199	201	6	6	4	6	8	11	156	154	151	367	1470	0.967302	0.961853	0.959128	0.966847	0.960674	0.956293	0.037037	0.0493827	0.0679012	0.0292683	0.0292683	0.0195122	-0.00617284	0.4795	-0.010554	0.449692
E. coli	MER	327	327	326	0	0	1	51	35	15	1	17	37	379	1605	0.865435	0.907652	0.957784	0.509615	0.663462	0.85424	0.980769	0.673077	0.288462	0	0	0.0030581	0.153846	0.000176835	0.344625	2.27638e-08
E. coli	PTZ	276	278	257	15	13	34	48	42	30	33	39	51	372	1574	0.830645	0.852151	0.827957	0.677931	0.718404	0.756396	0.592593	0.518519	0.37037	0.0515464	0.0446735	0.116838	0.0404735	0.185877	0.0784651	1
E. coli	TET	150	150	150	2	2	2	9	9	8	178	178	179	339	1258	0.967552	0.967552	0.970501	0.969357	0.969357	0.972031	0.0481283	0.0481283	0.0427807	0.0131579	0.0131579	0.0131579	0	1	0.0026738	1
E. coli	TOB	255	255	253	13	13	15	17	21	11	87	83	93	372	1522	0.919355	0.908602	0.930108	0.894015	0.874785	0.91913	0.163462	0.201923	0.105769	0.0485075	0.0485075	0.0559701	-0.0192308	0.386476	0.0251148	0.288844
E. coli	TSU	214	219	219	23	18	18	7	14	11	172	165	168	416	1650	0.927885	0.923077	0.930288	0.931924	0.922919	0.931299	0.0391061	0.0782123	0.0614525	0.0970464	0.0759494	0.0759494	-0.00900455	0.77283	-0.000624661	1
K. pneumoniae	AMC	337	335	346	47	49	38	49	54	70	293	288	272	726	1948	0.867769	0.858127	0.85124	0.867165	0.857251	0.848182	0.143275	0.157895	0.204678	0.122396	0.127604	0.0989583	-0.00991411	0.29627	-0.018983	0.127153
K. pneumoniae	AMI	389	395	395	7	1	1	32	18	18	53	67	67	481	2667	0.918919	0.960499	0.960499	0.802926	0.892855	0.892855	0.376471	0.211765	0.211765	0.0176768	0.00252525	0.00252525	0.0899287	0.000194383	0.0899287	0.000194383
K. pneumoniae	AZT	381	382	385	25	24	21	56	51	68	331	336	319	793	3359	0.897856	0.905422	0.887768	0.89686	0.904552	0.886283	0.144703	0.131783	0.175711	0.0615764	0.0591133	0.0517241	0.00769148	0.286422	-0.0105778	0.135593
K. pneumoniae	CAZ	429	432	434	19	16	14	73	67	86	393	399	380	914	3670	0.899344	0.90919	0.890591	0.900468	0.910254	0.8921	0.156652	0.143777	0.184549	0.0424107	0.0357143	0.03125	0.00978598	0.0664574	-0.00836814	0.117525
K. pneumoniae	CFZ	228	243	243	30	15	15	57	67	98	474	464	433	789	3319	0.889734	0.896071	0.856781	0.888188	0.907842	0.878652	0.107345	0.126177	0.184557	0.116279	0.0581395	0.0581395	0.0196536	0.596242	-0.00953664	0.00102832
K. pneumoniae	CIP	391	393	392	18	16	17	48	45	50	460	463	458	917	3681	0.928026	0.933479	0.926936	0.930751	0.936149	0.930005	0.0944882	0.0885827	0.0984252	0.0440098	0.0391198	0.0415648	0.00539774	0.13057	-0.00074601	1
K. pneumoniae	CRO	383	384	388	21	20	16	34	29	51	386	391	369	824	3346	0.933252	0.940534	0.918689	0.933534	0.940724	0.919484	0.0809524	0.0690476	0.121429	0.0519802	0.049505	0.039604	0.00719	0.2113	-0.01405	0.0190165
K. pneumoniae	CTX	329	333	332	14	10	11	21	20	22	161	162	160	525	1436	0.933333	0.942857	0.937143	0.9219	0.930478	0.923525	0.115385	0.10989	0.120879	0.0408163	0.0291545	0.03207	0.00857816	0.382733	0.00162593	0.77283
K. pneumoniae	CXM	308	313	327	34	29	15	74	72	98	412	414	388	828	3153	0.869565	0.878019	0.863527	0.874161	0.883528	0.877247	0.152263	0.148148	0.201646	0.0994152	0.0847953	0.0438596	0.00936755	0.210903	0.00308642	0.575403
K. pneumoniae	ERT	472	469	484	16	19	4	39	23	34	157	173	162	684	1998	0.919591	0.938596	0.944444	0.884117	0.921859	0.909167	0.19898	0.117347	0.173469	0.0327869	0.0389344	0.00819672	0.0377426	0.0367139	0.0250502	0.00534877
K. pneumoniae	FEP	422	428	446	48	42	24	65	58	72	299	306	292	834	3359	0.864508	0.880096	0.884892	0.85965	0.875649	0.875567	0.178571	0.159341	0.197802	0.102128	0.0893617	0.0510638	0.0159984	0.0736383	0.0159165	0.0646717
K. pneumoniae	FOX	186	197	198	24	13	12	118	97	118	153	174	153	481	2519	0.704782	0.77131	0.72973	0.725145	0.790081	0.753716	0.435424	0.357934	0.435424	0.114286	0.0619048	0.0571429	0.0649359	2.45861e-05	0.0285714	0.127153
K. pneumoniae	GEN	565	564	564	35	36	36	26	30	25	296	292	297	922	3616	0.933839	0.928416	0.933839	0.930461	0.923416	0.93118	0.0807453	0.0931677	0.0776398	0.0583333	0.06	0.06	-0.00704451	0.441418	0.000719462	1
K. pneumoniae	IMI	694	688	690	9	15	13	34	39	39	152	147	147	889	3574	0.951631	0.939258	0.941507	0.902201	0.884493	0.885915	0.182796	0.209677	0.209677	0.0128023	0.0213371	0.0184922	-0.0177083	0.0455003	-0.0162858	0.0523451
K. pneumoniae	LEV	446	443	451	28	31	23	90	80	91	247	257	246	811	3379	0.854501	0.863132	0.859433	0.836933	0.848605	0.840724	0.267062	0.237389	0.27003	0.0590717	0.0654008	0.0485232	0.0116722	0.19043	0.00379058	0.502335
K. pneumoniae	MER	657	655	656	15	17	16	35	40	38	149	144	146	856	3511	0.941589	0.933411	0.936916	0.893731	0.878656	0.884834	0.190217	0.217391	0.206522	0.0223214	0.0252976	0.0238095	-0.0150751	0.19043	-0.00889622	0.583882
K. pneumoniae	MIN	83	82	88	33	34	28	55	51	42	103	107	116	274	1000	0.678832	0.689781	0.744526	0.683708	0.692056	0.746399	0.348101	0.322785	0.265823	0.284483	0.293103	0.241379	0.00834788	0.765594	0.062691	0.0207003
K. pneumoniae	NIT	14	23	35	42	33	21	11	27	63	271	255	219	338	1638	0.843195	0.822485	0.751479	0.605496	0.657485	0.700798	0.0390071	0.0957447	0.223404	0.75	0.589286	0.375	0.0519883	0.29627	0.0953014	0.000532005
K. pneumoniae	PTZ	450	442	460	46	54	36	136	132	165	274	278	245	906	3615	0.799117	0.794702	0.778146	0.787775	0.784589	0.76249	0.331707	0.321951	0.402439	0.0927419	0.108871	0.0725806	-0.00318647	0.75183	-0.0252852	0.0428511
K. pneumoniae	TET	404	411	392	17	10	29	148	144	108	254	258	294	823	3369	0.799514	0.81288	0.833536	0.79573	0.809019	0.83123	0.368159	0.358209	0.268657	0.04038	0.023753	0.0688836	0.0132887	0.0152934	0.0354995	0.000889049
K. pneumoniae	TOB	460	458	470	31	33	21	35	29	39	305	311	301	831	3420	0.920578	0.925391	0.927798	0.916961	0.923748	0.921262	0.102941	0.0852941	0.114706	0.0631365	0.0672098	0.0427699	0.00678687	0.4795	0.00430095	0.286422
K. pneumoniae	TSU	373	367	368	40	46	45	26	23	26	221	224	221	660	1872	0.9	0.895455	0.892424	0.898942	0.897751	0.892889	0.105263	0.0931174	0.105263	0.0968523	0.11138	0.108959	-0.00119105	0.627626	-0.00605327	0.182422
P. mirabilis	AMP	60	60	60	2	2	2	12	12	14	35	35	33	109	436	0.87156	0.87156	0.853211	0.856211	0.856211	0.834935	0.255319	0.255319	0.297872	0.0322581	0.0322581	0.0322581	0	1	-0.0212766	0.683091
P. mirabilis	CIP	51	51	51	8	8	8	0	0	0	50	50	50	109	436	0.926606	0.926606	0.926606	0.932203	0.932203	0.932203	0	0	0	0.135593	0.135593	0.135593	0	1	0	1
P. mirabilis	IMI	1	0	0	25	26	26	2	3	2	81	80	81	109	436	0.752294	0.733945	0.743119	0.507183	0.481928	0.487952	0.0240964	0.0361446	0.0240964	0.961538	1	1	-0.0252549	0.4795	-0.0192308	1
P. mirabilis	LEV	51	52	52	7	6	6	2	0	0	49	51	51	109	436	0.917431	0.944954	0.944954	0.920047	0.948276	0.948276	0.0392157	0	0	0.12069	0.103448	0.103448	0.0282285	0.248213	0.0282285	0.248213
P. aeruginosa	AMI	243	245	196	18	16	65	84	50	20	27	61	91	372	1481	0.725806	0.822581	0.771505	0.587139	0.744123	0.785389	0.756757	0.45045	0.18018	0.0689655	0.0613027	0.249042	0.156985	2.87308e-05	0.19825	0.139087
P. aeruginosa	AZT	152	168	177	79	63	54	103	100	87	178	181	194	512	2047	0.644531	0.681641	0.724609	0.64573	0.6857	0.728313	0.366548	0.355872	0.309609	0.341991	0.272727	0.233766	0.0399701	0.115796	0.0825823	0.00057604
P. aeruginosa	CAZ	208	216	229	71	63	50	73	68	60	170	175	183	522	2072	0.724138	0.749042	0.789272	0.722554	0.747179	0.786937	0.300412	0.279835	0.246914	0.25448	0.225806	0.179211	0.024625	0.187781	0.0643834	0.00238236
P. aeruginosa	CIP	156	158	162	15	13	9	35	36	37	299	298	297	505	2030	0.90099	0.90297	0.908911	0.903745	0.908096	0.918295	0.10479	0.107784	0.110778	0.0877193	0.0760234	0.0526316	0.00435095	1	0.0145498	0.502335
P. aeruginosa	FEP	201	221	218	54	34	37	92	82	63	167	177	196	514	2050	0.715953	0.774319	0.805447	0.716511	0.775032	0.805829	0.355212	0.316602	0.243243	0.211765	0.133333	0.145098	0.0585207	0.00155532	0.0893179	8.36339e-06
P. aeruginosa	GEN	247	245	239	52	54	60	63	57	45	141	147	159	503	2013	0.771372	0.779324	0.791252	0.758632	0.769993	0.789371	0.308824	0.279412	0.220588	0.173913	0.180602	0.200669	0.0113614	0.4795	0.0307397	0.122713
P. aeruginosa	IMI	190	200	223	59	49	26	86	51	68	184	219	202	519	2040	0.720617	0.807322	0.818882	0.722267	0.807162	0.821865	0.318519	0.188889	0.251852	0.236948	0.196787	0.104418	0.0848951	1.36789e-06	0.0995984	1.3403e-06
P. aeruginosa	LEV	166	169	170	10	7	6	73	58	50	326	341	349	575	2311	0.855652	0.886957	0.902609	0.880112	0.907432	0.920298	0.182957	0.145363	0.125313	0.0568182	0.0397727	0.0340909	0.0273197	0.00014393	0.0401857	1.10874e-05
P. aeruginosa	MER	236	245	283	87	78	40	72	46	49	192	218	215	587	2357	0.729131	0.788756	0.848382	0.728961	0.792136	0.845277	0.272727	0.174242	0.185606	0.26935	0.241486	0.123839	0.0631743	1.83896e-05	0.116316	7.03603e-11
P. aeruginosa	PTZ	196	197	186	37	36	47	120	81	74	162	201	208	515	2050	0.695146	0.772816	0.765049	0.707835	0.77913	0.767936	0.425532	0.287234	0.262411	0.158798	0.154506	0.201717	0.0712949	5.75732e-05	0.0601011	0.000757495
P. aeruginosa	TOB	292	294	290	19	17	21	26	19	14	171	178	183	508	2036	0.911417	0.929134	0.931102	0.903464	0.924445	0.930705	0.13198	0.0964467	0.071066	0.0610932	0.0546624	0.0675241	0.0209819	0.00766076	0.0272414	0.0441713
S. marcescens	CIP	82	83	83	1	0	0	5	5	5	58	58	58	146	585	0.958904	0.965753	0.965753	0.954293	0.960317	0.960317	0.0793651	0.0793651	0.0793651	0.0120482	0	0	0.0060241	1	0.0060241	1
S. marcescens	CRO	70	70	70	8	8	8	18	13	14	18	23	22	114	418	0.77193	0.815789	0.807018	0.698718	0.768162	0.754274	0.5	0.361111	0.388889	0.102564	0.102564	0.102564	0.0694444	0.13057	0.0555556	0.220671
S. marcescens	CTX	61	63	64	10	8	7	11	14	9	54	51	56	136	532	0.845588	0.838235	0.882353	0.844962	0.83597	0.881473	0.169231	0.215385	0.138462	0.140845	0.112676	0.0985915	-0.00899242	1	0.0365114	0.267257
S. marcescens	IMI	100	100	96	6	6	10	27	27	25	11	11	13	144	585	0.770833	0.770833	0.756944	0.616435	0.616435	0.623883	0.710526	0.710526	0.657895	0.0566038	0.0566038	0.0943396	0	1	0.00744786	0.75183
S. marcescens	LEV	80	81	80	7	6	7	5	7	5	19	17	19	111	415	0.891892	0.882883	0.891892	0.855603	0.819684	0.855603	0.208333	0.291667	0.208333	0.0804598	0.0689655	0.0804598	-0.0359195	1	0	1
S. marcescens	PTZ	80	81	82	14	13	12	13	13	11	38	38	40	145	583	0.813793	0.82069	0.841379	0.798081	0.8034	0.828327	0.254902	0.254902	0.215686	0.148936	0.138298	0.12766	0.00531915	1	0.0302461	0.342782
S. aureus	CIP	397	396	397	4	5	4	3	2	2	177	178	178	581	1983	0.987952	0.987952	0.989673	0.986679	0.98821	0.989457	0.0166667	0.0111111	0.0111111	0.00997506	0.0124688	0.00997506	0.00153089	1	0.00277778	1
S. aureus	CLI	276	271	270	9	14	15	13	8	7	162	167	168	460	1558	0.952174	0.952174	0.952174	0.947068	0.952581	0.953684	0.0742857	0.0457143	0.04	0.0315789	0.0491228	0.0526316	0.00551378	1	0.00661654	1
S. aureus	CXM	73	73	73	1	1	1	2	2	2	39	39	39	115	558	0.973913	0.973913	0.973913	0.968853	0.968853	0.968853	0.0487805	0.0487805	0.0487805	0.0135135	0.0135135	0.0135135	0	1	0	1
S. aureus	ERY	452	452	452	14	14	14	6	7	8	215	214	213	687	2265	0.970888	0.969432	0.967977	0.971404	0.969141	0.966879	0.0271493	0.0316742	0.0361991	0.0300429	0.0300429	0.0300429	-0.00226244	1	-0.00452489	0.683091
S. aureus	GEN	605	604	605	1	2	1	4	4	4	77	77	77	687	2267	0.992722	0.991266	0.992722	0.974484	0.973658	0.974484	0.0493827	0.0493827	0.0493827	0.00165017	0.00330033	0.00165017	-0.000825083	1	0	1
S. aureus	LEV	139	139	139	2	2	2	0	0	0	58	58	58	199	477	0.98995	0.98995	0.98995	0.992908	0.992908	0.992908	0	0	0	0.0141844	0.0141844	0.0141844	0	6.15109e-05	0	1
S. aureus	MET	400	401	401	4	3	3	4	4	4	81	81	81	489	2449	0.98364	0.985685	0.985685	0.97152	0.972758	0.972758	0.0470588	0.0470588	0.0470588	0.00990099	0.00742574	0.00742574	0.00123762	1	0.00123762	1
S. aureus	MOX	151	151	151	2	2	2	2	1	1	95	96	96	250	834	0.984	0.988	0.988	0.983155	0.988309	0.988309	0.0206186	0.0103093	0.0103093	0.0130719	0.0130719	0.0130719	0.00515464	1	0.00515464	1
S. aureus	OXA	246	246	244	2	2	4	4	4	4	79	79	79	331	1023	0.981873	0.981873	0.975831	0.971871	0.971871	0.967839	0.0481928	0.0481928	0.0481928	0.00806452	0.00806452	0.016129	0	1	-0.00403226	0.4795
S. aureus	PEN	116	113	116	17	20	17	10	10	11	474	474	473	617	2111	0.95624	0.951378	0.954619	0.92576	0.914481	0.924727	0.0206612	0.0206612	0.0227273	0.12782	0.150376	0.12782	-0.0112782	0.371093	-0.00103306	1
S. aureus	TET	489	489	488	6	6	7	9	11	11	114	112	112	618	2107	0.975728	0.972492	0.970874	0.957354	0.949224	0.948214	0.0731707	0.0894309	0.0894309	0.0121212	0.0121212	0.0141414	-0.00813008	0.617075	-0.00914018	0.371093
		20546	20726	20801	1806	1626	1551	3179	2883	2943	14776	15072	15012	40307	157672	0.859278	0.874339	0.877336	0.823883	0.83902	0.854543	0.218393	0.201427	0.175371	0.133842	0.120533	0.115544	0.0151375	0.523749	0.0306601	0.448012
