# Supplementary material for: Genome-Wide Mutation Scoring for Machine-Learning-Based Antimicrobial Resistance Prediction
Source: Int J Mol Sci. 2021 Dec 2;22(23):13049. doi: 10.3390/ijms222313049 (PMC8657983; doi:10.3390/ijms222313049)
Supplement: Supplementary file 1 [file ijms-22-13049-s001.zip › ijms-1443669-supplementary/Supplementary_Files/Supplementary_Table_S3.xlsx]

## Sheet: Sheet1
label	value_expression	value_controlled_term
compound_name	[Aa]mpicillin( [aA]nd |-|\/)[Aa]moxicillin	ampicillin and amoxicillin
compound_name	[Aa]mphotericin [Bb]	amphotericin B
compound_name	[Aa]mi?picillin	ampicillin
compound_name	[Aa]moxicillin( [aA]nd |-|\/)[Cc]lavulan(ic acid|ate)	amoxicillin and clavulanic acid
compound_name	[Aa]mi?picillin( [aA]nd |-|\/)[Ss]ulbactam	ampicillin and sulbactam
compound_name	[Cc]e(ph|f)operazone?( [aA]nd |-|\/)[Ss]ulbactam	cefoperazone and sulbactam
compound_name	[Aa]zidothymidine	zidovudine
compound_name	[Bb]edaquili	bedaquiline
compound_name	[Bb]enzylbenzylpenicillin	benzylpenicillin
compound_name	([Bb]enzyl)?[Pp]enicillin( [aA]nd |-|\/)[Nn]ovobiocin	benzylpenicillin and novobiocin
compound_name	[Cc]e(ph|f)aloth?in	cefalotin
compound_name	[Cc]e(ph|f)alexin	cefalexin
compound_name	[Cc]e(ph|f)otaxime?( [aA]nd |-|\/)[Cc]lavulan(ic acid|ate)	cefotaxime and clavulanic acid
compound_name	[Cc]e(ph|f)tazidime?( [aA]nd |-|\/)[Cc]lavulan(ic acid|ate)	ceftazidime and clavulanic acid
compound_name	[Cc]efpodoxime proxetil	cefpodoxime
compound_name	[Cc]e(ph|f)tazidime?( [aA]nd |-|\/)[Aa]vibactam	ceftazidime and avibactam
compound_name	[Mm]eropenem( [aA]nd |-|\/)[Vv]aborbactam	meropenem and vaborbactam
compound_name	[Cc]eftazidine	ceftazidime
compound_name	[Cc]e(ph|f)azoline?	cefazolin
compound_name	[Cc]e(ph|f)triaxone?( [aA]nd |-|\/)[Cc]e(ph|f)podoxime	ceftriaxone and cefpodoxime
compound_name	[Cc]e(ph|f)tolozane?( [aA]nd |-|\/)[Tt]azobactam	ceftolozane and tazobactam
compound_name	[Cc]eftriazone	ceftriaxone
compound_name	[Cc]etotaxime	cefotaxime
compound_name	[Cc]o-?trimoxazole	sulfamethoxazole and trimethoprim
compound_name	[Cc]olomycine?	colistin
compound_name	[Ll]izolid	linezolid
compound_name	[Ii]mipenem-edta-pa	imipenem
compound_name	[Ii]mipenem( [aA]nd |-|\/)[Rr]elebactam	imipenem and relebactam
compound_name	[Tt]rimethoprim?( [aA]nd |-|\/)[Ss]ul(ph|f)amethoxazole?	sulfamethoxazole and trimethoprim
compound_name	[Ss]ul(ph|f)amethoxazole?( [aA]nd |-|\/)[Tt]rimethoprim	sulfamethoxazole and trimethoprim
compound_name	[Ff]lorphenicol	florfenicol
compound_name	[Mm]ethicillin	meticillin
compound_name	[Nn]alidix_acid	nalidixic acid
compound_name	[Nn]al[ea]dixic [Aa]cid	nalidixic acid
compound_name	(4-|para-? ?)[Aa]minosalicylic acid	4-aminosalicylic acid
compound_name	[Pp]enicillin( [Gg])?	benzylpenicillin
compound_name	[Pp]iperacillin( [aA]nd |-|\/)[Tt]azobactam	piperacillin and tazobactam
compound_name	[Pp]oly?myxin b	polymyxin B
compound_name	[Pp]roth?ionamide	protionamide
compound_name	[Qq]uinupristin( [aA]nd |-|\/)[Dd]alfopristin	quinupristin and dalfopristin
compound_name	[Rr]ifampin	rifampicin
compound_name	[Ss]ulfisoxazole	sulfafurazole
compound_name	[Tt]icarcillin( [aA]nd |-|\/)[Cc]lavulan(ic acid|ate)	ticarcillin and clavulanic acid
compound_name	[Tt]imentin	ticarcillin and clavulanic acid
compound_name	[Ss]ynercid	quinupristin and dalfopristin
