# Supplementary material for: Genome-Wide Mutation Scoring for Machine-Learning-Based Antimicrobial Resistance Prediction
Source: Int J Mol Sci. 2021 Dec 2;22(23):13049. doi: 10.3390/ijms222313049 (PMC8657983; doi:10.3390/ijms222313049)
Supplement: Supplementary file 1 [file ijms-22-13049-s001.zip › ijms-1443669-supplementary/Supplementary_Files/Supplementary_Table_S4.xlsx]

## Sheet: public data sources
data_source	URL
patric	https://www.patricbrc.org/
nguyen	https://www.ncbi.nlm.nih.gov/pmc/articles/PMC6355531/
ndaro	https://www.ncbi.nlm.nih.gov/pathogens/antimicrobial-resistance/
bradley_sa	https://www.ncbi.nlm.nih.gov/pmc/articles/PMC4703848/
kos_pa	https://www.ncbi.nlm.nih.gov/pmc/articles/PMC4291382/
merino	https://pubmed.ncbi.nlm.nih.gov/25623485/
fda-cdc	https://wwwn.cdc.gov/arisolatebank/
narms	https://wwwn.cdc.gov/narmsnow/
kazan	https://www.ncbi.nlm.nih.gov/bioproject/PRJNA556398/

## Sheet: A. baumannii
data_source	isolate_name	sample_name	fraction	AMI	AMP-SLB	CAZ	CIP	FEP	GEN	LEV	MER	PTZ	TET	TOB	TSU
ndaro	SAMN04549556	PDT000114253.1	train	S	S	S	S	NA	S	S	NA	NA	S	S	S
ndaro	SAMN02437318	PDT000023708.1	test	NA	NA	R	NA	NA	NA	R	R	NA	R	NA	NA
ndaro	SAMN02437332	PDT000023709.1	test	NA	NA	R	NA	NA	NA	R	R	NA	R	NA	NA
ndaro	SAMN02581277	PDT000030609.1	train	NA	R	R	R	R	R	R	R	NA	NA	R	R
ndaro	SAMN02646214	PDT000060584.1	train	R	NA	S	NA	NA	R	R	S	NA	R	NA	NA
ndaro	SAMN04014874	PDT000158304.1	train	S	R	R	R	R	R	R	R	R	S	R	R
ndaro	SAMN04014876	PDT000158305.1	train	S	R	R	R	R	R	R	R	R	R	S	R
ndaro	SAMN04014877	PDT000158302.1	train	R	R	R	R	R	R	R	R	R	R	R	R
ndaro	SAMN04014878	PDT000158303.1	train	S	R	R	R	R	R	R	R	R	S	R	R
ndaro	SAMN04014886	PDT000158306.1	test	S	R	R	R	R	R	R	R	R	R	S	R
ndaro	SAMN04014893	PDT000380170.1	train	S	S	R	R	S	R	R	R	R	S	R	R
ndaro	SAMN04014897	PDT000290012.1	train	S	R	R	R	R	R	R	R	R	R	S	R
ndaro	SAMN04014904	PDT000290013.1	train	S	R	R	R	R	S	R	R	R	R	S	R
ndaro	SAMN04014911	PDT000369044.1	train	S	S	R	R	S	R	R	R	R	S	R	R
ndaro	SAMN04014919	PDT000290015.1	test	R	R	R	R	R	R	R	R	R	R	R	S
ndaro	SAMN04014924	PDT000294792.1	test	R	R	R	R	R	R	R	R	R	R	R	R
ndaro	SAMN04014929	PDT000298100.1	train	R	R	R	R	R	R	R	R	R	R	R	R
ndaro	SAMN04014942	PDT000298144.1	train	R	R	R	R	R	R	R	R	R	R	R	R
ndaro	SAMN04014943	PDT000298143.1	train	R	S	R	R	R	R	R	R	R	R	R	R
ndaro	SAMN04208819	PDT000094623.1	train	S	NA	S	NA	NA	NA	R	S	NA	R	NA	NA
ndaro	SAMN04208820	PDT000094624.1	train	R	NA	S	NA	NA	R	R	S	NA	R	NA	NA
ndaro	SAMN04209217	PDT000094625.1	train	R	NA	S	NA	NA	NA	R	S	NA	R	NA	NA
ndaro	SAMN04211921	PDT000094628.1	train	R	NA	S	NA	NA	NA	R	NA	NA	R	NA	NA
ndaro	SAMN04211931	PDT000094627.1	train	R	NA	S	NA	NA	NA	R	NA	NA	R	NA	NA
ndaro	SAMN04211932	PDT000094629.1	train	NA	S	S	NA	NA	R	R	S	NA	R	NA	NA
ndaro	SAMN04211933	PDT000094626.1	train	R	NA	NA	NA	NA	R	R	S	NA	R	NA	NA
ndaro	SAMN04229822	PDT000094631.1	train	NA	R	NA	S	NA	NA	NA	S	NA	NA	R	R
ndaro	SAMN04229823	PDT000094633.1	train	R	NA	S	NA	NA	NA	R	S	NA	R	R	NA
ndaro	SAMN04229824	PDT000094632.1	train	NA	R	R	NA	NA	NA	NA	S	NA	R	R	NA
ndaro	SAMN04229825	PDT000094634.1	train	NA	NA	R	S	NA	NA	NA	R	NA	R	NA	NA
ndaro	SAMN04229826	PDT000094636.1	train	NA	NA	NA	NA	NA	NA	NA	NA	NA	R	R	NA
ndaro	SAMN04252827	PDT000094669.1	train	R	R	R	NA	NA	NA	R	NA	NA	R	NA	NA
ndaro	SAMN04254727	PDT000094952.1	test	R	S	NA	NA	NA	NA	NA	R	NA	R	NA	NA
ndaro	SAMN04254728	PDT000094960.1	test	NA	S	NA	NA	NA	NA	NA	NA	NA	R	R	NA
ndaro	SAMN04254729	PDT000094959.1	train	R	NA	NA	NA	NA	NA	NA	R	NA	R	R	NA
ndaro	SAMN04254730	PDT000094962.1	train	R	NA	NA	NA	NA	NA	NA	R	NA	R	NA	NA
ndaro	SAMN04254731	PDT000094961.1	test	R	S	NA	NA	NA	NA	NA	R	NA	R	R	NA
ndaro	SAMN04901665	PDT000152735.1	train	R	R	R	R	R	R	R	R	R	R	R	R
ndaro	SAMN06827872	PDT000217701.1	train	S	R	R	R	R	R	NA	R	R	NA	NA	NA
ndaro	SAMN06827873	PDT000217700.1	train	R	R	S	R	R	R	NA	R	R	NA	NA	NA
ndaro	SAMN06827874	PDT000217697.1	train	S	R	R	R	R	R	NA	R	R	NA	NA	NA
ndaro	SAMN06827875	PDT000217702.1	train	R	S	R	R	R	R	NA	R	R	NA	NA	NA
ndaro	SAMN06827877	PDT000217698.1	test	R	R	R	R	R	R	NA	R	R	NA	NA	NA
ndaro	SAMN06827878	PDT000217696.1	train	S	S	S	R	S	R	NA	R	S	NA	NA	NA
ndaro	SAMN06827909	PDT000217695.1	train	R	R	R	R	R	R	NA	R	R	NA	NA	NA
ndaro	SAMN06827910	PDT000217703.1	train	R	R	R	R	R	R	NA	R	R	NA	NA	NA
ndaro	SAMN06837737	PDT000209073.1	train	R	R	R	R	R	R	NA	R	R	NA	NA	NA
ndaro	SAMN06837740	PDT000209071.1	train	S	S	S	S	S	S	NA	S	S	NA	NA	NA
ndaro	SAMN06837741	PDT000209072.1	train	R	R	R	R	R	R	NA	R	R	NA	NA	NA
ndaro	SAMN06837742	PDT000209070.1	train	S	S	R	R	R	S	NA	S	R	NA	NA	NA
ndaro	SAMN06837743	PDT000209013.1	test	S	S	R	R	R	R	NA	S	R	NA	NA	NA
ndaro	SAMN06837744	PDT000209015.1	train	R	S	R	R	R	R	NA	R	R	NA	NA	NA
ndaro	SAMN06837745	PDT000209014.1	train	S	S	S	S	S	S	NA	S	S	NA	NA	NA
ndaro	SAMN06837748	PDT000209069.1	train	S	S	S	S	S	S	NA	S	S	NA	NA	NA
ndaro	SAMN06837749	PDT000209476.1	train	S	S	S	R	S	S	NA	S	S	NA	NA	NA
ndaro	SAMN06837750	PDT000209068.1	train	R	R	R	R	S	R	NA	R	R	NA	NA	NA
ndaro	SAMN06837751	PDT000209067.1	train	R	S	R	R	R	R	NA	R	R	NA	NA	NA
ndaro	SAMN06837752	PDT000209065.1	train	S	S	S	S	S	S	NA	S	S	NA	NA	NA
ndaro	SAMN06837753	PDT000209066.1	train	S	S	R	R	R	R	NA	S	R	NA	NA	NA
ndaro	SAMN06837756	PDT000209061.1	train	S	S	S	S	S	S	NA	S	S	NA	NA	NA
ndaro	SAMN06837757	PDT000209062.1	train	R	S	R	R	R	R	NA	R	R	NA	NA	NA
ndaro	SAMN06837758	PDT000209060.1	train	S	R	R	R	R	R	NA	R	R	NA	NA	NA
ndaro	SAMN06837759	PDT000209059.1	train	R	R	R	R	R	R	NA	R	R	NA	NA	NA
ndaro	SAMN06837761	PDT000209057.1	train	R	S	R	R	R	R	NA	R	R	NA	NA	NA
ndaro	SAMN06837762	PDT000209056.1	train	S	R	R	R	R	R	NA	R	R	NA	NA	NA
ndaro	SAMN06837763	PDT000209055.1	train	R	R	R	R	R	R	NA	R	R	NA	NA	NA
ndaro	SAMN06837765	PDT000209054.1	train	R	R	R	R	R	R	NA	R	R	NA	NA	NA
ndaro	SAMN06837767	PDT000209083.1	train	R	S	R	R	R	R	NA	R	R	NA	NA	NA
ndaro	SAMN06837769	PDT000209080.1	train	S	S	S	S	S	S	NA	S	S	NA	NA	NA
ndaro	SAMN06837771	PDT000209022.1	train	R	R	R	R	R	R	NA	R	R	NA	NA	NA
ndaro	SAMN06837772	PDT000209020.1	train	S	S	S	R	S	S	NA	S	S	NA	NA	NA
ndaro	SAMN06837773	PDT000209018.1	train	S	S	S	S	S	S	NA	S	S	NA	NA	NA
ndaro	SAMN06837774	PDT000209019.1	train	R	R	R	R	R	R	NA	R	R	NA	NA	NA
ndaro	SAMN06837775	PDT000209017.1	train	S	S	S	S	S	S	NA	S	S	NA	NA	NA
ndaro	SAMN06837776	PDT000209016.1	train	S	S	S	S	S	S	NA	S	S	NA	NA	NA
ndaro	SAMN06837783	PDT000209035.1	train	R	R	R	R	R	R	NA	R	R	NA	NA	NA
ndaro	SAMN06837784	PDT000209034.1	train	R	R	R	R	R	R	NA	R	R	NA	NA	NA
ndaro	SAMN06837786	PDT000209032.1	train	S	S	S	S	S	S	NA	S	S	NA	NA	NA
ndaro	SAMN06837787	PDT000209030.1	test	S	S	S	S	S	S	NA	S	R	NA	NA	NA
ndaro	SAMN06837788	PDT000209031.1	train	R	R	R	R	R	R	NA	R	R	NA	NA	NA
ndaro	SAMN06837789	PDT000209029.1	train	R	R	R	R	R	R	NA	R	R	NA	NA	NA
ndaro	SAMN06837791	PDT000209028.1	train	R	R	R	R	R	R	NA	R	R	NA	NA	NA
ndaro	SAMN06837792	PDT000209027.1	train	S	S	S	S	S	S	NA	S	S	NA	NA	NA
ndaro	SAMN06837794	PDT000209026.1	train	R	S	R	R	R	R	NA	S	S	NA	NA	NA
ndaro	SAMN06837797	PDT000209024.1	train	R	S	R	R	R	R	NA	S	R	NA	NA	NA
ndaro	SAMN06837799	PDT000209025.1	train	S	S	S	S	S	S	NA	S	S	NA	NA	NA
ndaro	SAMN06837800	PDT000209023.1	train	R	R	R	R	R	R	NA	R	R	NA	NA	NA
ndaro	SAMN06837802	PDT000209081.1	train	S	S	S	S	S	S	NA	S	S	NA	NA	NA
ndaro	SAMN06837803	PDT000209076.1	train	R	R	R	R	R	R	NA	R	R	NA	NA	NA
ndaro	SAMN06837807	PDT000209078.1	train	R	S	R	R	R	R	NA	R	R	NA	NA	NA
ndaro	SAMN06837809	PDT000209046.1	train	S	S	S	S	S	S	NA	S	S	NA	NA	NA
ndaro	SAMN06837810	PDT000209045.1	train	S	S	S	S	S	S	NA	S	S	NA	NA	NA
ndaro	SAMN06837811	PDT000209043.1	train	S	S	S	S	S	S	NA	S	S	NA	NA	NA
ndaro	SAMN06837812	PDT000209044.1	train	R	S	R	R	R	R	NA	R	R	NA	NA	NA
ndaro	SAMN06837813	PDT000209042.1	train	S	S	S	R	S	R	NA	S	S	NA	NA	NA
ndaro	SAMN06837814	PDT000209101.1	train	R	R	R	R	R	R	NA	R	R	NA	NA	NA
ndaro	SAMN06837815	PDT000209100.1	train	R	R	R	R	R	R	NA	R	R	NA	NA	NA
ndaro	SAMN06837816	PDT000209097.1	train	R	R	R	R	R	R	NA	R	R	NA	NA	NA
ndaro	SAMN06837817	PDT000209099.1	train	R	R	R	R	R	R	NA	R	R	NA	NA	NA
ndaro	SAMN06837818	PDT000209098.1	train	R	R	R	R	R	R	NA	R	R	NA	NA	NA
ndaro	SAMN06837819	PDT000209096.1	train	R	R	R	R	R	R	NA	R	R	NA	NA	NA
ndaro	SAMN06837821	PDT000209093.1	train	R	R	R	R	R	R	NA	R	R	NA	NA	NA
ndaro	SAMN06837822	PDT000209092.1	train	S	S	S	S	S	S	NA	S	S	NA	NA	NA
ndaro	SAMN06837823	PDT000209091.1	train	R	R	R	R	R	R	NA	R	R	NA	NA	NA
ndaro	SAMN06837824	PDT000209090.1	train	S	S	S	S	R	S	NA	S	S	NA	NA	NA
ndaro	SAMN06837825	PDT000209088.1	train	S	S	S	S	S	S	NA	S	S	NA	NA	NA
ndaro	SAMN06837826	PDT000209089.1	train	R	R	R	R	R	R	NA	R	R	NA	NA	NA
ndaro	SAMN06837828	PDT000209085.1	train	S	S	S	R	S	R	NA	S	S	NA	NA	NA
ndaro	SAMN06837829	PDT000209086.1	train	S	R	R	R	R	R	NA	R	R	NA	NA	NA
ndaro	SAMN06837830	PDT000209084.1	train	R	S	R	R	R	R	NA	R	R	NA	NA	NA
ndaro	SAMN06837831	PDT000209082.1	train	R	R	R	R	R	R	NA	R	R	NA	NA	NA
ndaro	SAMN06837832	PDT000209052.1	train	S	R	R	R	R	R	NA	R	R	NA	NA	NA
ndaro	SAMN06837833	PDT000209050.1	train	R	R	R	R	R	R	NA	R	R	NA	NA	NA
ndaro	SAMN06837834	PDT000209049.1	test	S	S	S	R	S	R	NA	S	S	NA	NA	NA
ndaro	SAMN06837835	PDT000209048.1	train	R	R	R	R	R	R	NA	R	R	NA	NA	NA
ndaro	SAMN06837836	PDT000209047.1	train	R	R	R	R	R	R	NA	R	R	NA	NA	NA
ndaro	SAMN06892204	PDT000209533.1	train	S	R	R	R	R	R	NA	R	R	NA	NA	NA
ndaro	SAMN06892205	PDT000209553.1	train	R	R	R	R	R	R	NA	R	R	NA	NA	NA
ndaro	SAMN06892206	PDT000209551.1	train	S	R	R	R	R	R	NA	R	R	NA	NA	NA
ndaro	SAMN06892209	PDT000209528.1	train	S	S	S	S	S	S	NA	S	S	NA	NA	NA
ndaro	SAMN06892210	PDT000209525.1	train	S	S	S	S	S	S	NA	S	S	NA	NA	NA
ndaro	SAMN06892211	PDT000209523.1	train	R	S	S	S	S	R	NA	S	R	NA	NA	NA
ndaro	SAMN06892212	PDT000209530.1	train	S	S	S	R	R	R	NA	R	R	NA	NA	NA
ndaro	SAMN06892213	PDT000209529.1	test	R	R	R	R	R	R	NA	R	R	NA	NA	NA
ndaro	SAMN06892214	PDT000209524.1	train	S	S	S	S	S	R	NA	S	S	NA	NA	NA
ndaro	SAMN06892215	PDT000209527.1	train	S	S	R	R	R	R	NA	S	R	NA	NA	NA
ndaro	SAMN06892217	PDT000209519.1	train	R	R	R	R	R	R	NA	R	R	NA	NA	NA
ndaro	SAMN06892218	PDT000209520.1	train	R	R	R	R	R	R	NA	R	R	NA	NA	NA
ndaro	SAMN06892219	PDT000209521.1	train	R	R	R	R	R	R	NA	R	R	NA	NA	NA
ndaro	SAMN06892220	PDT000209518.1	test	S	R	R	R	R	R	NA	R	R	NA	NA	NA
ndaro	SAMN06892221	PDT000209517.1	train	S	S	S	S	S	S	NA	S	S	NA	NA	NA
ndaro	SAMN06892222	PDT000209516.1	train	R	R	R	R	R	R	NA	R	R	NA	NA	NA
ndaro	SAMN06892223	PDT000209515.1	train	R	R	R	R	R	R	NA	R	R	NA	NA	NA
ndaro	SAMN06892224	PDT000209514.1	train	R	R	R	R	R	R	NA	R	R	NA	NA	NA
ndaro	SAMN06892225	PDT000209513.1	train	R	R	R	R	R	R	NA	R	R	NA	NA	NA
ndaro	SAMN06892226	PDT000209512.1	train	R	R	R	R	R	R	NA	R	R	NA	NA	NA
ndaro	SAMN06892227	PDT000209511.1	train	S	S	S	S	S	S	NA	S	S	NA	NA	NA
ndaro	SAMN06892231	PDT000209509.1	train	R	R	R	R	R	R	NA	R	R	NA	NA	NA
ndaro	SAMN06892234	PDT000209508.1	train	R	R	R	R	R	R	NA	R	R	NA	NA	NA
ndaro	SAMN06892237	PDT000209505.1	train	R	R	R	R	R	R	NA	R	R	NA	NA	NA
ndaro	SAMN06892239	PDT000209504.1	train	S	S	S	S	S	S	NA	S	S	NA	NA	NA
ndaro	SAMN06892241	PDT000209490.1	train	S	S	S	S	S	S	NA	S	S	NA	NA	NA
ndaro	SAMN06892242	PDT000209500.1	train	R	R	R	R	R	R	NA	R	R	NA	NA	NA
ndaro	SAMN06892244	PDT000209492.1	train	S	S	R	R	R	R	NA	S	S	NA	NA	NA
ndaro	SAMN06892245	PDT000209501.1	train	R	S	R	R	R	R	NA	R	R	NA	NA	NA
ndaro	SAMN06892248	PDT000209499.1	test	R	R	R	R	R	R	NA	R	R	NA	NA	NA
ndaro	SAMN06892249	PDT000209491.1	train	R	R	R	R	R	R	NA	R	R	NA	NA	NA
ndaro	SAMN06892254	PDT000209550.1	train	R	R	R	R	R	R	NA	R	R	NA	NA	NA
ndaro	SAMN06892256	PDT000209548.1	train	R	S	R	R	R	R	NA	R	R	NA	NA	NA
ndaro	SAMN06892257	PDT000209570.1	train	R	R	R	R	R	R	NA	R	R	NA	NA	NA
ndaro	SAMN06892258	PDT000209549.1	train	S	S	S	S	S	S	NA	S	S	NA	NA	NA
ndaro	SAMN06892260	PDT000209546.1	train	S	S	S	S	S	S	NA	S	S	NA	NA	NA
ndaro	SAMN06892275	PDT000209568.1	train	S	S	S	S	S	S	NA	S	S	NA	NA	NA
ndaro	SAMN06892276	PDT000209567.1	train	S	R	S	R	R	S	NA	R	R	NA	NA	NA
ndaro	SAMN06892277	PDT000209547.1	train	R	R	S	R	R	S	NA	R	R	NA	NA	NA
ndaro	SAMN06892281	PDT000209544.1	train	R	R	R	R	R	R	NA	R	R	NA	NA	NA
ndaro	SAMN06892282	PDT000209498.1	train	S	S	S	S	S	S	NA	S	S	NA	NA	NA
ndaro	SAMN06892283	PDT000209497.1	train	S	R	R	R	R	R	NA	R	R	NA	NA	NA
ndaro	SAMN06892284	PDT000209488.1	train	S	R	R	R	R	R	NA	R	R	NA	NA	NA
ndaro	SAMN06892285	PDT000209481.1	train	S	S	R	R	R	R	NA	R	R	NA	NA	NA
ndaro	SAMN06892287	PDT000209502.1	train	S	R	R	R	R	R	NA	R	R	NA	NA	NA
ndaro	SAMN06892288	PDT000209496.1	train	R	R	R	R	R	R	NA	R	R	NA	NA	NA
ndaro	SAMN06892289	PDT000209485.1	train	R	S	R	R	R	R	NA	R	R	NA	NA	NA
ndaro	SAMN06892290	PDT000209479.1	train	R	R	R	R	R	R	NA	R	R	NA	NA	NA
ndaro	SAMN06892293	PDT000209494.1	train	S	R	R	R	R	R	NA	R	R	NA	NA	NA
ndaro	SAMN06892294	PDT000209477.1	train	S	R	S	R	S	S	NA	S	S	NA	NA	NA
ndaro	SAMN06892295	PDT000209486.1	train	R	R	R	R	R	R	NA	R	R	NA	NA	NA
ndaro	SAMN06892296	PDT000209482.1	train	R	R	R	R	R	R	NA	R	R	NA	NA	NA
ndaro	SAMN06892297	PDT000209480.1	train	R	R	R	R	R	R	NA	R	R	NA	NA	NA
ndaro	SAMN06892299	PDT000209484.1	train	R	S	R	R	R	R	NA	R	R	NA	NA	NA
ndaro	SAMN06892300	PDT000209495.1	test	R	S	R	R	R	R	NA	R	R	NA	NA	NA
ndaro	SAMN06892308	PDT000209563.1	train	S	S	S	S	S	S	NA	S	S	NA	NA	NA
ndaro	SAMN06892310	PDT000209541.1	train	S	S	S	S	S	S	NA	S	R	NA	NA	NA
ndaro	SAMN06892311	PDT000209561.1	train	S	S	S	R	S	S	NA	S	S	NA	NA	NA
ndaro	SAMN06892314	PDT000209539.1	train	S	S	S	S	S	S	NA	S	S	NA	NA	NA
ndaro	SAMN06892315	PDT000209887.1	train	S	S	S	S	S	S	NA	S	S	NA	NA	NA
ndaro	SAMN06892316	PDT000209886.1	test	S	S	S	S	S	S	NA	S	S	NA	NA	NA
ndaro	SAMN06892318	PDT000209538.1	train	S	S	S	S	S	S	NA	S	S	NA	NA	NA
ndaro	SAMN06892320	PDT000209537.1	train	S	R	R	R	R	R	NA	R	R	NA	NA	NA
ndaro	SAMN06892321	PDT000209557.1	train	R	S	R	R	R	R	NA	R	R	NA	NA	NA
ndaro	SAMN06892323	PDT000209559.1	train	R	R	R	R	R	R	NA	R	R	NA	NA	NA
ndaro	SAMN06892324	PDT000209556.1	train	S	S	S	S	S	S	NA	S	S	NA	NA	NA
ndaro	SAMN06892325	PDT000209535.1	train	R	R	R	R	R	R	NA	R	R	NA	NA	NA
ndaro	SAMN06892326	PDT000209555.1	train	R	R	R	R	R	R	NA	R	R	NA	NA	NA
ndaro	SAMN06892328	PDT000209885.1	train	R	R	R	R	R	R	NA	R	R	NA	NA	NA
ndaro	SAMN06892329	PDT000209534.1	train	R	R	R	R	S	R	NA	R	R	NA	NA	NA
ndaro	SAMN06892330	PDT000209554.1	test	R	S	R	R	S	R	NA	R	R	NA	NA	NA
ndaro	SAMN06892331	PDT000209552.1	train	R	R	R	R	R	R	NA	R	R	NA	NA	NA
ndaro	SAMN07203008	PDT000230879.1	test	NA	NA	NA	NA	NA	NA	NA	NA	NA	NA	NA	NA
ndaro	SAMN07203009	PDT000230877.1	test	NA	NA	NA	NA	NA	NA	NA	NA	NA	NA	NA	NA
ndaro	SAMN07203010	PDT000230878.1	test	NA	NA	NA	NA	NA	NA	NA	NA	NA	NA	NA	NA
ndaro	SAMN07203011	PDT000230876.1	test	NA	NA	NA	NA	NA	NA	NA	NA	NA	NA	NA	NA
ndaro	SAMN07445112	PDT000262748.1	train	S	NA	NA	NA	NA	NA	NA	S	NA	NA	NA	NA
ndaro	SAMN07450593	PDT000233360.1	test	NA	NA	NA	NA	NA	NA	NA	NA	NA	NA	NA	NA
ndaro	SAMN07450594	PDT000233348.1	test	NA	NA	NA	NA	NA	NA	NA	NA	NA	NA	NA	NA
ndaro	SAMN07450595	PDT000233347.1	test	NA	NA	NA	NA	NA	NA	NA	NA	NA	NA	NA	NA
ndaro	SAMN07450596	PDT000233346.1	test	NA	NA	NA	NA	NA	NA	NA	NA	NA	NA	NA	NA
ndaro	SAMN07450597	PDT000233358.1	test	NA	NA	NA	NA	NA	NA	NA	NA	NA	NA	NA	NA
ndaro	SAMN07450598	PDT000233345.1	test	NA	NA	NA	NA	NA	NA	NA	NA	NA	NA	NA	NA
ndaro	SAMN07450683	PDT000233343.1	test	NA	NA	NA	NA	NA	NA	NA	NA	NA	NA	NA	NA
ndaro	SAMN07450684	PDT000233357.1	test	NA	NA	NA	NA	NA	NA	NA	NA	NA	NA	NA	NA
ndaro	SAMN07450685	PDT000233341.1	test	NA	NA	NA	NA	NA	NA	NA	NA	NA	NA	NA	NA
ndaro	SAMN07450686	PDT000233344.1	test	NA	NA	NA	NA	NA	NA	NA	NA	NA	NA	NA	NA
ndaro	SAMN07450687	PDT000233342.1	test	NA	NA	NA	NA	NA	NA	NA	NA	NA	NA	NA	NA
ndaro	SAMN07450688	PDT000233340.1	test	NA	NA	NA	NA	NA	NA	NA	NA	NA	NA	NA	NA
ndaro	SAMN07450689	PDT000233339.1	test	NA	NA	NA	NA	NA	NA	NA	NA	NA	NA	NA	NA
ndaro	SAMN07450714	PDT000233356.1	test	NA	NA	NA	NA	NA	NA	NA	NA	NA	NA	NA	NA
ndaro	SAMN07450715	PDT000233355.1	test	NA	NA	NA	NA	NA	NA	NA	NA	NA	NA	NA	NA
ndaro	SAMN07450716	PDT000233353.1	test	NA	NA	NA	NA	NA	NA	NA	NA	NA	NA	NA	NA
ndaro	SAMN07450717	PDT000233354.1	test	NA	NA	NA	NA	NA	NA	NA	NA	NA	NA	NA	NA
ndaro	SAMN07450718	PDT000233359.1	test	NA	NA	NA	NA	NA	NA	NA	NA	NA	NA	NA	NA
ndaro	SAMN07450719	PDT000233352.1	test	NA	NA	NA	NA	NA	NA	NA	NA	NA	NA	NA	NA
ndaro	SAMN07450720	PDT000233350.1	test	NA	NA	NA	NA	NA	NA	NA	NA	NA	NA	NA	NA
ndaro	SAMN07450721	PDT000233351.1	test	NA	NA	NA	NA	NA	NA	NA	NA	NA	NA	NA	NA
ndaro	SAMN07450722	PDT000233349.1	test	NA	NA	NA	NA	NA	NA	NA	NA	NA	NA	NA	NA
ndaro	SAMN07602915	PDT000326963.1	train	R	NA	R	R	NA	R	R	R	R	R	R	R
ndaro	SAMN12087640	PDT000534490.1	train	R	R	R	R	R	R	R	R	NA	S	R	R
ndaro	SAMN12087641	PDT000534488.1	test	R	R	R	R	R	R	R	R	NA	R	S	R
ndaro	SAMN12087642	PDT000540165.1	train	R	S	R	R	S	R	R	S	NA	S	R	R
ndaro	SAMN12087643	PDT000534394.1	train	R	R	R	R	R	R	R	R	NA	S	R	R
ndaro	SAMN12087644	PDT000534410.1	train	R	R	R	R	R	R	R	R	NA	R	R	S
ndaro	SAMN12087645	PDT000534491.1	train	R	R	R	R	R	R	R	R	NA	R	R	R
ndaro	SAMN12087646	PDT000534492.1	train	R	R	R	R	R	R	R	R	NA	R	R	R
ndaro	SAMN12087647	PDT000534482.1	train	R	R	R	R	R	R	R	R	NA	R	R	R
ndaro	SAMN12087648	PDT000540166.1	test	R	R	R	R	R	R	R	R	NA	R	R	R
ndaro	SAMN12087649	PDT000534408.1	train	S	S	S	S	S	S	S	S	NA	S	S	S
ndaro	SAMN12087650	PDT000534421.1	train	S	S	S	S	S	S	S	S	NA	S	S	S
ndaro	SAMN12087651	PDT000534417.1	test	R	R	R	R	R	R	R	R	NA	S	R	R
ndaro	SAMN12087652	PDT000534381.1	train	S	S	S	S	S	S	S	S	NA	S	S	S
ndaro	SAMN12087653	PDT000534507.1	train	S	R	R	R	R	R	R	R	NA	R	R	R
ndaro	SAMN12087654	PDT000534475.1	train	S	S	S	S	S	S	S	S	NA	S	S	S
ndaro	SAMN12087655	PDT000534468.1	train	R	R	R	R	R	R	R	R	NA	R	R	R
ndaro	SAMN12087656	PDT000534478.1	test	S	S	S	S	S	S	S	S	NA	S	S	S
ndaro	SAMN12087657	PDT000534466.1	test	R	S	R	R	R	R	R	S	NA	R	R	R
ndaro	SAMN12087658	PDT000534479.1	train	S	S	S	S	S	S	S	S	NA	S	S	S
ndaro	SAMN12087659	PDT000534486.1	test	S	S	S	S	S	R	S	S	NA	R	R	S
ndaro	SAMN12087660	PDT000534377.1	train	S	S	S	S	S	S	S	S	NA	S	S	S
ndaro	SAMN12087661	PDT000534416.1	train	S	S	S	S	S	S	S	S	NA	S	S	S
ndaro	SAMN12087662	PDT000534434.1	train	S	S	S	S	S	S	S	S	NA	S	S	S
ndaro	SAMN12087663	PDT000534510.1	train	S	S	S	S	S	S	S	S	NA	S	S	S
ndaro	SAMN12087664	PDT000534376.1	train	R	R	R	R	R	R	R	R	NA	R	R	R
ndaro	SAMN12087665	PDT000534374.1	train	S	S	S	S	S	S	S	S	NA	S	S	S
ndaro	SAMN12087666	PDT000534375.1	train	S	S	S	S	S	S	S	S	NA	S	S	S
ndaro	SAMN12087667	PDT000534398.1	train	S	R	R	S	R	R	S	S	NA	S	R	R
ndaro	SAMN12087668	PDT000534397.1	train	S	S	S	S	S	S	S	S	NA	S	S	S
ndaro	SAMN12087669	PDT000534431.1	train	S	S	S	S	S	S	S	S	NA	S	S	S
ndaro	SAMN12087670	PDT000534432.1	train	S	S	S	S	S	S	S	S	NA	R	S	S
ndaro	SAMN12087671	PDT000534419.1	train	S	S	S	S	S	S	S	S	NA	S	S	S
ndaro	SAMN12087672	PDT000534430.1	train	S	S	S	S	S	S	S	S	NA	S	S	S
ndaro	SAMN12087673	PDT000534422.1	train	R	R	S	R	S	R	R	R	NA	R	R	R
ndaro	SAMN12087674	PDT000534406.1	test	R	R	R	R	S	R	R	S	NA	R	R	R
ndaro	SAMN12087675	PDT000534392.1	train	S	S	R	S	R	R	S	S	NA	S	R	R
ndaro	SAMN12087676	PDT000534429.1	train	S	S	S	S	S	S	S	S	NA	S	S	R
ndaro	SAMN12087677	PDT000534423.1	train	S	S	S	S	S	R	S	S	NA	S	S	S
ndaro	SAMN12087678	PDT000534418.1	train	R	S	R	R	R	R	R	S	NA	S	R	R
ndaro	SAMN12087679	PDT000534415.1	train	R	R	R	R	R	R	R	S	NA	R	S	R
ndaro	SAMN12087680	PDT000534404.1	train	S	S	S	S	S	S	S	S	NA	S	S	S
ndaro	SAMN12087681	PDT000534403.1	train	R	S	S	S	S	R	S	S	NA	S	R	R
ndaro	SAMN12087682	PDT000534427.1	train	R	R	R	R	R	R	R	R	NA	R	R	R
ndaro	SAMN12087683	PDT000534400.1	train	R	R	R	R	R	R	R	R	NA	S	R	R
ndaro	SAMN12087684	PDT000534426.1	train	S	S	S	S	S	R	S	S	NA	S	S	S
ndaro	SAMN12087685	PDT000534414.1	train	S	S	S	S	S	R	S	S	NA	S	S	S
ndaro	SAMN12087686	PDT000534385.1	train	R	R	R	R	R	R	R	R	NA	S	R	S
ndaro	SAMN12087687	PDT000534384.1	test	S	S	R	R	S	R	R	S	NA	S	R	R
ndaro	SAMN12087688	PDT000534508.1	train	S	S	S	S	S	S	S	S	NA	S	S	S
ndaro	SAMN12087689	PDT000534485.1	train	S	S	S	R	S	R	R	S	NA	R	R	R
ndaro	SAMN12087690	PDT000534467.1	train	R	S	R	R	R	R	R	R	NA	S	R	R
ndaro	SAMN12087691	PDT000534480.1	train	R	S	R	S	R	R	S	R	NA	R	R	R
ndaro	SAMN12087692	PDT000534393.1	train	S	R	R	R	R	R	R	R	NA	R	S	R
ndaro	SAMN12087693	PDT000534387.1	train	S	S	S	R	S	R	R	R	NA	R	R	R
ndaro	SAMN12087694	PDT000534390.1	train	R	R	R	R	R	R	R	R	NA	R	S	R
ndaro	SAMN12087695	PDT000534380.1	test	R	R	R	R	R	R	R	R	NA	S	R	R
ndaro	SAMN12087696	PDT000534378.1	test	R	R	R	R	R	R	R	R	NA	R	S	R
ndaro	SAMN12087697	PDT000534477.1	train	S	R	R	R	R	R	R	S	NA	R	R	R
ndaro	SAMN12087698	PDT000534464.1	train	R	S	R	R	R	R	R	R	NA	R	R	R
ndaro	SAMN12087699	PDT000534496.1	test	R	S	S	R	S	R	R	S	NA	R	R	R
ndaro	SAMN12087700	PDT000534493.1	train	R	R	R	R	S	R	R	S	NA	S	R	R
ndaro	SAMN12087701	PDT000534494.1	train	R	S	R	R	R	R	R	S	NA	S	R	R
ndaro	SAMN12087702	PDT000534489.1	test	S	R	R	R	R	R	R	R	NA	R	S	R
ndaro	SAMN12087703	PDT000534472.1	train	S	S	S	R	S	R	S	S	NA	R	S	R
ndaro	SAMN12087704	PDT000534474.1	train	S	S	S	S	S	S	S	S	NA	R	S	S
ndaro	SAMN12087705	PDT000534420.1	test	S	R	S	R	R	R	R	R	NA	R	R	R
ndaro	SAMN12087706	PDT000534386.1	train	R	R	R	R	R	R	R	R	NA	R	R	R
ndaro	SAMN12087707	PDT000534395.1	train	R	R	R	R	R	R	R	S	NA	R	R	R
ndaro	SAMN12087708	PDT000534391.1	train	S	R	S	R	R	S	R	R	NA	S	S	R
ndaro	SAMN12087709	PDT000534409.1	train	S	S	R	R	S	R	R	S	NA	R	R	R
ndaro	SAMN12087710	PDT000534405.1	train	S	S	S	S	S	S	S	S	NA	S	S	S
ndaro	SAMN12087711	PDT000534399.1	train	S	S	R	S	S	R	S	S	NA	R	R	R
ndaro	SAMN12087712	PDT000534411.1	train	S	S	R	R	S	R	S	R	NA	S	R	R
ndaro	SAMN12087713	PDT000534396.1	train	S	S	S	S	S	S	S	S	NA	S	S	S
ndaro	SAMN12087714	PDT000534383.1	test	S	S	R	S	S	R	S	S	NA	S	R	S
ndaro	SAMN12087715	PDT000534389.1	train	S	R	R	R	R	R	S	S	NA	R	R	S
ndaro	SAMN12087716	PDT000534402.1	train	S	S	R	R	R	R	R	S	NA	R	S	R
ndaro	SAMN12087717	PDT000534425.1	train	S	S	S	S	S	S	S	S	NA	S	S	R
ndaro	SAMN12087718	PDT000534412.1	train	S	S	S	S	S	R	S	S	NA	R	S	R
ndaro	SAMN12087719	PDT000534388.1	train	R	S	R	R	S	R	R	R	NA	R	R	R
ndaro	SAMN12087720	PDT000534407.1	train	S	S	S	S	S	S	S	S	NA	S	S	S
ndaro	SAMN12087721	PDT000534382.1	train	S	R	R	R	R	R	S	S	NA	S	R	R
ndaro	SAMN12087722	PDT000534401.1	train	S	R	S	S	S	S	S	S	NA	S	S	R
ndaro	SAMN12087723	PDT000534424.1	train	S	S	S	S	S	S	S	S	NA	S	S	S
ndaro	SAMN12087724	PDT000534473.1	train	S	S	S	S	S	R	S	S	NA	S	S	S
ndaro	SAMN12087725	PDT000534463.1	train	R	R	R	R	R	R	R	R	NA	R	R	R
ndaro	SAMN12087726	PDT000534513.1	test	R	R	R	R	R	R	R	R	NA	R	R	R
ndaro	SAMN12087727	PDT000534465.1	test	S	S	R	R	R	R	R	S	NA	S	S	R
ndaro	SAMN12087728	PDT000534470.1	test	R	R	R	R	R	R	R	R	NA	R	R	R
ndaro	SAMN12087729	PDT000534481.1	test	R	S	R	R	R	R	R	R	NA	R	R	R
ndaro	SAMN12087730	PDT000534495.1	train	S	S	S	S	S	R	S	S	NA	S	S	S
ndaro	SAMN12087731	PDT000534487.1	train	S	S	S	S	S	S	S	S	NA	S	S	S
ndaro	SAMN12087732	PDT000534483.1	train	S	S	R	S	S	R	S	S	NA	S	S	S
ndaro	SAMN12087733	PDT000534476.1	train	S	S	S	S	S	S	S	S	NA	S	S	S
ndaro	SAMN12087734	PDT000534509.1	train	R	S	S	R	S	R	R	S	NA	R	R	R
ndaro	SAMN12087735	PDT000534484.1	train	R	R	R	R	R	R	R	R	NA	R	R	R
ndaro	SAMN12087736	PDT000534471.1	train	S	S	R	R	R	R	R	S	NA	R	S	R
ndaro	SAMN12087737	PDT000534469.1	train	R	R	S	R	R	R	R	R	NA	R	R	R
ndaro	SAMN12087738	PDT000534428.1	train	S	S	S	S	S	S	S	S	NA	S	S	S
ndaro	SAMN12087739	PDT000534413.1	train	R	R	R	R	S	R	R	R	NA	S	R	R
patric	SAMN03068183	470.131	train	R	NA	R	R	R	NA	R	R	R	NA	NA	NA
patric	SAMN03068184	470.559	train	R	NA	R	R	R	NA	R	R	R	NA	NA	NA
patric	SAMN03068186	470.291	train	R	NA	R	R	R	NA	R	R	R	NA	NA	NA
patric	SAMN03068188	470.573	train	R	NA	R	R	R	NA	R	R	R	NA	NA	NA
patric	SAMN03068190	470.604	train	R	NA	R	R	R	NA	R	R	R	NA	NA	NA
patric	SAMN03068191	470.574	train	R	NA	R	R	R	NA	R	R	R	NA	NA	NA
patric	SAMN03068192	470.591	train	R	NA	R	R	R	NA	R	R	R	NA	NA	NA
patric	SAMN03068193	470.592	train	S	NA	S	S	S	NA	S	S	S	NA	NA	NA
patric	SAMN03068194	470.575	train	R	NA	R	R	R	NA	R	R	R	NA	NA	NA
patric	SAMN03068195	470.593	train	S	NA	R	R	R	NA	R	R	R	NA	NA	NA
patric	SAMN03068196	470.576	train	R	NA	R	R	R	NA	R	R	R	NA	NA	NA
patric	SAMN03068197	470.577	train	R	NA	R	R	R	NA	R	R	R	NA	NA	NA
patric	SAMN03068198	470.578	train	R	NA	S	R	R	NA	R	R	R	NA	NA	NA
patric	SAMN03068199	470.594	train	R	NA	R	R	R	NA	R	R	R	NA	NA	NA
patric	SAMN03068241	470.595	train	S	NA	S	R	S	NA	R	S	S	NA	NA	NA
patric	SAMN03068243	470.579	train	R	NA	R	R	R	NA	R	R	R	NA	NA	NA
patric	SAMN03068244	470.596	train	R	NA	R	R	R	NA	R	R	R	NA	NA	NA
patric	SAMN03068246	470.597	train	R	NA	R	R	R	NA	R	R	R	NA	NA	NA
patric	SAMN03068251	470.598	train	S	NA	S	S	S	NA	S	S	S	NA	NA	NA
patric	SAMN03068253	470.581	train	S	NA	R	R	R	NA	R	R	R	NA	NA	NA
patric	SAMN03068256	470.13	train	R	NA	R	R	R	NA	R	R	R	NA	NA	NA
patric	SAMN03068257	470.13	train	R	NA	R	R	R	NA	R	R	R	NA	NA	NA
patric	SAMN03068258	470.584	train	R	NA	R	R	R	NA	R	R	R	NA	NA	NA
patric	SAMN03068260	470.585	train	S	NA	R	R	R	NA	R	R	R	NA	NA	NA
patric	SAMN03068261	470.131	train	R	NA	R	R	R	NA	R	R	R	NA	NA	NA
patric	SAMN03068264	470.131	train	R	NA	R	R	R	NA	R	R	R	NA	NA	NA
patric	SAMN03068266	470.587	train	R	NA	R	R	R	NA	R	R	R	NA	NA	NA
patric	SAMN03068267	470.601	train	R	NA	R	R	R	NA	R	R	R	NA	NA	NA
patric	SAMN03068268	470.602	train	S	NA	R	R	R	NA	R	R	R	NA	NA	NA
patric	SAMN03068269	470.603	train	S	NA	S	R	R	NA	R	R	R	NA	NA	NA
patric	SAMN03068270	470.131	train	S	NA	R	R	R	NA	R	R	R	NA	NA	NA
patric	SAMN03068271	470.589	train	R	NA	R	R	R	NA	R	R	R	NA	NA	NA
patric	SAMN03084726	470.768	train	NA	R	NA	R	NA	R	R	NA	NA	R	R	NA
patric	SAMN03084727	470.767	train	R	R	R	R	NA	R	R	NA	NA	R	R	NA
patric	SAMN03084729	470.765	train	R	S	R	R	NA	R	R	NA	NA	R	R	NA
patric	SAMN03084732	470.762	train	R	R	R	R	NA	R	R	NA	NA	R	R	NA
patric	SAMN03084736	470.758	train	NA	S	S	R	NA	R	R	R	NA	R	NA	NA
patric	SAMN03084738	470.756	train	NA	S	S	NA	NA	S	NA	S	NA	S	S	NA
patric	SAMN03084740	470.754	train	S	S	S	S	NA	R	S	S	NA	R	R	NA
patric	SAMN03084741	470.753	train	NA	NA	R	NA	NA	R	NA	R	NA	S	R	NA
patric	SAMN03084743	470.751	train	NA	NA	NA	NA	NA	NA	NA	S	NA	NA	NA	NA
patric	SAMN03084745	470.749	train	R	R	R	R	NA	R	R	S	NA	R	R	NA
patric	SAMN03084747	470.747	train	S	S	R	R	NA	R	S	S	NA	S	R	NA
patric	SAMN03084750	470.744	train	R	S	R	R	NA	R	R	S	NA	R	R	NA
patric	SAMN03084752	470.742	train	NA	R	NA	R	NA	R	R	S	NA	R	NA	NA
patric	SAMN03084755	470.739	train	R	R	R	R	R	R	R	R	R	R	R	NA
patric	SAMN03084757	470.737	train	S	NA	NA	R	R	NA	NA	NA	R	NA	NA	NA
patric	SAMN03084760	470.734	train	NA	NA	R	R	R	R	R	R	NA	R	S	NA
patric	SAMN03248539	470.775	test	R	R	R	R	NA	R	R	NA	NA	R	R	NA
patric	SAMN03571960	470.214	train	NA	NA	R	R	NA	NA	NA	R	NA	NA	NA	NA
patric	SAMN03575971	470.214	train	NA	NA	R	R	NA	NA	NA	R	NA	NA	NA	NA
patric	SAMN03575972	470.243	train	NA	NA	R	R	NA	NA	NA	R	NA	NA	NA	NA
patric	SAMN03575974	470.243	train	NA	NA	R	R	NA	NA	NA	R	NA	NA	NA	NA
patric	SAMN03576356	470.243	train	NA	NA	R	R	NA	NA	NA	R	NA	NA	NA	NA
patric	SAMN03576358	470.243	train	NA	NA	R	R	NA	NA	NA	R	NA	NA	NA	NA
patric	SAMN03576359	470.243	test	NA	NA	R	R	NA	NA	NA	R	NA	NA	NA	NA
patric	SAMN03576362	470.243	train	NA	NA	R	R	NA	NA	NA	R	NA	NA	NA	NA
patric	SAMN03576363	470.243	train	NA	NA	R	R	NA	NA	NA	R	NA	NA	NA	NA
patric	SAMN03576364	470.243	train	NA	NA	R	R	NA	NA	NA	R	NA	NA	NA	NA
patric	SAMN03576365	470.243	test	NA	NA	R	R	NA	NA	NA	R	NA	NA	NA	NA
patric	SAMN03576366	470.243	train	NA	NA	R	R	NA	NA	NA	R	NA	NA	NA	NA
patric	SAMN03576441	470.216	test	NA	NA	R	R	NA	NA	NA	R	NA	NA	NA	NA
patric	SAMN03576442	470.216	train	NA	NA	R	R	NA	NA	NA	R	NA	NA	NA	NA
patric	SAMN03576445	470.216	train	NA	NA	R	R	NA	NA	NA	R	NA	NA	NA	NA
patric	SAMN03576446	470.216	train	NA	NA	R	R	NA	NA	NA	R	NA	NA	NA	NA
patric	SAMN03576448	470.216	train	NA	NA	R	R	NA	NA	NA	R	NA	NA	NA	NA
patric	SAMN03576505	470.216	train	NA	NA	R	R	NA	NA	NA	R	NA	NA	NA	NA
patric	SAMN03576511	470.216	train	NA	NA	S	R	NA	NA	NA	R	NA	NA	NA	NA
patric	SAMN03576512	470.216	train	NA	NA	R	R	NA	NA	NA	R	NA	NA	NA	NA
patric	SAMN03577725	470.244	train	NA	NA	R	R	NA	NA	NA	R	NA	NA	NA	NA
patric	SAMN03577726	470.216	train	NA	NA	R	R	NA	NA	NA	R	NA	NA	NA	NA
patric	SAMN03577727	470.217	train	NA	NA	R	R	NA	NA	NA	R	NA	NA	NA	NA
patric	SAMN03577728	470.217	train	NA	NA	R	R	NA	NA	NA	R	NA	NA	NA	NA
patric	SAMN03577729	470.217	train	NA	NA	R	R	NA	NA	NA	R	NA	NA	NA	NA
patric	SAMN03577730	470.244	train	NA	NA	R	R	NA	NA	NA	R	NA	NA	NA	NA
patric	SAMN04022941	470.735	train	NA	NA	NA	NA	NA	R	NA	NA	NA	NA	NA	R
patric	SAMN04339712	470.734	train	NA	NA	NA	NA	NA	NA	NA	NA	NA	NA	NA	R
patric	SAMN04445872	470.808	train	NA	NA	NA	NA	NA	NA	NA	S	NA	R	NA	R
patric	SAMN04445873	470.809	test	NA	NA	NA	NA	NA	NA	NA	NA	NA	R	NA	NA
patric	SAMN04445874	470.809	test	NA	S	NA	NA	NA	NA	NA	R	NA	R	NA	S
patric	SAMN04445875	470.81	test	NA	S	NA	NA	NA	NA	NA	NA	NA	R	NA	R
patric	SAMN04445876	470.808	train	R	NA	NA	R	NA	NA	NA	R	NA	R	NA	NA
patric	SAMN04446435	470.746	train	R	S	NA	R	NA	NA	NA	NA	NA	R	NA	NA
patric	SAMN04446436	470.757	train	R	S	NA	NA	NA	NA	NA	NA	NA	R	NA	NA
patric	SAMN04446437	470.757	train	R	S	NA	NA	NA	NA	NA	R	NA	R	NA	R
patric	SAMN04446438	470.81	train	NA	S	NA	NA	NA	NA	NA	NA	NA	R	S	R
patric	SAMN04446439	470.747	train	NA	NA	R	R	NA	R	R	R	NA	S	R	NA
patric	SAMN04446440	470.747	train	NA	NA	R	R	NA	R	R	S	NA	NA	R	NA
patric	SAMN04446442	470.763	train	NA	NA	R	NA	NA	R	NA	NA	NA	S	NA	NA
patric	SAMN04446443	470.767	train	NA	NA	R	S	NA	R	NA	NA	NA	R	NA	NA
patric	SAMN04446444	470.773	train	NA	R	NA	NA	NA	R	NA	NA	NA	NA	NA	NA
patric	SAMN04446445	470.782	train	NA	NA	R	NA	NA	R	R	R	NA	S	NA	NA
patric	SAMN04446446	470.784	train	NA	NA	R	NA	NA	NA	R	R	NA	S	S	NA
patric	SAMN04446449	470.798	train	NA	NA	R	NA	NA	R	R	R	NA	S	NA	NA
patric	SAMN04446450	470.806	train	NA	NA	R	R	NA	R	R	NA	NA	S	NA	NA
patric	SAMN04446451	470.752	train	NA	S	NA	NA	NA	NA	NA	NA	NA	R	R	R
patric	SAMN04446452	470.753	train	NA	S	NA	NA	NA	NA	NA	NA	NA	R	R	R
patric	SAMN04446453	470.756	train	NA	NA	NA	NA	NA	NA	NA	NA	NA	R	R	R
patric	SAMN04446456	470.758	train	R	NA	NA	NA	NA	NA	NA	NA	NA	R	R	R
patric	SAMN04446457	470.807	train	NA	NA	NA	NA	NA	NA	NA	NA	NA	R	R	NA
patric	SAMN04446458	470.807	train	NA	R	NA	NA	NA	NA	R	NA	NA	R	R	R
patric	SAMN04446459	470.807	train	NA	S	NA	NA	NA	NA	NA	NA	R	R	R	NA
patric	SAMN04446460	470.808	train	NA	NA	NA	NA	NA	NA	R	NA	NA	R	NA	R
patric	SAMN04446461	470.808	train	NA	R	NA	NA	NA	NA	NA	NA	NA	R	R	NA
patric	SAMN04446462	470.808	test	NA	S	NA	NA	NA	NA	NA	NA	NA	R	NA	R
patric	SAMN04446463	470.809	train	NA	NA	NA	NA	NA	NA	NA	NA	NA	R	NA	R
patric	SAMN04446464	470.81	train	NA	R	NA	NA	NA	NA	R	NA	NA	R	R	R
patric	SAMN04446465	470.81	train	NA	NA	NA	NA	NA	NA	NA	NA	NA	R	NA	R
patric	SAMN04446466	470.811	test	R	NA	NA	NA	NA	NA	NA	NA	NA	S	NA	R
patric	SAMN04446467	470.811	test	NA	R	NA	NA	NA	NA	NA	NA	NA	R	NA	R
patric	SAMN04446468	470.757	train	NA	S	R	NA	NA	R	R	S	NA	S	R	S
patric	SAMN04446469	470.765	train	NA	NA	R	NA	NA	NA	R	NA	NA	NA	NA	NA
patric	SAMN04446470	470.767	test	NA	NA	NA	S	NA	NA	NA	NA	NA	R	R	NA
patric	SAMN04446471	470.768	train	NA	NA	NA	NA	NA	R	NA	NA	NA	R	NA	NA
patric	SAMN04446472	470.776	train	NA	NA	R	NA	NA	R	R	NA	NA	S	R	NA
patric	SAMN04446473	470.779	test	NA	NA	R	NA	NA	R	R	R	NA	S	NA	NA
patric	SAMN04446474	470.781	train	NA	R	NA	NA	NA	R	R	R	NA	S	NA	NA
patric	SAMN04446475	470.784	train	NA	NA	R	NA	NA	R	NA	R	NA	S	NA	NA
patric	SAMN04446477	470.788	train	NA	NA	NA	NA	NA	R	R	R	NA	S	NA	NA
patric	SAMN04446520	470.805	test	S	NA	NA	R	NA	NA	NA	R	NA	R	NA	NA
patric	SAMN04446535	470.758	train	NA	R	NA	NA	NA	NA	NA	NA	NA	R	R	R
patric	SAMN04446538	470.742	train	R	NA	NA	R	NA	NA	NA	NA	NA	R	NA	NA
patric	SAMN04446540	470.742	test	R	NA	NA	R	NA	NA	R	NA	NA	R	NA	NA
patric	SAMN04446541	470.742	train	R	R	NA	R	NA	NA	R	NA	NA	R	NA	NA
patric	SAMN04446542	470.743	test	R	R	NA	R	NA	NA	R	NA	NA	R	NA	NA
patric	SAMN04446543	470.744	train	R	NA	NA	R	NA	NA	R	NA	NA	R	R	NA
patric	SAMN04446544	470.744	train	R	NA	NA	R	NA	NA	R	NA	NA	R	R	NA
patric	SAMN04446545	470.744	train	R	R	NA	R	NA	NA	R	NA	NA	R	R	NA
patric	SAMN04446546	470.744	train	R	NA	R	R	NA	NA	R	NA	NA	R	R	NA
patric	SAMN04446547	470.745	test	R	R	NA	R	NA	NA	R	NA	NA	NA	NA	NA
patric	SAMN04446548	470.746	test	R	R	NA	R	NA	NA	R	NA	NA	R	NA	NA
patric	SAMN04446549	470.746	test	R	NA	NA	R	NA	NA	R	NA	NA	R	NA	NA
patric	SAMN04446550	470.751	train	R	NA	R	NA	NA	NA	R	NA	NA	NA	NA	NA
patric	SAMN04446551	470.752	test	NA	R	NA	NA	NA	NA	NA	NA	NA	NA	NA	NA
patric	SAMN04446555	470.801	test	NA	NA	NA	NA	NA	NA	NA	R	NA	R	NA	NA
patric	SAMN04446556	470.802	test	NA	NA	NA	NA	NA	NA	NA	R	NA	R	NA	NA
patric	SAMN04446557	470.803	train	R	R	R	R	NA	NA	NA	R	NA	R	NA	NA
patric	SAMN04446558	470.804	test	R	R	NA	R	NA	NA	NA	R	NA	R	NA	NA
patric	SAMN04446559	470.807	train	R	NA	NA	NA	NA	NA	R	NA	R	R	NA	NA
patric	SAMN04446560	470.809	test	R	NA	NA	R	NA	NA	NA	R	NA	S	R	NA
patric	SAMN04447699	470.764	train	NA	R	R	NA	NA	R	R	NA	NA	S	NA	NA
patric	SAMN04447701	470.773	train	NA	R	NA	NA	NA	R	R	NA	NA	NA	NA	NA
patric	SAMN04447702	470.774	train	NA	NA	R	NA	NA	R	R	NA	NA	NA	NA	NA
patric	SAMN04447703	470.775	train	NA	NA	R	NA	NA	R	R	NA	NA	S	NA	NA
patric	SAMN04447704	470.778	train	NA	NA	R	NA	NA	R	R	R	NA	S	NA	NA
patric	SAMN04447705	470.778	train	NA	R	R	NA	NA	R	R	R	NA	S	NA	NA
patric	SAMN04447706	470.779	train	NA	NA	R	NA	NA	R	R	R	NA	S	NA	NA
patric	SAMN04447707	470.78	train	NA	R	R	NA	NA	R	R	R	NA	S	NA	NA
patric	SAMN04447708	470.78	train	NA	R	R	NA	NA	R	NA	R	NA	S	R	NA
patric	SAMN04447709	470.781	train	NA	NA	R	NA	NA	R	R	R	NA	S	NA	NA
patric	SAMN04447710	470.781	train	NA	NA	R	NA	NA	R	NA	R	NA	S	NA	NA
patric	SAMN04447711	470.782	train	NA	NA	R	NA	NA	R	R	R	NA	S	NA	NA
patric	SAMN04447712	470.782	train	NA	S	R	NA	NA	R	NA	R	NA	S	NA	NA
patric	SAMN04447713	470.784	train	NA	NA	R	NA	NA	R	R	R	NA	S	NA	NA
patric	SAMN04447714	470.785	test	R	R	NA	NA	NA	NA	NA	R	NA	R	NA	NA
patric	SAMN04447715	470.786	train	NA	NA	R	NA	NA	R	R	R	NA	S	NA	NA
patric	SAMN04447716	470.786	train	NA	NA	R	NA	NA	R	NA	R	NA	S	NA	NA
patric	SAMN04447717	470.786	train	NA	R	R	NA	NA	R	NA	R	NA	S	NA	NA
patric	SAMN04447718	470.787	train	NA	NA	NA	NA	NA	NA	NA	R	NA	S	S	NA
patric	SAMN04447719	470.787	train	NA	NA	R	NA	NA	NA	R	R	R	S	NA	NA
patric	SAMN04447720	470.788	train	NA	R	NA	NA	NA	R	R	R	NA	S	NA	NA
patric	SAMN04447721	470.795	train	NA	NA	NA	NA	NA	R	R	R	NA	S	NA	NA
patric	SAMN04447722	470.795	train	S	NA	R	NA	NA	NA	R	R	NA	NA	R	NA
patric	SAMN04448596	470.764	test	R	NA	NA	NA	NA	NA	NA	NA	NA	R	R	NA
patric	SAMN04448648	470.76	test	NA	NA	NA	NA	NA	NA	NA	NA	NA	R	NA	NA
patric	SAMN04450953	470.75	test	R	NA	R	NA	NA	NA	R	R	NA	R	NA	NA
patric	SAMN04450954	470.75	test	R	S	R	NA	NA	NA	R	NA	NA	R	NA	NA
patric	SAMN04450955	470.75	train	NA	NA	R	NA	NA	NA	R	S	NA	R	NA	NA
patric	SAMN04450956	470.75	train	NA	NA	R	NA	NA	NA	R	S	NA	R	NA	NA
patric	SAMN04450957	470.75	train	NA	NA	R	NA	NA	NA	R	S	NA	R	NA	NA
patric	SAMN04450958	470.751	test	R	NA	R	NA	NA	NA	R	S	NA	R	R	NA
patric	SAMN04450959	470.751	train	NA	NA	S	NA	NA	NA	NA	S	NA	NA	NA	NA
patric	SAMN04450960	470.751	train	NA	NA	S	NA	NA	NA	NA	S	NA	NA	NA	NA
patric	SAMN04450961	470.752	train	NA	NA	NA	R	NA	NA	NA	S	NA	NA	NA	NA
patric	SAMN04450965	470.757	train	NA	S	NA	NA	NA	NA	NA	S	NA	S	NA	R
patric	SAMN04450966	470.757	test	NA	S	NA	NA	NA	NA	NA	S	NA	R	R	R
patric	SAMN04450967	470.757	test	NA	S	NA	NA	NA	NA	NA	S	NA	R	NA	R
patric	SAMN04450968	470.757	train	R	S	NA	NA	NA	NA	NA	R	NA	R	NA	R
patric	SAMN04450969	470.808	train	S	NA	NA	R	NA	NA	NA	R	NA	R	NA	NA
patric	SAMN04450970	470.809	test	R	NA	NA	R	NA	NA	NA	R	NA	R	NA	R
patric	SAMN04450971	470.81	test	NA	S	NA	NA	NA	NA	NA	NA	NA	R	NA	R
patric	SAMN04450972	470.81	test	NA	S	NA	NA	NA	NA	NA	NA	NA	R	NA	R
patric	SAMN04450973	470.81	test	NA	S	NA	NA	NA	NA	NA	NA	NA	R	NA	R
patric	SAMN04450974	470.81	test	NA	S	NA	NA	NA	NA	NA	NA	NA	R	NA	R
patric	SAMN04450975	470.81	test	NA	S	NA	NA	NA	NA	NA	NA	NA	R	NA	R
patric	SAMN04450976	470.81	test	NA	S	NA	NA	NA	NA	NA	NA	NA	R	NA	R
patric	SAMN04456595	470.734	train	NA	NA	NA	NA	NA	S	NA	R	NA	NA	S	S
patric	SAMN04457322	470.747	train	NA	NA	R	R	NA	R	R	R	NA	NA	R	NA
patric	SAMN04457323	470.782	train	NA	R	R	NA	NA	R	R	R	NA	S	NA	NA
patric	SAMN04457324	470.783	train	NA	NA	R	NA	NA	S	R	R	R	S	S	NA
patric	SAMN04457325	470.783	train	NA	R	R	NA	NA	R	R	R	NA	S	NA	NA
patric	SAMN04457326	470.783	train	NA	NA	R	NA	NA	R	R	R	NA	S	NA	NA
patric	SAMN04457327	470.783	train	NA	NA	R	NA	NA	R	R	R	NA	S	NA	NA
patric	SAMN04457328	470.783	train	NA	NA	R	NA	NA	R	NA	R	NA	S	NA	NA
patric	SAMN04457329	470.783	train	NA	NA	R	NA	NA	NA	R	R	NA	S	R	NA
patric	SAMN04457331	470.785	train	NA	NA	R	NA	NA	R	R	R	NA	S	NA	NA
patric	SAMN04479996	470.777	train	NA	NA	NA	NA	NA	S	NA	R	NA	S	S	NA
patric	SAMN04479997	470.796	train	S	NA	R	R	NA	R	R	NA	NA	R	S	R
patric	SAMN04480078	470.754	test	NA	NA	R	NA	NA	NA	R	NA	NA	R	NA	NA
patric	SAMN04480650	470.748	train	R	NA	NA	R	NA	R	NA	NA	NA	R	NA	NA
patric	SAMN04480653	470.752	train	NA	NA	NA	NA	NA	NA	NA	S	NA	NA	NA	NA
patric	SAMN04480654	470.752	train	NA	NA	NA	NA	NA	NA	NA	S	NA	R	NA	R
patric	SAMN04480658	470.752	train	NA	S	NA	NA	NA	NA	NA	NA	NA	R	R	R
patric	SAMN04480659	470.756	train	NA	S	NA	R	NA	S	S	S	NA	R	S	NA
patric	SAMN04480661	470.757	train	NA	S	NA	NA	NA	S	NA	S	NA	S	S	S
patric	SAMN04480664	470.758	train	NA	NA	NA	NA	NA	NA	NA	R	NA	S	NA	NA
patric	SAMN04480665	470.758	train	R	NA	NA	NA	NA	R	NA	NA	NA	R	R	NA
patric	SAMN04480666	470.758	train	NA	S	S	NA	NA	NA	NA	S	NA	S	NA	R
patric	SAMN04482433	470.771	train	NA	R	R	NA	NA	R	R	NA	NA	NA	NA	S
patric	SAMN04482435	470.774	train	NA	NA	R	NA	NA	R	R	NA	NA	S	NA	NA
patric	SAMN04482436	470.774	train	NA	R	R	NA	NA	R	R	NA	NA	S	NA	NA
patric	SAMN04482437	470.775	train	NA	NA	R	NA	NA	R	R	NA	NA	S	NA	NA
patric	SAMN04482438	470.776	train	NA	NA	R	NA	NA	R	R	NA	NA	NA	NA	NA
patric	SAMN04482439	470.776	train	NA	NA	R	NA	NA	R	R	NA	NA	S	NA	NA
patric	SAMN04482440	470.777	train	NA	NA	R	NA	NA	R	R	R	NA	S	NA	NA
patric	SAMN04482441	470.778	train	NA	NA	R	NA	NA	R	R	R	NA	S	NA	NA
patric	SAMN04482442	470.778	train	NA	R	R	NA	NA	R	R	R	NA	S	NA	NA
patric	SAMN04482445	470.779	train	NA	NA	R	NA	NA	R	NA	R	NA	S	R	NA
patric	SAMN04482447	470.779	train	NA	NA	R	NA	NA	R	R	R	NA	S	NA	NA
patric	SAMN04482448	470.78	train	NA	NA	R	NA	NA	R	R	R	NA	S	NA	NA
patric	SAMN04482450	470.781	train	NA	NA	R	NA	NA	R	R	R	NA	S	NA	NA
patric	SAMN04482451	470.781	train	NA	NA	R	NA	NA	R	R	R	NA	S	NA	NA
patric	SAMN04482452	470.781	train	NA	NA	NA	NA	NA	NA	NA	R	NA	S	NA	NA
patric	SAMN04482454	470.781	train	NA	NA	R	NA	NA	R	R	R	NA	S	NA	NA
patric	SAMN04482455	470.782	train	NA	NA	R	NA	NA	R	R	R	NA	S	NA	NA
patric	SAMN04485901	470.741	train	NA	NA	NA	R	NA	NA	NA	NA	NA	R	R	NA
patric	SAMN04485902	470.742	train	NA	NA	NA	NA	NA	NA	NA	S	NA	NA	NA	NA
patric	SAMN04485907	470.743	train	R	NA	NA	R	NA	NA	NA	S	NA	S	R	NA
patric	SAMN04485909	470.744	train	NA	NA	NA	R	NA	NA	NA	S	NA	R	NA	NA
patric	SAMN04485910	470.745	train	NA	S	NA	NA	NA	NA	NA	S	NA	NA	NA	NA
patric	SAMN04485912	470.746	test	R	NA	NA	NA	NA	NA	NA	NA	NA	R	NA	NA
patric	SAMN04485914	470.748	train	NA	NA	NA	NA	NA	NA	NA	S	NA	S	NA	NA
patric	SAMN04485915	470.748	test	R	NA	NA	R	NA	NA	NA	S	NA	R	R	NA
patric	SAMN04485917	470.749	test	R	R	R	NA	NA	NA	R	S	NA	R	NA	NA
patric	SAMN04485918	470.808	test	R	NA	NA	R	NA	NA	NA	R	NA	R	NA	NA
patric	SAMN04487132	470.75	test	R	R	R	NA	NA	NA	R	S	NA	R	NA	NA
patric	SAMN04487135	470.751	train	NA	NA	S	NA	NA	NA	NA	S	NA	NA	NA	NA
patric	SAMN04487137	470.751	train	NA	NA	S	NA	NA	NA	NA	S	NA	S	NA	NA
patric	SAMN04487138	470.751	train	NA	NA	R	NA	NA	NA	R	S	NA	R	NA	NA
patric	SAMN04487142	470.753	train	NA	NA	NA	NA	NA	NA	NA	S	NA	S	NA	NA
patric	SAMN04487144	470.754	test	NA	NA	R	NA	NA	NA	R	S	NA	R	NA	NA
patric	SAMN04487145	470.754	test	R	R	R	NA	NA	NA	R	S	NA	R	R	NA
patric	SAMN04487146	470.754	train	NA	NA	S	NA	NA	NA	NA	S	NA	NA	NA	NA
patric	SAMN04488269	470.759	train	R	NA	NA	NA	NA	NA	NA	NA	NA	R	R	NA
patric	SAMN04488270	470.76	test	NA	NA	NA	NA	NA	NA	NA	NA	NA	R	NA	NA
patric	SAMN04488271	470.762	test	R	NA	NA	NA	NA	NA	NA	NA	NA	R	NA	NA
patric	SAMN04488272	470.762	test	R	NA	NA	NA	NA	NA	NA	NA	NA	R	NA	NA
patric	SAMN04488273	470.764	train	R	NA	NA	NA	NA	NA	NA	NA	NA	R	NA	NA
patric	SAMN04488275	470.766	test	R	NA	NA	NA	NA	NA	NA	NA	NA	R	NA	NA
patric	SAMN04488276	470.766	train	NA	NA	NA	NA	NA	NA	NA	NA	NA	NA	R	NA
patric	SAMN04488277	470.768	train	NA	NA	NA	NA	NA	NA	NA	NA	NA	R	R	NA
patric	SAMN04488278	470.769	train	NA	NA	NA	NA	NA	NA	NA	NA	NA	R	NA	NA
patric	SAMN04488279	470.772	train	R	NA	NA	NA	NA	NA	NA	NA	NA	R	NA	NA
patric	SAMN04488280	470.775	train	R	NA	NA	NA	NA	NA	NA	NA	NA	R	NA	NA
patric	SAMN04488281	470.777	train	NA	NA	NA	NA	NA	NA	NA	R	NA	R	NA	NA
patric	SAMN04488282	470.777	train	R	NA	NA	NA	NA	NA	NA	R	NA	R	NA	NA
patric	SAMN04488283	470.779	train	R	NA	NA	NA	NA	NA	NA	R	NA	R	NA	NA
patric	SAMN04488286	470.784	train	S	NA	NA	NA	NA	NA	NA	R	NA	R	R	S
patric	SAMN04488287	470.785	test	R	NA	NA	NA	NA	NA	NA	R	NA	R	NA	NA
patric	SAMN04488288	470.785	train	NA	NA	S	NA	NA	S	NA	R	NA	R	S	NA
patric	SAMN04488289	470.786	train	R	NA	NA	NA	NA	NA	NA	R	NA	R	NA	NA
patric	SAMN04488290	470.786	train	R	NA	NA	R	NA	NA	NA	R	NA	S	NA	NA
patric	SAMN04488291	470.787	test	NA	NA	NA	NA	NA	NA	S	R	NA	R	NA	NA
patric	SAMN04488292	470.79	train	R	NA	NA	R	NA	R	R	R	NA	R	R	NA
patric	SAMN04491035	470.752	test	NA	NA	NA	NA	NA	NA	R	NA	NA	R	NA	R
patric	SAMN04491037	470.757	train	NA	R	NA	NA	NA	NA	NA	NA	NA	R	NA	R
patric	SAMN04491039	470.758	train	R	NA	NA	NA	NA	NA	R	NA	NA	R	NA	R
patric	SAMN04491040	470.802	test	R	R	NA	R	NA	NA	NA	R	NA	R	NA	NA
patric	SAMN04491435	470.769	test	NA	NA	NA	NA	NA	NA	NA	NA	NA	R	NA	NA
patric	SAMN04491438	470.769	test	NA	NA	NA	NA	NA	NA	NA	NA	NA	R	NA	NA
patric	SAMN04491439	470.782	train	NA	NA	NA	NA	NA	NA	NA	R	NA	R	NA	NA
patric	SAMN04491440	470.783	test	NA	NA	NA	NA	NA	NA	NA	R	NA	R	NA	NA
patric	SAMN04491441	470.785	train	NA	NA	NA	NA	NA	NA	R	R	NA	R	NA	NA
patric	SAMN04491442	470.787	test	NA	NA	NA	NA	NA	NA	NA	R	NA	R	NA	NA
patric	SAMN04491443	470.788	test	S	NA	NA	NA	NA	NA	NA	R	NA	R	NA	NA
patric	SAMN04491444	470.792	train	R	S	NA	NA	NA	NA	R	R	R	R	NA	NA
patric	SAMN04491445	470.793	train	R	S	NA	NA	NA	NA	NA	R	NA	R	NA	NA
patric	SAMN04491446	470.794	train	R	NA	NA	NA	NA	NA	R	R	NA	R	NA	NA
patric	SAMN04491447	470.795	train	R	R	R	NA	NA	NA	R	R	NA	R	NA	NA
patric	SAMN04491448	470.796	train	R	NA	NA	NA	NA	NA	R	R	NA	R	NA	NA
patric	SAMN04491449	470.796	train	R	NA	NA	NA	NA	NA	R	R	NA	R	NA	NA
patric	SAMN04491451	470.798	test	S	NA	NA	NA	NA	NA	NA	R	NA	R	S	NA
patric	SAMN04491453	470.799	train	R	NA	NA	NA	NA	NA	R	R	NA	R	NA	NA
patric	SAMN04491454	470.801	train	R	NA	NA	NA	NA	S	NA	R	NA	R	S	NA
patric	SAMN04515390	470.744	train	S	NA	R	R	NA	R	R	S	NA	R	S	R
patric	SAMN04515391	470.746	train	S	S	S	S	NA	S	S	S	NA	S	S	S
patric	SAMN04515392	470.748	train	R	NA	R	R	NA	R	R	S	NA	R	S	R
patric	SAMN04515395	470.76	test	R	S	R	R	NA	R	R	NA	NA	R	R	R
patric	SAMN04515397	470.762	test	R	S	R	R	NA	R	R	NA	NA	R	R	R
patric	SAMN04515398	470.764	train	S	S	S	S	NA	S	S	NA	NA	S	S	NA
patric	SAMN04515400	470.766	test	R	S	R	R	NA	R	R	NA	NA	R	R	R
patric	SAMN04515401	470.767	train	S	S	R	R	NA	R	R	NA	NA	R	R	R
patric	SAMN04515403	470.77	test	R	S	R	R	NA	R	R	NA	NA	R	R	R
patric	SAMN04515404	470.771	train	R	S	R	R	NA	R	R	NA	NA	R	R	R
patric	SAMN04515405	470.772	train	R	S	S	R	NA	R	R	NA	NA	R	R	R
patric	SAMN04515406	470.774	test	S	S	R	R	NA	R	R	NA	NA	R	R	R
patric	SAMN04515407	470.775	train	S	NA	R	R	NA	R	S	NA	NA	S	R	R
patric	SAMN04515408	470.777	test	R	S	R	R	NA	R	R	NA	NA	R	R	R
patric	SAMN04515791	470.747	train	S	NA	R	R	NA	R	R	S	NA	R	S	R
patric	SAMN04515793	470.759	train	R	NA	R	R	NA	R	R	NA	NA	R	R	R
patric	SAMN04515794	470.76	train	S	S	R	R	NA	R	R	NA	NA	R	R	R
patric	SAMN04515797	470.765	test	R	S	R	R	NA	R	R	NA	NA	R	R	R
patric	SAMN04515799	470.767	test	R	S	R	R	NA	R	R	NA	NA	R	R	R
patric	SAMN04515801	470.77	test	R	S	R	R	NA	R	R	NA	NA	R	R	R
patric	SAMN04515803	470.772	test	R	S	R	R	NA	R	R	NA	NA	R	R	R
patric	SAMN04515804	470.773	train	R	NA	R	R	NA	R	R	NA	NA	R	R	R
patric	SAMN04515805	470.775	test	S	S	R	R	NA	R	R	NA	NA	R	R	R
patric	SAMN04515807	470.777	train	S	S	S	S	NA	S	S	NA	NA	S	S	S
patric	SAMN04515808	470.779	train	S	S	S	S	NA	S	S	NA	NA	S	S	S
patric	SAMN04515809	470.781	train	S	NA	R	R	NA	R	R	NA	NA	R	R	S
patric	SAMN04525190	470.795	test	S	S	R	R	NA	R	R	NA	NA	R	R	R
patric	SAMN04525192	470.796	train	R	NA	R	R	NA	R	S	NA	NA	S	R	R
patric	SAMN04525195	470.799	test	R	S	R	R	NA	R	R	NA	NA	R	R	R
patric	SAMN04525199	470.8	train	S	NA	R	R	NA	R	S	NA	NA	R	R	S
patric	SAMN04525202	470.803	train	S	S	S	S	NA	S	S	NA	NA	S	S	S
patric	SAMN04525203	470.803	test	R	S	R	R	NA	R	R	NA	NA	R	R	S
patric	SAMN04525204	470.803	train	S	NA	R	R	NA	R	R	NA	NA	R	S	R
patric	SAMN04525206	470.805	test	R	S	R	R	NA	R	R	NA	NA	R	R	R
patric	SAMN04525207	470.805	train	S	S	R	R	NA	R	R	NA	NA	R	R	R
patric	SAMN04525208	470.806	train	R	NA	R	R	NA	R	R	S	NA	R	R	R
patric	SAMN04525209	470.807	test	R	S	R	S	NA	R	S	S	NA	S	R	R
patric	SAMN04544429	470.759	train	S	S	R	R	NA	R	S	NA	NA	R	R	R
patric	SAMN04544430	470.765	test	R	S	R	R	NA	R	R	NA	NA	R	R	R
patric	SAMN04544431	470.766	train	R	NA	R	R	NA	R	R	NA	NA	R	S	R
patric	SAMN04544432	470.77	train	R	NA	R	R	NA	R	R	NA	NA	R	R	R
patric	SAMN04545389	470.749	test	R	R	R	R	NA	R	R	S	NA	R	R	R
patric	SAMN04545390	470.754	train	R	NA	R	R	NA	R	R	S	NA	R	R	R
patric	SAMN04545393	470.786	test	R	S	R	R	NA	R	R	NA	NA	R	R	R
patric	SAMN04545394	470.788	train	R	NA	R	R	NA	R	R	NA	NA	R	R	R
patric	SAMN04545396	470.79	train	S	NA	R	R	NA	R	R	NA	NA	R	S	R
patric	SAMN04545397	470.791	train	S	NA	R	R	NA	R	R	NA	NA	R	S	R
patric	SAMN04545398	470.792	test	R	S	R	R	NA	R	R	NA	NA	R	R	R
patric	SAMN04545400	470.794	train	S	NA	R	R	NA	R	R	NA	NA	R	S	R
patric	SAMN04545401	470.795	train	S	NA	R	R	NA	R	R	NA	NA	R	S	R
patric	SAMN04545403	470.797	train	R	NA	R	R	NA	R	R	NA	NA	R	R	R
patric	SAMN04545404	470.799	test	R	S	R	R	NA	R	R	NA	NA	R	R	R
patric	SAMN04545405	470.8	test	R	S	R	R	NA	R	R	NA	NA	R	R	R
patric	SAMN04545407	470.803	train	S	S	S	S	NA	S	S	NA	NA	S	S	S
patric	SAMN04545409	470.805	train	S	R	R	R	NA	R	S	NA	NA	R	R	R
patric	SAMN04545410	470.807	train	R	NA	R	R	NA	R	R	S	NA	R	R	R
patric	SAMN04546717	470.745	test	R	S	R	R	NA	R	R	S	NA	R	R	R
patric	SAMN04546718	470.747	train	S	S	S	S	NA	S	S	S	NA	S	S	S
patric	SAMN04546719	470.749	test	R	S	R	R	NA	R	R	S	NA	R	R	R
patric	SAMN04546722	470.762	test	S	S	R	R	NA	R	R	NA	NA	R	R	R
patric	SAMN04546723	470.763	train	S	S	S	S	NA	R	S	NA	NA	S	R	S
patric	SAMN04546724	470.768	test	S	S	R	R	NA	R	R	NA	NA	R	R	R
patric	SAMN04546726	470.772	test	R	S	R	R	NA	R	R	NA	NA	R	R	S
patric	SAMN04546731	470.809	test	R	S	R	R	NA	R	R	NA	NA	R	R	R
patric	SAMN04547088	470.749	train	S	S	S	S	NA	S	S	S	NA	S	S	S
patric	SAMN04547089	470.753	test	R	S	R	R	NA	R	R	S	NA	R	R	R
patric	SAMN04547090	470.754	train	R	NA	R	R	NA	R	R	S	NA	R	R	R
patric	SAMN04547091	470.756	test	S	S	S	S	NA	S	S	S	NA	S	S	S
patric	SAMN04547093	470.786	train	S	NA	R	R	NA	R	R	NA	NA	R	S	R
patric	SAMN04547094	470.788	train	R	NA	R	R	NA	R	R	NA	NA	R	R	R
patric	SAMN04547097	470.791	train	S	NA	R	R	NA	R	R	NA	NA	R	R	S
patric	SAMN04547100	470.795	test	S	S	R	R	NA	R	R	NA	NA	R	R	R
patric	SAMN04547101	470.796	train	R	NA	R	R	NA	R	R	NA	NA	R	S	R
patric	SAMN04547102	470.797	train	S	NA	R	R	NA	R	R	NA	NA	R	S	R
patric	SAMN04547104	470.8	train	S	NA	R	R	NA	R	S	NA	NA	R	R	S
patric	SAMN04547105	470.802	train	S	NA	R	R	NA	R	R	NA	NA	R	S	R
patric	SAMN04547106	470.804	train	S	NA	R	R	NA	R	R	NA	NA	R	S	R
patric	SAMN04547107	470.807	train	R	S	R	S	NA	R	S	R	NA	S	R	R
patric	SAMN04549256	470.753	train	S	R	R	S	NA	R	S	S	NA	NA	R	R
patric	SAMN04549257	470.755	train	S	R	R	R	NA	R	S	S	NA	R	R	R
patric	SAMN04549259	470.784	train	R	NA	R	R	NA	R	R	NA	NA	R	R	R
patric	SAMN04549260	470.786	train	S	S	S	S	NA	S	S	NA	NA	S	S	S
patric	SAMN04549262	470.789	train	S	NA	R	R	NA	R	R	NA	NA	S	R	R
patric	SAMN04549265	470.793	train	S	R	R	R	NA	R	R	NA	NA	R	S	NA
patric	SAMN04549266	470.794	train	S	NA	R	R	NA	R	R	NA	NA	R	S	R
patric	SAMN04549268	470.797	train	R	NA	R	R	NA	R	R	NA	NA	R	R	R
patric	SAMN04549269	470.798	train	S	S	S	S	NA	S	S	NA	NA	S	S	S
patric	SAMN04549271	470.802	train	S	S	S	R	NA	S	R	NA	NA	R	S	R
patric	SAMN04549272	470.803	test	S	S	S	R	NA	R	R	NA	NA	S	R	S
patric	SAMN04549301	470.755	train	S	S	S	S	NA	S	S	S	NA	S	S	NA
patric	SAMN04549302	470.784	train	R	NA	R	R	NA	R	R	NA	NA	R	R	R
patric	SAMN04549305	470.79	test	R	S	R	R	NA	R	R	NA	NA	R	R	R
patric	SAMN04549306	470.791	train	S	NA	R	R	NA	R	R	NA	NA	R	S	R
patric	SAMN04549307	470.792	train	S	NA	R	R	NA	R	R	NA	NA	R	R	R
patric	SAMN04549310	470.797	test	R	S	R	R	NA	R	R	NA	NA	R	R	R
patric	SAMN04549312	470.799	train	S	NA	R	R	NA	R	R	NA	NA	R	S	R
patric	SAMN04549314	470.802	train	S	NA	R	R	NA	R	R	NA	NA	R	S	R
patric	SAMN04549497	470.741	test	R	R	R	R	NA	R	R	NA	NA	R	R	R
patric	SAMN04549499	470.753	train	S	NA	R	R	NA	R	S	S	NA	S	R	R
patric	SAMN04549500	470.755	train	S	S	S	S	NA	S	S	S	NA	R	S	S
patric	SAMN04549502	470.787	train	S	NA	R	R	NA	R	R	NA	NA	R	S	R
patric	SAMN04549504	470.789	test	R	S	R	R	NA	R	R	NA	NA	R	R	R
patric	SAMN04549507	470.792	train	R	NA	R	R	NA	R	S	NA	NA	S	R	R
patric	SAMN04549508	470.793	test	R	S	R	R	NA	R	R	NA	NA	R	R	R
patric	SAMN04549509	470.794	train	S	NA	R	R	NA	R	R	NA	NA	R	S	R
patric	SAMN04549510	470.797	train	S	NA	R	R	NA	R	R	NA	NA	R	S	R
patric	SAMN04549511	470.798	train	S	S	S	R	NA	R	R	NA	NA	S	R	R
patric	SAMN04549512	470.799	test	S	S	R	R	NA	R	R	NA	NA	R	R	S
patric	SAMN04549514	470.803	train	S	S	R	R	NA	S	R	NA	NA	R	S	R
patric	SAMN04549516	470.806	test	R	S	R	R	NA	R	R	NA	NA	R	R	R
patric	SAMN04549546	470.749	train	S	NA	R	R	NA	R	R	S	NA	R	S	S
patric	SAMN04549547	470.753	train	S	NA	R	R	NA	R	R	S	NA	R	S	R
patric	SAMN04549548	470.785	train	S	S	S	S	NA	S	S	NA	NA	S	S	NA
patric	SAMN04549550	470.788	train	S	NA	R	R	NA	R	R	NA	NA	R	S	R
patric	SAMN04549551	470.789	train	S	NA	R	R	NA	R	R	NA	NA	R	S	R
patric	SAMN04549552	470.791	test	R	S	R	R	NA	R	R	NA	NA	R	R	R
patric	SAMN04549553	470.792	train	S	S	S	S	NA	S	S	NA	NA	S	S	S
patric	SAMN04549555	470.795	test	S	NA	S	R	NA	R	S	NA	NA	R	S	R
patric	SAMN04549557	470.797	train	S	NA	R	R	NA	R	R	NA	NA	R	S	R
patric	SAMN04549559	470.801	train	S	S	S	S	NA	S	S	NA	NA	S	S	S
patric	SAMN04549560	470.802	train	S	NA	R	R	NA	S	R	NA	NA	R	S	S
patric	SAMN04549562	470.805	train	S	NA	R	R	NA	R	R	NA	NA	R	S	R
patric	SAMN04549563	470.806	test	S	S	R	R	NA	R	R	NA	NA	R	R	R
patric	SAMN04549825	470.75	test	S	S	R	R	NA	R	R	S	NA	R	R	R
patric	SAMN04549827	470.755	train	R	NA	R	R	NA	R	R	S	NA	R	R	R
patric	SAMN04549828	470.785	train	R	NA	R	R	NA	R	S	NA	NA	S	R	R
patric	SAMN04549830	470.789	test	R	S	R	R	NA	R	R	NA	NA	R	R	R
patric	SAMN04549831	470.79	train	S	R	R	R	NA	R	R	NA	NA	R	S	NA
patric	SAMN04549832	470.791	test	S	NA	S	R	NA	R	S	NA	NA	R	S	R
patric	SAMN04549834	470.792	train	S	NA	R	R	NA	R	R	NA	NA	R	S	R
patric	SAMN04549835	470.794	train	S	NA	R	R	NA	R	R	NA	NA	R	S	R
patric	SAMN04549837	470.797	train	R	NA	R	R	NA	R	R	NA	NA	R	R	R
patric	SAMN04549840	470.801	train	R	NA	R	R	NA	R	R	NA	NA	R	S	R
patric	SAMN04549842	470.804	train	S	NA	R	R	NA	R	R	NA	NA	R	S	R
patric	SAMN04549844	470.806	train	S	NA	R	R	NA	R	R	S	NA	R	S	S
patric	SAMN04549866	470.75	test	R	R	R	R	NA	R	R	S	NA	R	R	R
patric	SAMN04549867	470.753	test	S	S	R	R	NA	R	R	S	NA	R	R	R
patric	SAMN04549868	470.755	train	R	NA	R	R	NA	R	R	S	NA	R	R	R
patric	SAMN04549869	470.785	train	R	NA	R	R	NA	R	R	NA	NA	R	R	R
patric	SAMN04549871	470.788	test	S	S	S	S	NA	R	S	NA	NA	R	R	R
patric	SAMN04549872	470.789	train	S	NA	R	R	NA	R	R	NA	NA	R	S	R
patric	SAMN04549874	470.792	train	S	NA	R	R	NA	R	R	NA	NA	R	S	R
patric	SAMN04549875	470.794	test	S	S	S	R	NA	S	S	NA	NA	R	S	S
patric	SAMN04549878	470.797	train	S	NA	R	R	NA	R	R	NA	NA	R	S	R
patric	SAMN04549879	470.798	test	R	S	R	R	NA	R	R	NA	NA	R	R	R
patric	SAMN04549880	470.8	train	S	S	R	R	NA	R	S	NA	NA	R	R	R
patric	SAMN04549882	470.802	train	S	R	S	R	NA	S	S	NA	NA	S	S	NA
patric	SAMN04549884	470.805	test	R	S	R	R	NA	R	R	NA	NA	R	R	S
patric	SAMN04550075	470.743	train	S	NA	R	R	NA	R	R	S	NA	R	S	R
patric	SAMN04550076	470.75	train	S	S	S	S	NA	S	S	S	NA	S	S	S
patric	SAMN04550078	470.755	train	S	S	S	S	NA	S	S	S	NA	R	S	S
patric	SAMN04550082	470.789	train	S	S	S	S	NA	S	S	NA	NA	S	S	S
patric	SAMN04550085	470.791	train	S	NA	R	R	NA	R	R	NA	NA	R	S	R
patric	SAMN04550086	470.793	train	S	NA	R	R	NA	R	R	NA	NA	R	S	R
patric	SAMN04550092	470.801	test	S	S	R	R	NA	R	R	NA	NA	R	R	R
patric	SAMN04550093	470.804	train	R	NA	R	R	NA	R	S	NA	NA	S	R	R
patric	SAMN04550105	470.743	train	S	S	S	S	NA	R	S	S	NA	R	R	R
patric	SAMN04550107	470.754	train	R	NA	R	R	NA	R	R	S	NA	R	R	R
patric	SAMN04550108	470.755	test	S	S	S	S	NA	R	S	S	NA	R	R	S
patric	SAMN04550110	470.786	train	S	S	R	S	NA	R	S	NA	NA	R	R	R
patric	SAMN04550111	470.788	train	S	S	S	S	NA	S	S	NA	NA	S	S	S
patric	SAMN04550112	470.789	train	S	NA	R	R	NA	R	R	NA	NA	R	S	R
patric	SAMN04550113	470.79	train	S	NA	R	R	NA	R	R	NA	NA	S	R	R
patric	SAMN04550114	470.791	train	R	NA	R	R	NA	R	R	NA	NA	R	S	R
patric	SAMN04550115	470.793	test	S	NA	S	R	NA	R	S	NA	NA	R	S	R
patric	SAMN04550117	470.795	test	R	R	R	R	NA	R	S	NA	NA	R	R	R
patric	SAMN04550118	470.799	train	S	S	S	R	NA	R	R	NA	NA	S	R	R
patric	SAMN04550119	470.8	train	S	NA	R	R	NA	R	R	NA	NA	R	S	R
patric	SAMN04550123	470.805	train	S	NA	R	R	NA	R	R	NA	NA	R	S	R
patric	SAMN04550124	470.806	test	S	S	R	R	NA	R	R	S	NA	R	R	R
patric	SAMN04555175	470.747	test	R	S	R	R	NA	R	R	S	NA	R	R	R
patric	SAMN04555176	470.748	train	S	NA	R	R	NA	R	R	S	NA	R	S	R
patric	SAMN04555179	470.762	test	R	S	R	R	NA	R	R	NA	NA	R	R	R
patric	SAMN04555181	470.764	test	R	S	R	R	NA	R	R	NA	NA	R	R	R
patric	SAMN04555184	470.768	train	S	NA	R	R	NA	R	R	NA	NA	R	S	R
patric	SAMN04555185	470.769	test	S	R	R	R	NA	R	R	NA	NA	R	R	R
patric	SAMN04555186	470.77	train	S	R	R	R	NA	R	S	NA	NA	R	R	NA
patric	SAMN04555188	470.773	test	R	S	R	R	NA	R	R	NA	NA	R	R	R
patric	SAMN04555191	470.78	train	R	NA	R	R	NA	R	R	NA	NA	R	R	R
patric	SAMN04555192	470.808	train	S	S	R	R	NA	R	R	R	NA	R	S	R
patric	SAMN04555193	470.743	test	S	S	S	S	NA	S	S	S	NA	S	S	S
patric	SAMN04555194	470.745	train	S	NA	R	R	NA	R	R	S	NA	R	S	R
patric	SAMN04555195	470.747	test	S	R	R	R	NA	R	R	S	NA	R	R	R
patric	SAMN04555198	470.761	test	S	S	R	R	NA	R	R	NA	NA	R	R	R
patric	SAMN04555205	470.77	test	R	S	R	R	NA	R	R	NA	NA	R	R	R
patric	SAMN04555207	470.773	train	S	NA	R	R	NA	R	R	NA	NA	R	S	R
patric	SAMN04555209	470.776	train	S	S	R	R	NA	R	R	NA	NA	R	S	R
patric	SAMN04555210	470.776	train	R	NA	R	R	NA	R	R	NA	NA	R	S	R
patric	SAMN04555211	470.778	train	R	NA	R	R	NA	R	R	NA	NA	R	R	R
patric	SAMN04555212	470.78	train	R	NA	R	R	NA	R	R	NA	NA	R	S	R
patric	SAMN04555214	470.744	train	S	S	S	S	NA	S	S	S	NA	R	S	R
patric	SAMN04555216	470.747	train	S	S	S	S	NA	S	S	S	NA	S	S	S
patric	SAMN04555217	470.748	test	R	S	R	R	NA	R	R	S	NA	R	R	R
patric	SAMN04555220	470.761	test	R	S	R	R	NA	R	R	NA	NA	R	R	R
patric	SAMN04555221	470.762	test	R	S	R	R	NA	R	R	NA	NA	R	R	R
patric	SAMN04555223	470.765	test	R	S	R	R	NA	R	R	NA	NA	R	R	R
patric	SAMN04555224	470.766	train	S	NA	R	R	NA	R	R	NA	NA	R	S	R
patric	SAMN04555226	470.77	train	S	NA	R	R	NA	R	R	NA	NA	R	S	R
patric	SAMN04555233	470.779	test	R	S	R	R	NA	R	R	NA	NA	R	R	S
patric	SAMN04555234	470.809	test	R	S	R	R	NA	R	R	NA	NA	R	R	R
patric	SAMN04555289	470.743	train	S	NA	R	R	NA	R	R	S	NA	R	S	R
patric	SAMN04555290	470.745	train	S	NA	R	R	NA	R	R	S	NA	R	S	R
patric	SAMN04555292	470.748	train	R	NA	R	R	NA	R	R	S	NA	R	S	R
patric	SAMN04555294	470.76	train	R	NA	R	R	NA	R	R	NA	NA	R	R	R
patric	SAMN04555295	470.761	train	R	NA	R	R	NA	R	R	NA	NA	R	R	R
patric	SAMN04555297	470.763	train	R	S	R	R	NA	R	R	NA	NA	R	R	R
patric	SAMN04555300	470.768	test	S	S	R	R	NA	R	R	NA	NA	R	R	R
patric	SAMN04555302	470.771	test	R	S	R	R	NA	R	R	NA	NA	R	R	R
patric	SAMN04555303	470.772	train	R	S	S	R	NA	R	R	NA	NA	R	R	R
patric	SAMN04555304	470.773	train	R	NA	R	R	NA	R	R	NA	NA	R	R	R
patric	SAMN04555306	470.776	test	R	S	R	R	NA	R	R	NA	NA	R	R	R
patric	SAMN04555307	470.777	train	R	NA	R	R	NA	R	R	NA	NA	R	S	R
patric	SAMN04555308	470.779	test	R	S	R	R	NA	R	R	NA	NA	R	R	S
patric	SAMN04555309	470.781	test	R	S	R	R	NA	R	R	NA	NA	R	R	S
patric	SAMN04555310	470.809	test	R	S	R	R	NA	R	R	NA	NA	R	R	R
patric	SAMN04555479	470.745	train	S	S	R	S	NA	R	S	S	NA	R	R	R
patric	SAMN04555481	470.748	train	R	S	R	R	NA	R	R	S	NA	R	R	R
patric	SAMN04555482	470.756	test	R	S	R	R	NA	R	R	S	NA	S	R	S
patric	SAMN04555483	470.759	test	S	S	S	S	NA	R	S	NA	NA	R	R	S
patric	SAMN04555485	470.761	test	R	S	R	R	NA	R	R	NA	NA	R	R	R
patric	SAMN04555486	470.763	train	R	NA	R	R	NA	R	R	NA	NA	R	R	R
patric	SAMN04555487	470.764	train	R	NA	R	R	NA	R	R	NA	NA	R	R	R
patric	SAMN04555489	470.766	test	R	S	R	R	NA	R	R	NA	NA	R	R	NA
patric	SAMN04555490	470.767	train	R	S	S	R	NA	R	R	NA	NA	R	R	R
patric	SAMN04555491	470.769	train	R	NA	R	R	NA	R	R	NA	NA	R	R	R
patric	SAMN04555494	470.772	train	R	NA	R	R	NA	R	R	NA	NA	R	R	R
patric	SAMN04555495	470.774	train	S	S	S	S	NA	S	S	NA	NA	S	S	S
patric	SAMN04555498	470.778	train	R	NA	R	R	NA	R	R	NA	NA	R	S	R
patric	SAMN04555505	470.76	train	R	NA	R	R	NA	R	R	NA	NA	R	S	R
patric	SAMN04555507	470.762	train	S	S	S	S	NA	S	S	NA	NA	S	S	S
patric	SAMN04555508	470.763	train	R	NA	R	R	NA	R	R	NA	NA	R	R	R
patric	SAMN04555509	470.764	train	S	NA	R	R	NA	R	R	NA	NA	R	S	R
patric	SAMN04555513	470.77	test	R	S	R	R	NA	R	R	NA	NA	R	R	R
patric	SAMN04555514	470.771	test	R	S	R	R	NA	R	R	NA	NA	R	R	R
patric	SAMN04555516	470.774	test	S	S	R	R	NA	R	R	NA	NA	R	R	R
patric	SAMN04555517	470.775	train	R	NA	R	R	NA	R	R	NA	NA	R	R	R
patric	SAMN04555518	470.776	test	R	S	R	R	NA	R	R	NA	NA	R	R	R
patric	SAMN04568503	470.746	train	S	S	S	S	NA	S	S	S	NA	S	S	R
patric	SAMN04568505	470.757	train	S	NA	R	S	NA	R	S	S	NA	S	S	R
patric	SAMN04568506	470.759	test	R	S	R	R	NA	R	R	NA	NA	R	R	R
patric	SAMN04568508	470.762	train	S	S	R	S	NA	R	S	NA	NA	S	R	R
patric	SAMN04568510	470.764	train	R	S	R	R	NA	R	R	NA	NA	R	R	R
patric	SAMN04568511	470.765	test	R	S	R	R	NA	R	R	NA	NA	R	R	R
patric	SAMN04568512	470.766	test	R	S	R	R	NA	R	R	NA	NA	R	R	R
patric	SAMN04568513	470.767	test	S	S	R	S	NA	R	S	NA	NA	R	R	R
patric	SAMN04568514	470.769	train	S	S	R	R	NA	R	S	NA	NA	S	R	S
patric	SAMN04568515	470.77	train	S	S	R	R	NA	R	S	NA	NA	R	S	S
patric	SAMN04568516	470.771	test	R	S	R	R	NA	R	R	NA	NA	R	R	R
patric	SAMN04568517	470.772	test	R	S	R	R	NA	R	R	NA	NA	R	R	R
patric	SAMN04568518	470.774	train	R	NA	R	R	NA	R	R	NA	NA	R	R	R
patric	SAMN04568519	470.775	test	R	S	R	R	NA	R	R	NA	NA	R	R	R
patric	SAMN04568521	470.78	train	R	NA	R	R	NA	R	R	NA	NA	R	R	R
patric	SAMN04901663	470.737	train	R	R	R	R	R	R	R	R	R	R	R	R
patric	SAMN04901664	470.738	train	S	R	R	R	R	R	R	R	R	R	S	R
patric	SAMN04901667	470.738	train	S	R	R	R	R	R	R	R	R	R	R	R
patric	SAMN04901668	470.738	train	R	R	R	R	R	R	R	R	R	R	R	R
patric	SAMN04901669	470.738	train	R	R	R	R	R	R	R	R	R	R	R	R
patric	SAMN04901670	470.738	train	S	R	R	R	R	R	R	S	R	R	S	R
patric	SAMN04901671	470.738	train	S	R	R	R	R	R	R	R	R	R	S	R
patric	SAMN04901672	470.738	train	R	R	R	R	R	R	R	R	R	R	R	R
patric	SAMN04901673	470.738	train	R	R	R	R	R	R	R	R	R	R	R	R
patric	SAMN04901674	470.738	train	R	R	R	R	R	R	R	R	R	R	R	R
patric	SAMN04901675	470.738	train	R	R	R	R	R	R	R	R	R	R	R	R
patric	SAMN04901676	470.739	train	R	R	R	R	R	R	R	R	R	R	R	R
patric	SAMN04901677	470.739	train	R	R	R	R	R	S	R	R	R	R	R	R
patric	SAMN04901678	470.739	train	R	R	R	R	R	R	R	R	R	R	R	R
patric	SAMN04901679	470.739	train	R	R	R	R	R	R	R	R	R	R	R	R
patric	SAMN04901681	470.739	train	R	R	R	R	R	R	R	R	R	R	R	R
patric	SAMN04901682	470.739	train	R	R	R	R	R	R	R	R	R	R	R	S
patric	SAMN04901683	470.739	train	R	R	R	R	R	R	R	R	R	R	R	S
patric	SAMN04901684	470.739	train	R	R	R	R	R	R	R	R	R	R	S	R
patric	SAMN04901685	470.74	train	S	R	R	R	R	S	R	R	R	R	S	R
patric	SAMN04901686	470.74	test	R	R	R	R	R	R	R	R	R	R	R	R
patric	SAMN04901687	470.74	train	R	R	R	R	R	R	R	R	R	R	R	R
patric	SAMN04901688	470.74	train	R	R	R	R	R	R	R	R	R	R	R	R
patric	SAMN04901689	470.74	train	R	R	R	R	R	R	R	R	R	R	R	R
patric	SAMN04901691	470.74	train	R	R	R	R	R	R	R	R	R	R	R	R
patric	SAMN04901692	470.74	train	R	R	R	R	R	R	R	R	R	R	R	R
patric	SAMN04901693	470.74	train	R	R	R	R	R	R	R	R	R	R	R	R
patric	SAMN04901694	470.74	train	R	R	R	R	R	R	R	R	R	R	R	R
patric	SAMN04901695	470.74	train	R	R	R	R	R	R	R	R	R	S	R	R
patric	SAMN04901696	470.741	train	R	R	R	R	R	R	R	R	R	R	R	R
patric	SAMN04901697	470.741	train	R	R	R	R	R	R	R	R	R	R	R	R
patric	SAMN04901698	470.741	train	R	R	R	R	R	R	R	R	R	R	R	R
patric	SAMN04901699	470.741	train	R	R	R	R	R	R	R	R	R	R	R	R
patric	SAMN04901700	470.741	train	R	R	R	R	R	R	R	R	R	R	R	R
patric	SAMN04901701	470.741	train	R	R	R	R	R	R	R	R	R	R	R	R
patric	SAMN04901702	470.741	test	S	R	R	R	R	R	R	R	R	R	R	R
patric	SAMN04901703	470.741	test	S	R	R	R	R	R	R	R	R	R	S	R
patric	SAMN06007771	470.734	train	NA	NA	NA	NA	R	S	NA	NA	NA	NA	S	R
patric	SAMN06311521	470.734	train	NA	NA	NA	NA	NA	NA	NA	NA	NA	NA	NA	S
patric	SAMN06754729	470.735	train	NA	NA	NA	NA	R	S	NA	NA	NA	NA	S	R
patric	SAMN06754731	470.735	train	NA	NA	NA	NA	R	S	NA	NA	NA	NA	S	R
patric	SAMN06827876	470.377	test	S	S	R	R	R	R	NA	R	R	NA	NA	NA
patric	SAMN07410709	470.735	train	NA	NA	NA	NA	R	S	NA	NA	NA	NA	S	R
patric	SAMN07410719	470.735	train	NA	NA	NA	NA	NA	R	NA	NA	NA	NA	S	R
patric	SAMN07445113	470.812	train	S	NA	R	R	R	R	NA	S	NA	NA	R	NA
patric	SAMN07445114	470.812	train	S	NA	R	R	R	R	NA	S	NA	NA	R	NA
patric	SAMN07445115	470.813	train	R	NA	R	R	R	R	NA	R	NA	NA	R	NA
patric	SAMN07445116	470.813	train	S	NA	R	R	R	R	NA	S	NA	NA	R	NA
patric	SAMN07445118	470.812	train	S	NA	R	R	R	R	NA	NA	NA	NA	R	NA
patric	SAMN07445119	470.812	train	R	NA	R	R	R	R	NA	S	NA	NA	R	NA
patric	SAMN07445120	470.812	train	R	NA	R	R	R	R	NA	R	NA	NA	R	NA
patric	SAMN07445123	470.812	train	NA	NA	R	R	R	R	NA	R	NA	NA	R	NA
patric	SAMN07445124	470.812	train	S	NA	R	R	R	R	NA	S	NA	NA	R	NA
patric	SAMN07445126	470.811	train	R	NA	R	R	R	R	NA	S	NA	NA	R	NA
patric	SAMN07445127	470.811	train	R	NA	R	R	R	R	NA	R	NA	NA	R	NA
patric	SAMN07445128	470.811	train	NA	NA	R	R	R	R	NA	R	NA	NA	R	NA
patric	SAMN07445132	470.812	train	S	NA	R	R	R	R	NA	S	NA	NA	R	NA
patric	SAMN07450848	470.735	train	NA	NA	NA	NA	R	S	NA	NA	NA	NA	S	R
patric	SAMN10036071	470.735	train	R	NA	NA	R	R	NA	NA	NA	R	NA	NA	NA
patric	SAMN10036072	470.735	train	R	NA	NA	R	R	NA	NA	NA	R	NA	NA	NA
patric	SAMN10036073	470.735	train	R	NA	NA	R	R	NA	NA	NA	R	NA	NA	NA
patric	SAMN10036074	470.735	train	R	NA	NA	R	R	NA	NA	NA	R	NA	NA	NA
patric	SAMN10036075	470.736	train	R	NA	NA	R	R	NA	NA	NA	R	NA	NA	NA
patric	SAMN10036076	470.736	train	R	NA	NA	R	R	NA	NA	NA	R	NA	NA	NA
patric	SAMN10036077	470.736	train	R	NA	NA	R	R	NA	NA	NA	R	NA	NA	NA
patric	SAMN10036078	470.736	train	R	NA	NA	R	R	NA	NA	NA	R	NA	NA	NA
patric	SAMN10036079	470.736	train	R	NA	NA	R	R	NA	NA	NA	R	NA	NA	NA
patric	SAMN10036080	470.736	train	R	NA	NA	R	R	NA	NA	NA	R	NA	NA	NA
patric	SAMN10036081	470.736	train	R	NA	NA	R	R	NA	NA	NA	R	NA	NA	NA
patric	SAMN10036082	470.736	train	R	NA	NA	R	R	NA	NA	NA	R	NA	NA	NA
patric	SAMN10036083	470.736	train	R	NA	NA	R	R	NA	NA	NA	R	NA	NA	NA
patric	SAMN10036084	470.736	train	R	NA	NA	R	R	NA	NA	NA	R	NA	NA	NA
patric	SAMN10036085	470.736	train	R	NA	NA	R	R	NA	NA	NA	R	NA	NA	NA
patric	SAMN10036086	470.737	train	S	NA	NA	R	R	NA	NA	NA	R	NA	NA	NA
patric	SAMN10036087	470.737	train	R	NA	NA	R	R	NA	NA	NA	R	NA	NA	NA
patric	SAMN10036088	470.737	train	R	NA	NA	R	R	NA	NA	NA	R	NA	NA	NA
patric	SAMN10036089	470.737	train	S	NA	NA	R	R	NA	NA	NA	R	NA	NA	NA
patric	SAMN10036091	470.737	train	S	NA	NA	R	R	NA	NA	NA	R	NA	NA	NA
patric	SAMN10036092	470.737	train	S	NA	NA	R	R	NA	NA	NA	R	NA	NA	NA
patric	SAMN10036093	470.737	train	R	NA	NA	R	R	NA	NA	NA	R	NA	NA	NA
patric	SAMN03068189	470.59	train	R	NA	R	R	R	NA	R	R	R	NA	NA	NA
patric	SAMN03068249	470.58	train	R	NA	R	R	R	NA	R	R	R	NA	NA	NA
patric	SAMN03068263	470.6	train	R	NA	R	R	R	NA	R	R	R	NA	NA	NA
patric	SAMN03084734	470.76	train	S	S	R	S	NA	R	S	NA	NA	R	R	NA
patric	SAMN03084744	470.75	train	R	S	R	R	NA	R	R	S	NA	R	R	NA
patric	SAMN03084774	470.72	test	NA	NA	NA	NA	NA	NA	NA	NA	NA	NA	NA	NA
			test	NA	NA	NA	NA	NA	NA	NA	NA	NA	NA	NA	NA

## Sheet: C. freundii
data_source	isolate_name	sample_name	fraction	AZT	CAZ	CIP	CRO	CTX	GEN	LEV	PTZ	TET	TOB	TSU
ndaro	SAMN02356611	PDT000020608.1	train	NA	R	S	NA	R	S	NA	NA	NA	NA	NA
ndaro	SAMN02581388	PDT000030610.1	train	NA	NA	R	NA	R	R	NA	NA	NA	NA	NA
ndaro	SAMN03316839	PDT000050772.2	train	NA	R	NA	NA	R	NA	R	R	R	NA	NA
ndaro	SAMN04014863	PDT000267836.1	train	S	S	S	S	S	S	S	S	S	S	S
ndaro	SAMN04014957	PDT000380984.1	test	R	R	R	R	R	R	R	R	S	R	R
patric	SAMN04014862	546.369	train	S	S	S	S	S	S	S	S	S	S	NA
patric	SAMN04014864	546.395	train	S	S	S	S	S	S	R	S	S	S	NA
patric	SAMN04339713	546.539	train	NA	R	NA	R	NA	NA	NA	NA	NA	R	R
patric	SAMN06546422	546.542	train	NA	R	S	R	NA	S	S	NA	NA	NA	NA
patric	SAMN07325900	546.541	train	NA	NA	S	NA	NA	S	S	NA	S	S	S
patric	SAMN07450851	546.543	train	NA	NA	S	NA	NA	S	S	S	S	S	S

## Sheet: E. cloacae complex
data_source	organism	isolate_name	sample_name	fraction	AZT	CAZ	CIP	CRO	CTX	ERT	FEP	GEN	IMI	LEV	MIN	PTZ	TET
ndaro	Enterobacter hormaechei	SAMN02356616	PDT000021110.1	train	NA	R	R	NA	R	R	NA	S	S	NA	NA	NA	NA
ndaro	Enterobacter sp. MGH 1	SAMN02138541	PDT000021141.1	train	NA	NA	NA	NA	NA	NA	NA	NA	R	R	NA	NA	NA
ndaro	Enterobacter hormaechei	SAMN02138542	PDT000021140.1	train	NA	NA	NA	NA	R	R	NA	NA	S	R	NA	NA	NA
ndaro	Enterobacter sp. MGH 3	SAMN02138543	PDT000021139.1	train	NA	NA	NA	NA	R	R	NA	NA	S	R	NA	NA	NA
ndaro	Enterobacter hormaechei	SAMN02138544	PDT000021138.1	train	NA	NA	R	NA	R	NA	NA	NA	R	R	NA	NA	NA
ndaro	Enterobacter hormaechei	SAMN02138545	PDT000021137.1	train	NA	NA	NA	NA	R	R	NA	S	R	R	NA	NA	NA
ndaro	Enterobacter sp. MGH 6	SAMN02138546	PDT000021136.1	train	NA	NA	NA	NA	NA	NA	NA	NA	R	R	NA	NA	NA
ndaro	Enterobacter sp. MGH 7	SAMN02138547	PDT000021135.1	train	NA	NA	NA	NA	NA	NA	NA	NA	NA	R	NA	NA	NA
ndaro	Enterobacter hormaechei	SAMN02138548	PDT000018107.2	train	NA	NA	NA	NA	R	R	NA	S	S	R	NA	NA	NA
ndaro	Enterobacter hormaechei	SAMN02138549	PDT000021134.1	train	NA	NA	NA	NA	R	S	NA	S	S	R	NA	NA	NA
ndaro	Enterobacter sp. MGH 10	SAMN02138550	PDT000021133.1	train	NA	NA	NA	NA	NA	NA	NA	NA	NA	R	NA	NA	NA
ndaro	Enterobacter hormaechei	SAMN02138551	PDT000021132.1	train	NA	NA	NA	NA	R	NA	NA	S	R	R	NA	NA	NA
ndaro	Enterobacter hormaechei	SAMN02138552	PDT000021131.1	train	NA	NA	NA	NA	R	R	NA	S	S	R	NA	NA	NA
ndaro	Enterobacter hormaechei	SAMN02138553	PDT000021130.1	train	NA	NA	R	NA	R	NA	NA	NA	R	R	NA	NA	NA
ndaro	Enterobacter sp. MGH 14	SAMN02138554	PDT000018108.2	train	NA	NA	NA	NA	R	R	NA	NA	R	R	NA	NA	NA
ndaro	Enterobacter sp. MGH 15	SAMN02138555	PDT000021129.1	train	NA	NA	R	NA	R	R	NA	R	R	NA	NA	NA	NA
ndaro	Enterobacter roggenkampii	SAMN02138556	PDT000019225.2	test	NA	NA	R	NA	S	S	NA	S	S	NA	NA	NA	NA
ndaro	Enterobacter sp. MGH 22	SAMN02138562	PDT000019220.2	train	NA	NA	S	NA	S	S	NA	S	S	NA	NA	NA	NA
ndaro	Enterobacter sp. MGH 23	SAMN02138563	PDT000019219.2	test	NA	NA	S	NA	R	S	NA	S	S	NA	NA	NA	NA
ndaro	Enterobacter sp. MGH 24	SAMN02138564	PDT000019218.2	train	NA	NA	S	NA	R	R	NA	S	S	NA	NA	NA	NA
ndaro	Enterobacter sp. MGH 25	SAMN02138565	PDT000019217.2	train	NA	NA	S	NA	R	R	NA	S	S	NA	NA	NA	NA
ndaro	Enterobacter hormaechei	SAMN02138566	PDT000019215.2	train	NA	NA	R	NA	R	S	NA	S	S	NA	NA	NA	NA
ndaro	Enterobacter sp. MGH 33	SAMN02138573	PDT000021128.1	train	NA	NA	S	NA	R	R	NA	S	S	NA	NA	NA	NA
ndaro	Enterobacter roggenkampii	SAMN02138574	PDT000019212.2	test	NA	NA	S	NA	S	S	NA	S	S	NA	NA	NA	NA
ndaro	Enterobacter sp. MGH 37	SAMN02138577	PDT000021127.1	train	NA	NA	S	NA	R	R	NA	S	R	NA	NA	NA	NA
ndaro	Enterobacter sp. MGH 38	SAMN02138578	PDT000019044.1	train	NA	NA	S	NA	S	S	NA	S	S	NA	NA	NA	NA
ndaro	Enterobacter hormaechei	SAMN02138592	PDT000026740.1	test	NA	NA	NA	NA	NA	NA	NA	NA	NA	NA	NA	NA	NA
ndaro	Enterobacter sp. BWH 37	SAMN02138600	PDT000021126.1	test	NA	NA	NA	NA	NA	NA	NA	NA	NA	NA	NA	NA	NA
ndaro	Enterobacter hormaechei	SAMN02138629	PDT000021124.1	train	NA	R	NA	NA	NA	NA	NA	S	NA	NA	NA	NA	R
ndaro	Enterobacter sp. BIDMC 26	SAMN02138656	PDT000021123.1	train	NA	S	S	S	NA	NA	S	S	NA	NA	NA	NA	NA
ndaro	Enterobacter sp. BIDMC 27	SAMN02138657	PDT000021122.1	train	NA	S	S	S	NA	NA	S	S	NA	NA	NA	NA	NA
ndaro	Enterobacter sp. BIDMC 28	SAMN02138658	PDT000021121.1	train	NA	S	S	S	NA	NA	S	S	NA	NA	NA	NA	NA
ndaro	Enterobacter sp. BIDMC 29	SAMN02138659	PDT000021120.1	train	NA	S	S	S	NA	NA	S	S	NA	NA	NA	NA	NA
ndaro	Enterobacter sp. BIDMC 30	SAMN02138660	PDT000021119.1	train	NA	S	S	S	NA	NA	S	S	NA	NA	NA	NA	NA
ndaro	Enterobacter hormaechei	SAMN02138663	PDT000051472.1	train	NA	S	R	R	NA	NA	NA	S	NA	NA	NA	R	R
ndaro	Enterobacter hormaechei	SAMN02356603	PDT000021116.1	train	NA	R	S	NA	R	R	NA	S	R	NA	NA	NA	NA
ndaro	Enterobacter kobei	SAMN02356604	PDT000021115.1	train	NA	S	R	NA	S	S	NA	S	S	NA	NA	NA	NA
ndaro	Enterobacter kobei	SAMN02356609	PDT000031672.1	train	NA	R	R	NA	R	R	NA	S	S	NA	NA	NA	NA
ndaro	Enterobacter hormaechei	SAMN02356610	PDT000021112.1	train	NA	S	S	NA	S	S	NA	S	S	NA	NA	NA	NA
ndaro	Enterobacter roggenkampii	SAMN02356619	PDT000021109.1	test	NA	R	S	NA	R	S	NA	S	R	NA	NA	NA	NA
ndaro	Enterobacter asburiae	SAMN02356629	PDT000021104.1	train	NA	R	R	NA	R	S	NA	R	R	NA	NA	NA	NA
ndaro	Enterobacter hormaechei	SAMN02356630	PDT000021103.1	train	NA	S	S	NA	S	S	NA	S	S	NA	NA	NA	NA
ndaro	Enterobacter hormaechei	SAMN02581287	PDT000030616.1	train	NA	R	R	R	NA	NA	R	S	NA	NA	NA	R	R
ndaro	Enterobacter kobei	SAMN02581288	PDT000030617.1	test	NA	S	S	S	NA	NA	S	S	NA	NA	NA	S	NA
ndaro	Enterobacter hormaechei	SAMN02581385	PDT000030619.1	train	NA	NA	R	NA	R	R	NA	S	S	NA	NA	NA	NA
ndaro	Enterobacter roggenkampii	SAMN02581386	PDT000030620.1	test	NA	NA	R	NA	R	R	NA	S	S	NA	NA	NA	NA
ndaro	Enterobacter hormaechei	SAMN03316841	PDT000050805.2	train	R	R	R	R	R	R	NA	R	R	R	NA	R	R
ndaro	Enterobacter cloacae	SAMN04014843	PDT000175510.1	train	R	R	R	R	R	R	R	R	R	R	NA	R	R
ndaro	Enterobacter hormaechei	SAMN04014873	PDT000352607.1	train	R	R	R	R	R	R	R	R	R	R	NA	R	S
ndaro	Enterobacter hormaechei	SAMN04014879	PDT000343392.1	train	R	R	R	NA	R	R	R	R	R	R	NA	R	R
ndaro	Enterobacter cloacae	SAMN04014891	PDT000220018.1	train	R	S	R	S	S	S	S	S	S	R	NA	S	S
ndaro	Enterobacter cloacae	SAMN04014894	PDT000218726.1	train	R	R	R	R	R	R	R	R	R	R	NA	R	R
ndaro	Enterobacter cloacae	SAMN04014901	PDT000290094.1	train	R	R	S	R	R	S	S	S	S	S	NA	R	S
ndaro	Enterobacter cloacae	SAMN04014906	PDT000197025.1	train	R	R	S	R	R	R	R	S	S	S	NA	R	S
ndaro	Enterobacter cloacae	SAMN04014913	PDT000291308.1	test	R	R	S	R	R	R	R	S	S	S	NA	R	R
ndaro	Enterobacter cloacae	SAMN04014934	PDT000308132.1	train	R	R	R	R	R	R	R	S	R	R	NA	R	S
ndaro	Enterobacter cloacae complex sp. FDA-CDC-AR_0132	SAMN04014973	PDT000298158.1	train	R	S	S	S	S	R	S	S	R	S	NA	S	S
ndaro	Enterobacter cloacae	SAMN04014977	PDT000220303.1	train	R	R	R	R	R	R	R	S	R	R	NA	R	R
ndaro	Enterobacter cloacae	SAMN04014995	PDT000331108.1	train	R	R	R	R	R	R	R	R	R	S	NA	R	R
ndaro	Enterobacter cloacae	SAMN04015004	PDT000218725.1	train	R	R	R	R	R	R	R	R	R	R	NA	R	R
ndaro	Enterobacter cloacae complex sp. FDA-CDC-AR_0164	SAMN04015005	PDT000310204.1	train	R	R	S	R	R	R	S	S	R	S	NA	R	S
ndaro	Enterobacter cloacae	SAMN04122808	PDT000094023.4	train	NA	NA	NA	NA	NA	NA	R	S	NA	NA	NA	NA	S
ndaro	Enterobacter cloacae	SAMN04448597	PDT000107972.1	train	R	R	R	R	R	R	R	S	R	R	NA	R	S
ndaro	Enterobacter cloacae	SAMN04456586	PDT000107938.2	train	NA	NA	NA	NA	NA	NA	NA	NA	NA	NA	NA	NA	S
ndaro	Enterobacter hormaechei	SAMN05510455	PDT000326645.1	train	NA	NA	NA	NA	NA	NA	R	S	NA	NA	NA	NA	NA
ndaro	Enterobacter hormaechei	SAMN05718081	PDT000278232.1	train	NA	NA	NA	R	NA	NA	R	R	NA	NA	NA	NA	NA
ndaro	Enterobacter hormaechei	SAMN07291508	PDT000292992.1	train	R	R	R	R	R	R	R	R	R	R	NA	R	R
ndaro	Enterobacter hormaechei	SAMN07291509	PDT000294803.1	train	R	R	S	R	R	R	R	R	R	S	NA	R	R
ndaro	Enterobacter roggenkampii	SAMN07291510	PDT000294802.1	test	R	R	R	R	R	R	R	S	S	R	NA	R	S
ndaro	Enterobacter hormaechei	SAMN07291525	PDT000311286.1	train	R	R	S	R	R	S	R	S	S	S	NA	R	S
ndaro	Enterobacter hormaechei	SAMN07291541	PDT000336702.1	train	R	R	R	R	R	R	R	S	R	R	NA	R	R
patric	Enterobacter cloacae	SAMEA2273117	550.655	test	NA	R	R	NA	NA	NA	NA	R	S	NA	NA	R	NA
patric	Enterobacter cloacae	SAMEA2273118	550.745	test	NA	R	R	NA	NA	NA	NA	S	S	NA	NA	R	NA
patric	Enterobacter cloacae	SAMEA2273122	550.878	test	NA	R	R	NA	NA	NA	NA	S	S	NA	NA	R	NA
patric	Enterobacter cloacae	SAMEA2273124	550.904	train	NA	R	R	NA	NA	NA	NA	S	S	NA	NA	S	NA
patric	Enterobacter cloacae	SAMEA2273125	550.907	train	NA	R	R	NA	NA	NA	NA	R	S	NA	NA	R	NA
patric	Enterobacter cloacae	SAMEA2273127	550.918	train	NA	R	R	NA	NA	NA	NA	S	S	NA	NA	R	NA
patric	Enterobacter cloacae	SAMEA2273128	550.937	train	NA	R	R	NA	NA	NA	NA	S	S	NA	NA	S	NA
patric	Enterobacter cloacae	SAMEA2273133	550.811	test	NA	R	R	NA	NA	NA	NA	S	S	NA	NA	R	NA
patric	Enterobacter cloacae	SAMEA2273134	550.815	train	NA	R	R	NA	NA	NA	NA	S	S	NA	NA	R	NA
patric	Enterobacter cloacae	SAMEA2273135	550.819	train	NA	R	S	NA	NA	NA	NA	S	S	NA	R	S	S
patric	Enterobacter cloacae	SAMEA2273136	550.823	test	NA	R	R	NA	NA	NA	NA	R	S	NA	R	R	R
patric	Enterobacter cloacae	SAMEA2273137	550.822	train	NA	R	R	NA	NA	NA	NA	S	S	NA	S	R	S
patric	Enterobacter cloacae	SAMEA2273139	550.831	test	NA	R	R	NA	NA	NA	NA	R	S	NA	R	R	R
patric	Enterobacter cloacae	SAMEA2273140	550.832	train	NA	R	R	NA	NA	NA	NA	S	S	NA	R	R	R
patric	Enterobacter cloacae	SAMEA2273141	550.834	test	NA	R	R	NA	NA	NA	NA	R	S	NA	R	R	R
patric	Enterobacter cloacae	SAMEA2273142	550.836	test	NA	R	R	NA	NA	NA	NA	R	S	NA	R	R	R
patric	Enterobacter cloacae	SAMEA2273143	550.835	test	NA	R	S	NA	NA	NA	NA	S	S	NA	R	R	S
patric	Enterobacter cloacae	SAMEA2273144	550.838	train	NA	S	S	NA	NA	NA	NA	S	S	NA	R	S	R
patric	Enterobacter cloacae	SAMEA2273145	550.837	train	NA	R	R	NA	NA	NA	NA	S	S	NA	R	R	R
patric	Enterobacter cloacae	SAMEA2273147	550.845	train	NA	R	S	NA	NA	NA	NA	S	S	NA	S	R	S
patric	Enterobacter cloacae	SAMEA2273148	550.841	train	NA	R	S	NA	NA	NA	NA	S	S	NA	S	R	S
patric	Enterobacter cloacae	SAMEA2273149	550.843	train	NA	R	S	NA	NA	NA	NA	R	S	NA	R	S	S
patric	Enterobacter cloacae	SAMEA2273150	550.846	train	NA	R	R	NA	NA	NA	NA	R	S	NA	R	S	S
patric	Enterobacter cloacae	SAMEA2273151	550.847	train	NA	R	R	NA	NA	NA	NA	R	S	NA	R	S	R
patric	Enterobacter cloacae	SAMEA2273152	550.844	train	NA	R	S	NA	NA	NA	NA	S	S	NA	R	S	R
patric	Enterobacter cloacae	SAMEA2273153	550.848	test	NA	S	R	NA	NA	NA	NA	S	S	NA	R	S	R
patric	Enterobacter cloacae	SAMEA2273154	550.849	test	NA	R	R	NA	NA	NA	NA	R	S	NA	R	R	R
patric	Enterobacter cloacae	SAMEA2273156	550.852	train	NA	S	R	NA	NA	NA	NA	S	S	NA	S	S	S
patric	Enterobacter cloacae	SAMEA2273157	550.853	train	NA	R	R	NA	NA	NA	NA	S	S	NA	S	R	S
patric	Enterobacter cloacae	SAMEA2273159	550.855	train	NA	S	R	NA	NA	NA	NA	S	S	NA	R	S	R
patric	Enterobacter cloacae	SAMEA2273160	550.856	train	NA	R	R	NA	NA	NA	NA	R	S	NA	S	S	S
patric	Enterobacter cloacae	SAMEA2273161	550.858	train	NA	S	R	NA	NA	NA	NA	S	S	NA	R	S	R
patric	Enterobacter cloacae	SAMEA2273163	550.857	train	NA	S	R	NA	NA	NA	NA	S	S	NA	R	S	S
patric	Enterobacter cloacae	SAMEA2273166	550.862	train	NA	R	S	NA	NA	NA	NA	S	S	NA	R	S	S
patric	Enterobacter cloacae	SAMEA2273169	550.864	test	NA	S	R	NA	NA	NA	NA	S	S	NA	R	S	R
patric	Enterobacter cloacae	SAMEA2273170	550.867	test	NA	R	R	NA	NA	NA	NA	S	S	NA	R	R	R
patric	Enterobacter cloacae	SAMEA2273171	550.865	train	NA	S	R	NA	NA	NA	NA	S	S	NA	R	S	R
patric	Enterobacter cloacae	SAMEA2273172	550.866	train	NA	R	R	NA	NA	NA	NA	R	S	NA	R	S	S
patric	Enterobacter cloacae	SAMEA2273177	550.869	train	NA	R	S	NA	NA	NA	NA	R	S	NA	S	S	S
patric	Enterobacter cloacae	SAMEA2273178	550.871	train	NA	R	R	NA	NA	NA	NA	R	S	NA	R	R	R
patric	Enterobacter cloacae	SAMEA2273179	550.872	train	NA	R	R	NA	NA	NA	NA	R	S	NA	S	R	S
patric	Enterobacter cloacae	SAMEA2273181	550.874	train	NA	R	S	NA	R	NA	NA	S	S	NA	S	R	S
patric	Enterobacter cloacae	SAMEA2273182	550.873	train	NA	R	S	NA	R	NA	NA	S	S	NA	R	R	R
patric	Enterobacter cloacae	SAMEA2273183	550.875	test	NA	R	R	NA	R	NA	NA	R	S	NA	R	R	R
patric	Enterobacter cloacae	SAMEA2273184	550.876	test	NA	R	R	NA	R	NA	NA	R	S	NA	S	R	S
patric	Enterobacter cloacae	SAMEA2273185	550.879	test	NA	R	R	NA	R	NA	NA	R	S	NA	R	R	R
patric	Enterobacter cloacae	SAMEA2273186	550.877	train	NA	R	R	NA	R	NA	NA	S	S	NA	S	R	S
patric	Enterobacter cloacae	SAMEA2273188	550.881	train	NA	R	R	NA	R	NA	NA	S	S	NA	R	R	R
patric	Enterobacter cloacae	SAMEA2273189	550.882	train	NA	R	S	NA	R	NA	NA	S	S	NA	S	R	S
patric	Enterobacter cloacae	SAMEA2273190	550.883	test	NA	R	R	NA	R	NA	NA	S	S	NA	R	R	R
patric	Enterobacter cloacae	SAMEA2273191	550.884	train	NA	R	R	NA	R	NA	NA	S	S	NA	R	S	R
patric	Enterobacter cloacae	SAMEA2273192	550.885	train	NA	R	S	NA	R	NA	NA	S	S	NA	S	R	S
patric	Enterobacter cloacae	SAMEA2273194	550.887	train	NA	R	R	NA	R	NA	NA	S	S	NA	R	R	S
patric	Enterobacter cloacae	SAMEA2273195	550.888	train	NA	R	S	NA	R	NA	NA	S	S	NA	R	R	R
patric	Enterobacter cloacae	SAMEA2273196	550.889	train	NA	R	S	NA	R	NA	NA	R	S	NA	R	S	R
patric	Enterobacter cloacae	SAMEA2273197	550.892	train	NA	R	R	NA	R	NA	NA	R	S	NA	S	S	S
patric	Enterobacter cloacae	SAMEA2273199	550.894	train	NA	R	R	NA	R	NA	NA	S	S	NA	S	R	S
patric	Enterobacter cloacae	SAMEA2273201	550.896	train	NA	R	R	NA	R	NA	NA	R	S	NA	R	R	R
patric	Enterobacter cloacae	SAMEA2273202	550.895	train	NA	R	R	NA	R	NA	NA	S	S	NA	R	R	R
patric	Enterobacter cloacae	SAMEA2273203	550.897	train	NA	R	R	NA	R	NA	NA	R	S	NA	R	R	R
patric	Enterobacter cloacae	SAMEA2273204	550.899	test	NA	S	R	NA	S	NA	NA	S	S	NA	R	S	R
patric	Enterobacter cloacae	SAMEA2273205	550.901	test	NA	R	S	NA	R	NA	NA	S	S	NA	R	R	S
patric	Enterobacter cloacae	SAMEA2273206	550.902	train	NA	R	R	NA	R	NA	NA	R	S	NA	S	S	R
patric	Enterobacter cloacae	SAMEA2273207	550.679	train	NA	R	S	NA	R	NA	NA	S	S	NA	S	R	S
patric	Enterobacter cloacae	SAMEA2273208	550.651	train	NA	R	R	NA	R	NA	NA	R	S	NA	R	R	R
patric	Enterobacter cloacae	SAMEA2273209	550.662	train	NA	R	R	NA	R	NA	NA	R	S	NA	S	S	S
patric	Enterobacter cloacae	SAMEA2273210	550.652	train	NA	R	R	NA	R	NA	NA	R	S	NA	R	R	R
patric	Enterobacter cloacae	SAMEA2273211	550.842	test	NA	R	R	NA	NA	NA	NA	R	S	NA	R	R	S
patric	Enterobacter cloacae	SAMEA2273212	550.672	test	NA	R	R	NA	R	NA	NA	R	S	NA	R	R	R
patric	Enterobacter cloacae	SAMEA2273213	550.676	train	NA	R	R	NA	R	NA	NA	S	S	NA	R	R	R
patric	Enterobacter cloacae	SAMEA2273216	550.908	train	NA	R	R	NA	R	NA	NA	S	S	NA	S	S	S
patric	Enterobacter cloacae	SAMEA2273222	550.905	train	NA	R	R	NA	R	NA	NA	R	S	NA	S	R	S
patric	Enterobacter cloacae	SAMEA2273223	550.906	train	NA	R	R	NA	R	NA	NA	R	S	NA	S	S	S
patric	Enterobacter cloacae	SAMEA2273225	550.909	train	NA	R	R	NA	R	NA	NA	R	S	NA	S	S	R
patric	Enterobacter cloacae	SAMEA2273226	550.911	train	NA	R	R	NA	R	NA	NA	R	S	NA	S	R	S
patric	Enterobacter cloacae	SAMEA2273229	550.912	train	NA	R	R	NA	R	NA	NA	R	S	NA	R	R	S
patric	Enterobacter cloacae	SAMEA2273230	550.914	test	NA	R	R	NA	R	NA	NA	S	S	NA	S	S	S
patric	Enterobacter cloacae	SAMEA2273231	550.913	train	NA	R	R	NA	R	NA	NA	R	S	NA	R	R	R
patric	Enterobacter cloacae	SAMEA2273232	550.915	test	NA	R	S	NA	R	NA	NA	S	R	NA	S	R	S
patric	Enterobacter cloacae	SAMEA2273233	550.917	test	NA	R	S	NA	R	NA	NA	S	S	NA	S	R	S
patric	Enterobacter cloacae	SAMEA2273234	550.916	test	NA	R	R	NA	R	NA	NA	R	S	NA	S	R	S
patric	Enterobacter cloacae	SAMEA2273235	550.921	train	NA	R	S	NA	R	NA	NA	S	S	NA	S	R	S
patric	Enterobacter cloacae	SAMEA2273237	550.919	train	NA	R	S	NA	R	NA	NA	S	S	NA	S	R	S
patric	Enterobacter cloacae	SAMEA2273238	550.923	train	NA	R	R	NA	R	NA	NA	S	S	NA	S	R	S
patric	Enterobacter cloacae	SAMEA2273239	550.925	train	NA	R	S	NA	R	NA	NA	S	S	NA	S	R	S
patric	Enterobacter cloacae	SAMEA2273240	550.924	train	NA	R	R	NA	R	NA	NA	S	S	NA	R	R	R
patric	Enterobacter cloacae	SAMEA2273241	550.926	train	NA	R	S	NA	R	NA	NA	S	S	NA	S	R	S
patric	Enterobacter cloacae	SAMEA2273242	550.927	train	NA	R	S	NA	R	NA	NA	S	S	NA	S	R	S
patric	Enterobacter cloacae	SAMEA2273243	550.928	train	NA	R	S	NA	R	NA	NA	S	S	NA	S	R	S
patric	Enterobacter cloacae	SAMEA2273245	550.931	train	NA	R	R	NA	R	NA	NA	R	S	NA	R	R	R
patric	Enterobacter cloacae	SAMEA2273246	550.932	train	NA	R	R	NA	R	NA	NA	S	S	NA	R	R	R
patric	Enterobacter cloacae	SAMEA2273247	550.933	train	NA	R	S	NA	R	NA	NA	S	S	NA	S	R	S
patric	Enterobacter cloacae	SAMEA2273248	550.934	train	NA	R	S	NA	R	NA	NA	R	S	NA	S	R	S
patric	Enterobacter cloacae	SAMEA2273249	550.935	train	NA	R	S	NA	R	NA	NA	S	S	NA	S	R	S
patric	Enterobacter cloacae	SAMEA2273250	550.936	train	NA	R	S	NA	R	NA	NA	R	S	NA	S	R	S
patric	Enterobacter cloacae	SAMEA2273252	550.939	train	NA	R	R	NA	R	NA	NA	R	R	NA	S	S	S
patric	Enterobacter cloacae	SAMEA2273253	550.938	train	NA	R	R	NA	R	NA	NA	S	S	NA	R	R	R
patric	Enterobacter cloacae	SAMEA2273254	550.943	test	NA	R	R	NA	R	NA	NA	R	S	NA	R	R	R
patric	Enterobacter cloacae	SAMEA2273256	550.941	train	NA	R	R	NA	R	NA	NA	S	S	NA	R	R	R
patric	Enterobacter cloacae	SAMEA2273258	550.942	train	NA	R	R	NA	R	NA	NA	S	S	NA	R	R	R
patric	Enterobacter cloacae	SAMEA2273259	550.944	train	NA	R	R	NA	R	NA	NA	S	S	NA	S	R	S
patric	Enterobacter cloacae	SAMEA2273260	550.946	train	NA	R	R	NA	R	NA	NA	S	S	NA	S	S	S
patric	Enterobacter cloacae	SAMEA2273261	550.945	test	NA	R	S	NA	R	NA	NA	S	S	NA	S	R	S
patric	Enterobacter cloacae	SAMEA2273262	550.948	train	NA	R	R	NA	R	NA	NA	S	S	NA	S	R	S
patric	Enterobacter cloacae	SAMEA2273263	550.949	train	NA	R	S	NA	R	NA	NA	S	S	NA	S	R	S
patric	Enterobacter cloacae	SAMEA2273265	550.951	train	NA	S	S	NA	R	NA	NA	R	S	NA	S	S	R
patric	Enterobacter cloacae	SAMEA2273266	550.954	test	NA	R	S	NA	R	NA	NA	S	S	NA	S	R	S
patric	Enterobacter cloacae	SAMEA2273267	550.952	test	NA	R	S	NA	R	NA	NA	S	S	NA	S	R	S
patric	Enterobacter cloacae	SAMEA2273268	550.953	train	NA	R	S	NA	R	NA	NA	R	S	NA	S	R	R
patric	Enterobacter cloacae	SAMEA2273269	550.955	train	NA	R	S	NA	R	NA	NA	R	S	NA	R	S	R
patric	Enterobacter cloacae	SAMEA2273270	550.957	train	NA	R	S	NA	R	NA	NA	S	S	NA	S	R	S
patric	Enterobacter cloacae	SAMEA2273271	550.958	train	NA	R	R	NA	R	NA	NA	R	S	NA	S	R	S
patric	Enterobacter cloacae	SAMEA2273272	550.959	test	NA	R	S	NA	R	NA	NA	S	S	NA	S	R	S
patric	Enterobacter cloacae	SAMEA2273275	550.961	train	NA	R	R	NA	R	NA	NA	R	S	NA	S	S	S
patric	Enterobacter cloacae	SAMEA2273277	550.964	train	NA	R	S	NA	R	NA	NA	S	S	NA	R	R	R
patric	Enterobacter cloacae	SAMEA2273278	550.962	test	NA	R	R	NA	R	NA	NA	S	S	NA	R	R	R
patric	Enterobacter cloacae	SAMEA2273279	550.963	test	NA	R	S	NA	R	NA	NA	S	S	NA	S	R	S
patric	Enterobacter cloacae	SAMEA2273281	550.677	train	NA	R	S	NA	R	NA	NA	S	S	NA	S	R	S
patric	Enterobacter cloacae	SAMEA2273285	550.654	train	NA	S	R	NA	R	NA	NA	S	S	NA	S	S	S
patric	Enterobacter cloacae	SAMEA2273286	550.681	train	NA	R	S	NA	R	NA	NA	S	S	NA	S	R	S
patric	Enterobacter cloacae	SAMEA2273287	550.678	train	NA	R	R	NA	R	NA	NA	R	S	NA	S	R	S
patric	Enterobacter cloacae	SAMEA2273291	550.648	train	NA	R	R	NA	R	NA	NA	S	S	NA	R	R	R
patric	Enterobacter cloacae	SAMEA2273292	550.644	train	NA	R	R	NA	R	NA	NA	R	S	NA	R	R	R
patric	Enterobacter cloacae	SAMEA2273295	550.659	train	NA	R	S	NA	R	NA	NA	S	S	NA	S	R	S
patric	Enterobacter cloacae	SAMEA2273296	550.664	train	NA	R	R	NA	R	NA	NA	S	S	NA	S	R	R
patric	Enterobacter cloacae	SAMEA2273297	550.671	test	NA	S	R	NA	R	NA	NA	S	S	NA	R	S	R
patric	Enterobacter cloacae	SAMEA2273298	550.684	train	NA	R	R	NA	R	NA	NA	R	S	NA	R	R	S
patric	Enterobacter cloacae	SAMEA2273300	550.647	test	NA	R	R	NA	R	NA	NA	R	S	NA	R	R	R
patric	Enterobacter cloacae	SAMEA2273301	550.673	train	NA	R	S	NA	R	NA	NA	S	S	NA	S	R	R
patric	Enterobacter cloacae	SAMEA2273302	550.675	train	NA	R	S	NA	R	NA	NA	S	S	NA	R	R	S
patric	Enterobacter cloacae	SAMEA2273305	550.669	train	NA	R	R	NA	R	NA	NA	R	S	NA	R	R	R
patric	Enterobacter cloacae	SAMEA2273306	550.668	test	NA	R	R	NA	R	NA	NA	S	S	NA	R	R	R
patric	Enterobacter cloacae	SAMEA2273307	550.666	train	NA	R	R	NA	R	NA	NA	R	S	NA	R	R	R
patric	Enterobacter cloacae	SAMEA2273310	550.667	test	NA	R	R	NA	R	NA	NA	R	S	NA	R	R	R
patric	Enterobacter cloacae	SAMEA2273311	550.686	train	NA	R	R	NA	R	NA	NA	R	S	NA	R	S	R
patric	Enterobacter cloacae	SAMEA2273313	550.663	train	NA	R	R	NA	R	NA	NA	R	S	NA	S	S	S
patric	Enterobacter cloacae	SAMEA2273314	550.656	train	NA	R	R	NA	R	NA	NA	S	S	NA	R	S	R
patric	Enterobacter cloacae	SAMEA2273316	550.649	train	NA	S	R	NA	S	NA	NA	S	S	NA	R	R	R
patric	Enterobacter cloacae	SAMEA2273317	550.645	test	NA	R	R	NA	R	NA	NA	S	S	NA	S	S	S
patric	Enterobacter cloacae	SAMEA2273318	550.688	train	NA	R	S	NA	R	NA	NA	S	S	NA	S	R	S
patric	Enterobacter cloacae	SAMEA2273320	550.653	train	NA	R	S	NA	R	NA	NA	S	S	NA	R	R	R
patric	Enterobacter cloacae	SAMEA2273321	550.646	train	NA	R	S	NA	R	NA	NA	S	S	NA	S	R	S
patric	Enterobacter cloacae	SAMEA2273322	550.643	test	NA	R	R	NA	R	NA	NA	R	S	NA	R	R	R
patric	Enterobacter cloacae	SAMEA2273323	550.687	test	NA	R	R	NA	R	NA	NA	S	R	NA	R	R	R
patric	Enterobacter cloacae	SAMEA2273324	550.689	test	NA	R	R	NA	R	NA	NA	R	S	NA	R	R	R
patric	Enterobacter cloacae	SAMEA2273329	550.691	train	NA	R	R	NA	R	NA	NA	R	S	NA	R	S	R
patric	Enterobacter cloacae	SAMEA2273330	550.692	train	NA	R	S	NA	R	NA	NA	S	S	NA	S	R	S
patric	Enterobacter cloacae	SAMEA2273331	550.693	test	NA	R	S	NA	R	NA	NA	S	S	NA	S	R	S
patric	Enterobacter cloacae	SAMEA2273332	550.694	train	NA	R	S	NA	R	NA	NA	S	S	NA	R	S	R
patric	Enterobacter cloacae	SAMEA2273333	550.696	train	NA	S	R	NA	S	NA	NA	R	S	NA	R	S	R
patric	Enterobacter cloacae	SAMEA2273334	550.697	train	NA	R	R	NA	R	NA	NA	R	S	NA	R	R	R
patric	Enterobacter cloacae	SAMEA2273335	550.698	test	NA	R	S	NA	R	NA	NA	S	S	NA	S	R	S
patric	Enterobacter cloacae	SAMEA2273337	550.699	test	NA	R	R	NA	R	NA	NA	R	S	NA	R	S	R
patric	Enterobacter cloacae	SAMEA2273338	550.701	train	NA	R	S	NA	R	NA	NA	S	S	NA	S	R	S
patric	Enterobacter cloacae	SAMEA2273339	550.702	train	NA	R	S	NA	R	NA	NA	S	S	NA	S	R	S
patric	Enterobacter cloacae	SAMEA2273340	550.703	train	NA	S	S	NA	R	NA	NA	S	S	NA	R	S	R
patric	Enterobacter cloacae	SAMEA2273341	550.704	train	NA	R	S	NA	R	NA	NA	S	S	NA	R	S	S
patric	Enterobacter cloacae	SAMEA2273342	550.705	test	NA	S	R	NA	S	NA	NA	R	S	NA	R	R	R
patric	Enterobacter cloacae	SAMEA2273343	550.706	train	NA	R	R	NA	R	NA	NA	R	S	NA	R	R	R
patric	Enterobacter cloacae	SAMEA2273344	550.707	train	NA	R	R	NA	R	NA	NA	S	S	NA	R	R	R
patric	Enterobacter cloacae	SAMEA2273345	550.708	test	NA	R	R	NA	R	NA	NA	R	S	NA	R	R	R
patric	Enterobacter cloacae	SAMEA2273347	550.711	train	NA	R	R	NA	R	NA	NA	S	S	NA	R	R	S
patric	Enterobacter cloacae	SAMEA2273348	550.709	train	NA	R	S	NA	R	NA	NA	S	S	NA	R	R	R
patric	Enterobacter cloacae	SAMEA2273351	550.714	train	NA	R	S	NA	R	NA	NA	S	S	NA	S	R	S
patric	Enterobacter cloacae	SAMEA2273352	550.716	train	NA	R	R	NA	R	NA	NA	R	S	NA	R	R	R
patric	Enterobacter cloacae	SAMEA2273353	550.715	train	NA	R	S	NA	R	NA	NA	S	S	NA	S	S	S
patric	Enterobacter cloacae	SAMEA2273356	550.717	train	NA	R	R	NA	R	NA	NA	S	S	NA	S	S	S
patric	Enterobacter cloacae	SAMEA2273357	550.719	train	NA	R	R	NA	R	NA	NA	R	S	NA	R	S	R
patric	Enterobacter cloacae	SAMEA2273360	550.718	train	NA	R	R	NA	R	NA	NA	R	S	NA	R	R	R
patric	Enterobacter cloacae	SAMEA2273362	550.721	train	NA	R	R	NA	R	NA	NA	R	S	NA	R	R	R
patric	Enterobacter cloacae	SAMEA2273363	550.722	test	NA	R	R	NA	R	NA	NA	R	S	NA	R	R	S
patric	Enterobacter cloacae	SAMEA2273364	550.725	train	NA	R	R	NA	R	NA	NA	R	S	NA	R	S	S
patric	Enterobacter cloacae	SAMEA2273366	550.723	train	NA	R	R	NA	R	NA	NA	R	S	NA	R	R	R
patric	Enterobacter cloacae	SAMEA2273367	550.724	test	NA	S	R	NA	S	NA	NA	S	S	NA	R	S	R
patric	Enterobacter cloacae	SAMEA2273369	550.674	train	NA	R	R	NA	R	NA	NA	R	S	NA	R	S	R
patric	Enterobacter cloacae	SAMEA2273370	550.683	train	NA	R	S	NA	R	NA	NA	S	S	NA	S	R	S
patric	Enterobacter cloacae	SAMEA2273371	550.727	test	NA	R	R	NA	R	NA	NA	S	S	NA	S	R	S
patric	Enterobacter cloacae	SAMEA2273372	550.726	train	NA	R	S	NA	R	NA	NA	S	S	NA	S	R	S
patric	Enterobacter cloacae	SAMEA2273373	550.728	train	NA	R	S	NA	R	NA	NA	S	S	NA	R	R	R
patric	Enterobacter cloacae	SAMEA2273376	550.729	train	NA	R	S	NA	R	NA	NA	S	S	NA	S	R	S
patric	Enterobacter cloacae	SAMEA2273378	550.731	train	NA	R	S	NA	R	NA	NA	S	S	NA	S	R	S
patric	Enterobacter cloacae	SAMEA2273380	550.732	train	NA	S	S	NA	R	NA	NA	S	S	NA	S	S	S
patric	Enterobacter cloacae	SAMEA2273381	550.733	train	NA	R	R	NA	R	NA	NA	S	S	NA	S	R	R
patric	Enterobacter cloacae	SAMEA2273384	550.758	train	NA	R	R	NA	R	NA	NA	R	S	NA	R	R	S
patric	Enterobacter cloacae	SAMEA2273385	550.734	train	NA	R	R	NA	R	NA	NA	R	S	NA	S	R	S
patric	Enterobacter cloacae	SAMEA2273386	550.735	train	NA	R	S	NA	R	NA	NA	S	S	NA	S	R	S
patric	Enterobacter cloacae	SAMEA2273387	550.759	train	NA	S	R	NA	R	NA	NA	S	S	NA	R	S	R
patric	Enterobacter cloacae	SAMEA2273388	550.737	train	NA	R	R	NA	R	NA	NA	S	S	NA	R	R	R
patric	Enterobacter cloacae	SAMEA2273392	550.739	train	NA	R	S	NA	R	NA	NA	S	S	NA	S	R	S
patric	Enterobacter cloacae	SAMEA2273394	550.761	test	NA	R	S	NA	R	NA	NA	S	S	NA	S	R	S
patric	Enterobacter cloacae	SAMEA2273396	550.742	train	NA	S	R	NA	R	NA	NA	S	S	NA	S	S	R
patric	Enterobacter cloacae	SAMEA2273397	550.762	test	NA	S	R	NA	S	NA	NA	S	S	NA	R	S	R
patric	Enterobacter cloacae	SAMEA2273398	550.743	train	NA	R	S	NA	R	NA	NA	S	S	NA	S	R	S
patric	Enterobacter cloacae	SAMEA2273399	550.744	train	NA	R	S	NA	R	NA	NA	S	S	NA	S	R	S
patric	Enterobacter cloacae	SAMEA2273400	550.763	train	NA	S	R	NA	R	NA	NA	S	S	NA	R	S	R
patric	Enterobacter cloacae	SAMEA2273402	550.764	train	NA	S	R	NA	R	NA	NA	R	S	NA	R	S	R
patric	Enterobacter cloacae	SAMEA2273403	550.765	train	NA	R	R	NA	R	NA	NA	S	S	NA	R	S	S
patric	Enterobacter cloacae	SAMEA2273405	550.766	train	NA	S	R	NA	R	NA	NA	S	S	NA	R	S	R
patric	Enterobacter cloacae	SAMEA2273406	550.767	train	NA	S	R	NA	S	NA	NA	S	S	NA	R	S	R
patric	Enterobacter cloacae	SAMEA2273407	550.768	train	NA	S	S	NA	S	NA	NA	S	S	NA	R	S	R
patric	Enterobacter cloacae	SAMEA2273409	550.772	train	NA	R	S	NA	R	NA	NA	S	S	NA	R	R	R
patric	Enterobacter cloacae	SAMEA2273412	550.771	train	NA	R	S	NA	R	NA	NA	S	S	NA	R	R	R
patric	Enterobacter cloacae	SAMEA2273413	550.774	test	NA	R	R	NA	R	NA	NA	R	S	NA	R	R	S
patric	Enterobacter cloacae	SAMEA2273414	550.773	train	NA	R	R	NA	R	NA	NA	R	S	NA	S	S	S
patric	Enterobacter cloacae	SAMEA2273415	550.775	train	NA	S	R	NA	R	NA	NA	S	S	NA	S	S	S
patric	Enterobacter cloacae	SAMEA2273416	550.776	train	NA	R	R	NA	R	NA	NA	R	S	NA	S	S	S
patric	Enterobacter cloacae	SAMEA2273418	550.746	train	NA	S	S	NA	R	NA	NA	S	S	NA	R	S	R
patric	Enterobacter cloacae	SAMEA2273419	550.748	train	NA	R	R	NA	R	NA	NA	S	S	NA	S	S	S
patric	Enterobacter cloacae	SAMEA2273420	550.778	train	NA	R	R	NA	R	NA	NA	R	S	NA	S	S	S
patric	Enterobacter cloacae	SAMEA2273421	550.747	train	NA	R	R	NA	R	NA	NA	R	S	NA	R	R	R
patric	Enterobacter cloacae	SAMEA2273422	550.779	train	NA	R	R	NA	R	NA	NA	S	S	NA	R	R	R
patric	Enterobacter cloacae	SAMEA2273425	550.781	test	NA	R	R	NA	R	NA	NA	S	S	NA	S	S	S
patric	Enterobacter cloacae	SAMEA2273426	550.782	train	NA	R	R	NA	R	NA	NA	R	S	NA	R	S	R
patric	Enterobacter cloacae	SAMEA2273427	550.786	train	NA	R	R	NA	R	NA	NA	R	S	NA	R	S	R
patric	Enterobacter cloacae	SAMEA2273428	550.784	train	NA	R	R	NA	R	NA	NA	S	S	NA	S	R	S
patric	Enterobacter cloacae	SAMEA2273429	550.785	train	NA	R	R	NA	R	NA	NA	R	S	NA	S	R	S
patric	Enterobacter cloacae	SAMEA2273430	550.783	train	NA	R	R	NA	R	NA	NA	R	S	NA	S	S	S
patric	Enterobacter cloacae	SAMEA2273431	550.787	train	NA	R	R	NA	R	NA	NA	S	S	NA	R	R	R
patric	Enterobacter cloacae	SAMEA2273432	550.791	train	NA	R	R	NA	R	NA	NA	S	S	NA	S	R	S
patric	Enterobacter cloacae	SAMEA2273433	550.788	test	NA	R	R	NA	R	NA	NA	S	S	NA	R	R	R
patric	Enterobacter cloacae	SAMEA2273434	550.789	test	NA	R	R	NA	R	NA	NA	R	S	NA	S	S	R
patric	Enterobacter cloacae	SAMEA2273436	550.792	train	NA	R	R	NA	R	NA	NA	S	S	NA	R	R	R
patric	Enterobacter cloacae	SAMEA2273437	550.794	train	NA	R	S	NA	R	NA	NA	S	S	NA	R	R	R
patric	Enterobacter cloacae	SAMEA2273438	550.793	test	NA	R	R	NA	R	NA	NA	S	R	NA	R	R	R
patric	Enterobacter cloacae	SAMEA2273439	550.795	train	NA	R	R	NA	R	NA	NA	S	S	NA	S	R	S
patric	Enterobacter cloacae	SAMEA2273440	550.798	train	NA	R	R	NA	R	NA	NA	S	S	NA	R	R	R
patric	Enterobacter cloacae	SAMEA2273441	550.796	train	NA	R	R	NA	R	NA	NA	R	S	NA	R	R	R
patric	Enterobacter cloacae	SAMEA2273442	550.797	train	NA	R	R	NA	R	NA	NA	S	S	NA	R	S	R
patric	Enterobacter cloacae	SAMEA2273443	550.801	test	NA	S	R	NA	R	NA	NA	S	R	NA	R	S	S
patric	Enterobacter cloacae	SAMEA2273446	550.802	train	NA	R	R	NA	R	NA	NA	R	S	NA	R	S	R
patric	Enterobacter cloacae	SAMEA2273447	550.803	train	NA	R	R	NA	R	NA	NA	R	S	NA	R	R	S
patric	Enterobacter cloacae	SAMEA2273448	550.804	train	NA	R	R	NA	R	NA	NA	R	S	NA	S	S	S
patric	Enterobacter cloacae	SAMEA2273449	550.805	train	NA	R	R	NA	R	NA	NA	R	S	NA	R	R	R
patric	Enterobacter cloacae	SAMEA2273450	550.806	train	NA	S	R	NA	R	NA	NA	S	S	NA	R	S	R
patric	Enterobacter cloacae	SAMEA2273451	550.807	train	NA	S	S	NA	R	NA	NA	S	S	NA	R	S	R
patric	Enterobacter cloacae	SAMEA2273452	550.809	train	NA	S	S	NA	R	NA	NA	S	R	NA	S	R	S
patric	Enterobacter cloacae	SAMEA2273453	550.808	train	NA	R	R	NA	R	NA	NA	S	R	NA	R	R	R
patric	Enterobacter cloacae	SAMEA2273457	550.817	train	NA	S	R	NA	S	NA	NA	R	S	NA	R	S	R
patric	Enterobacter cloacae	SAMEA2273458	550.813	train	NA	R	S	NA	R	NA	NA	R	S	NA	R	R	R
patric	Enterobacter cloacae	SAMEA2273459	550.816	test	NA	R	R	NA	R	NA	NA	R	S	NA	R	R	R
patric	Enterobacter cloacae	SAMEA2273461	550.818	train	NA	R	R	NA	R	NA	NA	R	S	NA	S	S	S
patric	Enterobacter cloacae	SAMEA2273463	550.821	train	NA	R	S	NA	R	NA	NA	S	S	NA	R	R	S
patric	Enterobacter cloacae	SAMEA2273464	550.824	train	NA	R	R	NA	R	NA	NA	R	S	NA	R	S	R
patric	Enterobacter cloacae	SAMEA2273466	550.827	train	NA	R	R	NA	R	NA	NA	S	S	NA	R	R	R
patric	Enterobacter cloacae	SAMEA2273467	550.826	train	NA	S	S	NA	R	NA	NA	S	S	NA	R	S	R
patric	Enterobacter cloacae	SAMEA2273468	550.828	train	NA	R	S	NA	R	NA	NA	S	S	NA	S	R	S
patric	Enterobacter cloacae	SAMEA2273469	550.829	train	NA	R	R	NA	R	NA	NA	S	S	NA	S	R	R
patric	Enterobacter cloacae	SAMEA2273471	550.868	train	NA	R	S	NA	NA	NA	NA	S	S	NA	S	R	S
patric	Enterobacter cloacae	SAMEA2273473	550.812	test	NA	R	R	NA	NA	NA	NA	S	S	NA	NA	S	NA
patric	Enterobacter cloacae	SAMEA2273474	550.825	test	NA	R	S	NA	NA	NA	NA	S	S	NA	S	R	S
patric	Enterobacter cloacae	SAMEA2273475	550.839	train	NA	R	S	NA	NA	NA	NA	S	S	NA	S	R	S
patric	Enterobacter cloacae	SAMEA2273477	550.851	test	NA	R	S	NA	NA	NA	NA	S	S	NA	R	S	S
patric	Enterobacter cloacae	SAMEA2273479	550.658	train	NA	R	S	NA	R	NA	NA	R	S	NA	R	R	R
patric	Enterobacter cloacae	SAMEA2273480	550.903	train	NA	R	R	NA	R	NA	NA	S	S	NA	R	R	R
patric	Enterobacter cloacae	SAMEA2273481	550.922	test	NA	R	R	NA	R	NA	NA	R	S	NA	R	R	R
patric	Enterobacter cloacae	SAMEA2273482	550.929	test	NA	R	R	NA	R	NA	NA	S	S	NA	S	R	R
patric	Enterobacter cloacae	SAMEA2273483	550.947	train	NA	R	R	NA	R	NA	NA	S	S	NA	R	R	R
patric	Enterobacter cloacae	SAMEA2273484	550.956	test	NA	S	R	NA	R	NA	NA	R	S	NA	S	R	R
patric	Enterobacter cloacae	SAMEA2273485	550.661	train	NA	R	R	NA	R	NA	NA	R	S	NA	R	R	R
patric	Enterobacter cloacae	SAMEA2273486	550.665	test	NA	R	R	NA	R	NA	NA	S	S	NA	R	R	R
patric	Enterobacter cloacae	SAMEA2273487	550.682	test	NA	R	R	NA	R	NA	NA	R	S	NA	R	R	R
patric	Enterobacter cloacae	SAMEA2273488	550.898	train	NA	R	S	NA	R	NA	NA	S	S	NA	R	R	S
patric	Enterobacter cloacae	SAMEA2273489	550.893	train	NA	R	R	NA	R	NA	NA	S	S	NA	R	R	R
patric	Enterobacter cloacae	SAMEA2273491	550.891	train	NA	R	R	NA	R	NA	NA	R	S	NA	R	S	R
patric	Enterobacter cloacae	SAMEA2273494	550.886	train	NA	R	R	NA	R	NA	NA	S	S	NA	R	R	S
patric	Enterobacter cloacae	SAMEA2273495	550.863	train	NA	S	S	NA	NA	NA	NA	S	S	NA	S	S	S
patric	Enterobacter cloacae	SAMEA2273496	550.859	train	NA	R	R	NA	NA	NA	NA	S	S	NA	R	R	S
patric	Enterobacter cloacae	SAMEA2273497	550.685	train	NA	R	S	NA	R	NA	NA	S	S	NA	R	R	S
patric	Enterobacter cloacae	SAMEA2273498	550.695	test	NA	R	R	NA	R	NA	NA	S	S	NA	R	S	R
patric	Enterobacter cloacae	SAMEA2273499	550.712	train	NA	R	S	NA	R	NA	NA	S	S	NA	S	R	S
patric	Enterobacter cloacae	SAMEA2273503	550.736	train	NA	R	R	NA	R	NA	NA	S	S	NA	R	S	R
patric	Enterobacter cloacae	SAMEA2273505	550.833	train	NA	S	R	NA	R	NA	NA	R	S	NA	S	S	S
patric	Enterobacter cloacae	SAMEA2273506	550.777	train	NA	R	R	NA	R	NA	NA	R	S	NA	R	S	R
patric	Enterobacter cloacae	SAMEA2273507	550.657	test	NA	R	S	NA	R	NA	NA	R	S	NA	R	R	R
patric	Enterobacter cloacae	SAMEA2273508	550.814	train	NA	R	R	NA	R	NA	NA	S	S	NA	R	R	R
patric	Enterobacter cloacae	SAMEA2273510	550.799	train	NA	R	R	NA	R	NA	NA	S	S	NA	R	S	R
patric	Enterobacter cloacae	SAMEA2273512	550.738	train	NA	R	R	NA	R	NA	NA	S	S	NA	R	R	R
patric	Enterobacter cloacae	SAMEA2273513	550.741	train	NA	S	S	NA	R	NA	NA	S	S	NA	S	R	S
patric	Enterobacter cloacae	SAMEA2273514	550.769	test	NA	R	R	NA	R	NA	NA	S	S	NA	S	R	R
patric	Enterobacter sp. BWH 39	SAMN02138601	1.32984e+06	test	NA	NA	NA	NA	NA	NA	NA	NA	NA	NA	NA	NA	NA
patric	Enterobacter cloacae UCI 35	SAMN02356615	1.40015e+06	train	NA	R	R	NA	R	R	NA	S	R	NA	NA	NA	NA
patric	Enterobacter cloacae UCI 40	SAMN02356620	1.40015e+06	test	NA	S	S	NA	S	S	NA	S	S	NA	NA	NA	NA
patric	Enterobacter cloacae	SAMN04014849	550.212	train	R	R	R	R	R	R	R	S	S	R	NA	R	R
patric	Enterobacter cloacae	SAMN04014914	550.167	test	S	R	S	R	R	S	S	S	S	S	NA	R	S
patric	Enterobacter cloacae	SAMN04096280	550.211	train	NA	NA	NA	NA	NA	NA	R	S	NA	NA	NA	NA	S
patric	Enterobacter asburiae	SAMN04122811	61645.2	train	NA	NA	NA	NA	NA	R	NA	NA	NA	NA	NA	NA	S
patric	Enterobacter hormaechei	SAMN04252889	158837	train	NA	NA	NA	NA	NA	S	NA	NA	NA	NA	NA	NA	NA
patric	Enterobacter hormaechei	SAMN04252893	158837	train	NA	NA	NA	NA	NA	R	NA	NA	NA	NA	NA	NA	NA
patric	Enterobacter hormaechei	SAMN04252894	158836	train	NA	NA	NA	NA	NA	R	NA	NA	NA	NA	NA	NA	NA
patric	Enterobacter asburiae	SAMN04252909	61645.8	test	NA	NA	NA	NA	NA	R	NA	NA	NA	NA	NA	NA	NA
patric	Enterobacter hormaechei	SAMN04252917	158836	train	NA	NA	NA	NA	NA	R	NA	NA	NA	NA	NA	NA	NA
patric	Enterobacter kobei	SAMN04252923	208224	test	NA	NA	NA	NA	NA	R	NA	NA	NA	NA	NA	NA	NA
patric	Enterobacter cloacae	SAMN04252941	550.508	train	NA	NA	NA	NA	NA	R	NA	NA	NA	NA	NA	NA	NA
patric	Enterobacter cloacae	SAMN04252950	550.509	train	NA	NA	NA	NA	NA	R	NA	NA	NA	NA	NA	NA	NA
patric	Enterobacter hormaechei	SAMN04252953	158836	train	NA	NA	NA	NA	NA	R	NA	NA	NA	NA	NA	NA	NA
patric	Enterobacter cloacae	SAMN04339729	550.211	train	NA	NA	S	NA	NA	NA	R	S	NA	S	NA	NA	S
patric	Enterobacter cloacae	SAMN04393385	550.211	train	NA	NA	S	NA	NA	S	NA	S	NA	S	NA	NA	S
patric	Enterobacter cloacae	SAMN04430988	550.534	train	NA	R	R	R	R	R	R	NA	R	S	NA	R	NA
patric	Enterobacter cloacae	SAMN04430989	550.536	train	NA	R	R	R	R	R	R	NA	S	S	NA	S	NA
patric	Enterobacter cloacae	SAMN04430990	550.533	test	NA	R	R	R	R	R	R	NA	R	R	NA	R	NA
patric	Enterobacter cloacae	SAMN04430991	550.537	train	NA	R	R	R	R	R	R	NA	R	R	NA	R	NA
patric	Enterobacter cloacae	SAMN04430992	550.535	train	NA	R	R	R	R	R	R	NA	R	R	NA	R	NA
patric	Enterobacter cloacae	SAMN04430993	550.545	test	NA	R	R	R	R	R	R	NA	R	R	NA	R	NA
patric	Enterobacter cloacae	SAMN04430994	550.563	train	NA	R	R	R	R	R	R	NA	R	R	NA	R	NA
patric	Enterobacter asburiae	SAMN04430996	61645.9	train	NA	R	R	R	R	R	R	NA	R	S	NA	R	NA
patric	Enterobacter cloacae	SAMN04430997	550.561	train	NA	R	R	R	R	R	R	NA	R	R	NA	R	NA
patric	Enterobacter cloacae	SAMN04430998	550.559	train	NA	R	R	R	R	R	R	NA	R	R	NA	R	NA
patric	Enterobacter cloacae	SAMN04430999	550.562	train	NA	R	R	R	R	R	R	NA	R	S	NA	R	NA
patric	Enterobacter cloacae	SAMN04431000	550.564	train	NA	S	S	S	S	S	S	NA	S	S	NA	S	NA
patric	Enterobacter cloacae	SAMN04431002	550.558	train	NA	R	R	R	R	R	R	NA	R	R	NA	R	NA
patric	Enterobacter cloacae	SAMN04431003	550.546	test	NA	R	R	R	R	R	R	NA	R	R	NA	R	NA
patric	Enterobacter cloacae	SAMN04431004	550.565	train	NA	R	R	R	R	R	R	NA	R	R	NA	R	NA
patric	Enterobacter cloacae	SAMN04431005	550.547	test	NA	R	S	R	R	R	R	NA	R	S	NA	R	NA
patric	Enterobacter cloacae	SAMN04431006	550.554	train	NA	R	R	R	R	R	R	NA	R	R	NA	R	NA
patric	Enterobacter cloacae	SAMN04431007	550.549	train	NA	R	R	R	R	R	R	NA	R	R	NA	R	NA
patric	Enterobacter cloacae	SAMN04431008	550.548	train	NA	R	R	R	R	R	R	NA	R	R	NA	R	NA
patric	Enterobacter cloacae	SAMN04431009	550.552	train	NA	R	R	R	R	R	R	NA	R	R	NA	R	NA
patric	Enterobacter cloacae	SAMN04431010	550.566	train	NA	R	R	R	R	R	R	NA	R	R	NA	R	NA
patric	Enterobacter cloacae	SAMN04431011	550.543	train	NA	R	R	R	R	R	R	NA	R	R	NA	R	NA
patric	Enterobacter cloacae	SAMN04431012	550.542	train	NA	R	R	R	NA	R	R	NA	NA	NA	NA	R	NA
patric	Enterobacter cloacae	SAMN04431013	550.541	train	NA	R	R	R	NA	R	R	NA	NA	NA	NA	R	NA
patric	Enterobacter cloacae	SAMN04431014	550.555	train	NA	R	R	R	R	R	R	NA	S	R	NA	R	NA
patric	Enterobacter cloacae	SAMN04431015	550.557	train	NA	R	R	R	R	R	R	NA	R	R	NA	R	NA
patric	Enterobacter cloacae	SAMN04431016	550.551	train	NA	R	R	R	R	R	R	NA	R	R	NA	R	NA
patric	Enterobacter cloacae	SAMN04431017	550.553	train	NA	R	R	R	R	R	R	NA	R	R	NA	R	NA
patric	Enterobacter cloacae	SAMN04431020	550.538	train	NA	R	R	R	R	R	R	NA	R	R	NA	R	NA
patric	Enterobacter cloacae	SAMN04431021	550.539	train	NA	R	R	R	R	R	R	NA	R	R	NA	R	NA
patric	Enterobacter cloacae	SAMN04431022	550.556	train	NA	R	R	R	R	R	R	NA	R	R	NA	R	NA
patric	Enterobacter cloacae	SAMN04431024	550.544	train	NA	R	R	R	R	R	R	NA	R	R	NA	R	NA
patric	Enterobacter cloacae	SAMN04571745	550.211	train	NA	NA	NA	NA	NA	NA	R	S	NA	R	NA	NA	S
patric	Enterobacter cloacae	SAMN05170059	550.216	train	R	R	R	R	R	R	R	S	R	R	NA	R	NA
patric	Enterobacter cloacae	SAMN05170060	550.214	train	NA	R	NA	R	R	S	R	S	NA	NA	NA	R	NA
patric	Enterobacter cloacae	SAMN05170065	550.213	train	R	R	R	R	R	R	R	S	R	R	NA	R	R
patric	Enterobacter cloacae	SAMN05170066	550.213	train	R	R	R	R	R	R	R	S	NA	R	NA	R	R
patric	Enterobacter ludwigii	SAMN05170079	299768	train	R	R	NA	R	R	R	NA	NA	R	NA	NA	R	NA
patric	Enterobacter cloacae	SAMN05170080	550.214	train	R	R	NA	R	R	R	R	NA	NA	NA	NA	R	R
patric	Enterobacter cloacae	SAMN05170081	550.214	train	R	R	R	R	R	R	R	S	R	R	NA	R	R
patric	Enterobacter cloacae	SAMN05170089	550.215	train	R	R	R	R	R	R	R	R	R	R	NA	R	NA
patric	Enterobacter cloacae	SAMN05170090	550.215	train	R	R	R	R	R	R	R	S	R	R	NA	R	NA
patric	Enterobacter cloacae	SAMN05170130	550.216	test	R	R	NA	R	R	R	R	NA	R	NA	NA	R	R
patric	Enterobacter cloacae	SAMN05170140	550.216	train	R	R	R	R	R	R	R	NA	NA	R	NA	R	NA
patric	Enterobacter cloacae	SAMN05170146	550.216	train	R	R	R	R	R	NA	R	NA	S	R	NA	R	S
patric	Enterobacter cloacae	SAMN05170147	550.216	train	NA	R	NA	R	R	NA	NA	NA	NA	NA	NA	R	NA
patric	Enterobacter cloacae	SAMN05170152	550.216	train	R	R	R	R	R	R	R	S	R	R	NA	R	R
patric	Enterobacter kobei	SAMN05170160	208225	train	R	R	R	R	R	R	R	NA	NA	R	NA	R	R
patric	Enterobacter cloacae	SAMN05170161	550.215	train	R	R	NA	R	R	R	NA	NA	NA	NA	NA	R	S
patric	Enterobacter ludwigii	SAMN05170162	299768	train	R	R	NA	R	R	R	NA	NA	S	NA	NA	R	S
patric	Enterobacter cloacae	SAMN05170163	550.214	test	NA	NA	R	R	R	NA	NA	NA	NA	NA	NA	S	R
patric	Enterobacter cloacae	SAMN05170164	550.213	train	R	R	NA	R	R	R	R	NA	R	NA	NA	R	NA
patric	Enterobacter cloacae	SAMN05170203	550.213	train	R	R	R	R	R	R	R	R	R	R	NA	R	R
patric	Enterobacter cloacae	SAMN05170208	550.215	train	R	R	NA	R	R	R	R	NA	NA	NA	NA	R	NA
patric	Enterobacter cloacae	SAMN05170231	550.216	train	R	R	R	R	R	R	R	S	R	R	NA	R	NA
patric	Enterobacter cloacae	SAMN05170235	550.213	train	R	R	R	R	R	R	R	NA	R	R	NA	R	R
patric	Enterobacter cloacae	SAMN05170236	550.213	train	R	R	NA	R	R	R	R	NA	R	NA	NA	R	S
patric	Enterobacter cloacae	SAMN05170241	550.213	train	R	R	R	R	R	R	NA	S	S	R	NA	R	R
patric	Enterobacter cloacae	SAMN05170267	550.215	train	R	R	R	R	R	NA	NA	R	NA	R	NA	NA	NA
patric	Enterobacter cloacae	SAMN05170268	550.213	train	R	R	NA	R	R	R	S	NA	S	NA	NA	NA	NA
patric	Enterobacter cloacae	SAMN05170269	550.213	train	R	R	R	R	R	R	R	S	NA	R	NA	R	R
patric	Enterobacter cloacae	SAMN05170270	550.215	train	R	R	NA	R	R	S	NA	NA	NA	NA	NA	NA	NA
patric	Enterobacter cloacae	SAMN05170271	550.215	train	R	R	NA	R	R	NA	S	NA	NA	NA	NA	NA	S
patric	Enterobacter cloacae	SAMN05170326	550.214	test	R	R	NA	R	R	NA	S	NA	S	NA	NA	NA	NA
patric	Enterobacter asburiae	SAMN05170333	61645.2	train	R	R	R	R	R	R	S	NA	R	R	NA	R	NA
patric	Enterobacter cloacae	SAMN05170335	550.214	train	R	R	NA	R	R	R	NA	NA	NA	NA	NA	R	NA
patric	Enterobacter cloacae	SAMN05170346	550.215	train	R	R	NA	R	R	R	R	NA	NA	NA	NA	R	R
patric	Enterobacter cloacae	SAMN05170350	550.214	train	R	R	NA	R	R	NA	R	NA	NA	NA	NA	NA	NA
patric	Enterobacter cloacae	SAMN05170359	550.214	test	R	R	NA	R	R	NA	S	NA	NA	NA	NA	R	NA
patric	Enterobacter cloacae	SAMN05170360	550.215	train	R	R	NA	R	R	R	NA	NA	NA	NA	NA	R	NA
patric	Enterobacter cloacae	SAMN05806168	550.211	train	NA	R	NA	R	NA	S	S	S	NA	NA	NA	NA	S
patric	Enterobacter cloacae	SAMN06007767	550.211	train	NA	NA	S	NA	NA	S	S	S	NA	S	NA	NA	S
patric	Enterobacter asburiae	SAMN06007772	61645.2	test	NA	S	S	R	NA	S	S	S	NA	S	NA	R	S
patric	Enterobacter cloacae	SAMN06124915	550.212	test	NA	NA	R	NA	NA	S	R	S	NA	R	NA	S	S
patric	Enterobacter asburiae	SAMN06124923	61645.2	test	R	R	R	R	NA	R	NA	S	R	R	NA	S	NA
patric	Enterobacter cloacae	SAMN06311515	550.212	train	NA	NA	S	NA	NA	NA	S	S	NA	S	NA	NA	S
patric	Enterobacter cloacae	SAMN06672150	550.212	train	NA	S	S	S	NA	S	S	S	NA	S	NA	S	NA
patric	Enterobacter cloacae	SAMN06680405	550.212	train	NA	NA	NA	NA	NA	NA	NA	NA	NA	NA	NA	NA	S
patric	Enterobacter cloacae	SAMN06754734	550.212	train	NA	NA	NA	NA	NA	NA	S	S	NA	NA	NA	NA	NA
patric	Enterobacter asburiae	SAMN06754740	61645.2	test	NA	NA	R	NA	NA	NA	S	S	NA	R	NA	NA	S
patric	Enterobacter cloacae	SAMN07325905	550.212	train	NA	R	S	R	NA	S	S	S	NA	S	NA	NA	S
patric	Enterobacter cloacae	SAMN07332508	550.212	train	NA	R	R	NA	NA	S	R	NA	NA	R	NA	S	NA
patric	Enterobacter cloacae	SAMN07410713	550.212	train	NA	NA	NA	NA	NA	NA	R	NA	NA	NA	NA	NA	S
patric	Enterobacter cloacae	SAMN07410716	550.212	test	NA	NA	NA	NA	NA	NA	NA	NA	NA	NA	NA	NA	NA
patric	Enterobacter cloacae	SAMEA2273130	550.72	train	NA	S	R	NA	NA	NA	NA	S	S	NA	NA	S	NA
patric	Enterobacter cloacae	SAMEA2273146	550.84	test	NA	R	R	NA	NA	NA	NA	R	S	NA	R	R	R
patric	Enterobacter cloacae	SAMEA2273155	550.85	test	NA	R	R	NA	NA	NA	NA	R	S	NA	R	R	R
patric	Enterobacter cloacae	SAMEA2273165	550.86	train	NA	R	R	NA	NA	NA	NA	S	S	NA	S	S	S
patric	Enterobacter cloacae	SAMEA2273176	550.87	train	NA	R	R	NA	NA	NA	NA	R	S	NA	S	S	S
patric	Enterobacter cloacae	SAMEA2273187	550.88	train	NA	R	R	NA	R	NA	NA	R	S	NA	R	R	R
patric	Enterobacter cloacae	SAMEA2273215	550.9	train	NA	R	R	NA	R	NA	NA	R	S	NA	S	R	S
patric	Enterobacter cloacae	SAMEA2273228	550.91	train	NA	R	R	NA	R	NA	NA	R	S	NA	R	S	R
patric	Enterobacter cloacae	SAMEA2273236	550.92	train	NA	S	R	NA	S	NA	NA	S	S	NA	S	R	S
patric	Enterobacter cloacae	SAMEA2273244	550.93	train	NA	R	R	NA	R	NA	NA	R	S	NA	S	R	S
patric	Enterobacter cloacae	SAMEA2273255	550.94	train	NA	S	R	NA	S	NA	NA	S	S	NA	R	R	R
patric	Enterobacter cloacae	SAMEA2273264	550.95	train	NA	R	R	NA	R	NA	NA	R	S	NA	R	R	R
patric	Enterobacter cloacae	SAMEA2273273	550.96	train	NA	R	R	NA	R	NA	NA	R	S	NA	S	S	S
patric	Enterobacter cloacae	SAMEA2273282	550.67	test	NA	R	R	NA	R	NA	NA	R	S	NA	R	R	R
patric	Enterobacter cloacae	SAMEA2273299	550.68	train	NA	S	R	NA	R	NA	NA	S	S	NA	S	R	S
patric	Enterobacter cloacae	SAMEA2273308	550.66	train	NA	R	R	NA	R	NA	NA	R	S	NA	S	R	S
patric	Enterobacter cloacae	SAMEA2273309	550.65	train	NA	R	S	NA	R	NA	NA	S	S	NA	R	R	S
patric	Enterobacter cloacae	SAMEA2273326	550.69	train	NA	R	R	NA	R	NA	NA	R	S	NA	R	S	R
patric	Enterobacter cloacae	SAMEA2273336	550.7	train	NA	R	S	NA	R	NA	NA	S	S	NA	S	R	S
patric	Enterobacter cloacae	SAMEA2273346	550.71	train	NA	S	R	NA	R	NA	NA	S	S	NA	R	S	S
patric	Enterobacter cloacae	SAMEA2273350	550.713	train	NA	S	R	NA	R	NA	NA	S	S	NA	R	R	R
patric	Enterobacter cloacae	SAMEA2273379	550.73	train	NA	S	R	NA	S	NA	NA	S	S	NA	R	S	R
patric	Enterobacter cloacae	SAMEA2273393	550.74	train	NA	S	R	NA	R	NA	NA	S	S	NA	S	R	R
patric	Enterobacter cloacae	SAMEA2273411	550.77	test	NA	S	R	NA	R	NA	NA	S	S	NA	R	S	R
patric	Enterobacter cloacae	SAMEA2273423	550.78	train	NA	R	S	NA	R	NA	NA	S	R	NA	R	R	R
patric	Enterobacter cloacae	SAMEA2273435	550.79	train	NA	R	R	NA	R	NA	NA	S	S	NA	R	R	R
patric	Enterobacter cloacae	SAMEA2273456	550.81	train	NA	R	S	NA	R	NA	NA	S	R	NA	S	R	S
patric	Enterobacter cloacae	SAMEA2273462	550.82	train	NA	R	R	NA	R	NA	NA	R	S	NA	R	R	S
patric	Enterobacter cloacae	SAMEA2273470	550.83	train	NA	R	R	NA	R	NA	NA	R	S	NA	S	R	S
patric	Enterobacter cloacae	SAMEA2273492	550.89	train	NA	R	S	NA	R	NA	NA	S	S	NA	R	R	R
patric	Enterobacter cloacae	SAMEA2273509	550.8	test	NA	R	R	NA	R	NA	NA	S	S	NA	R	R	S
patric	Enterobacter cloacae	SAMEA2273511	550.76	train	NA	R	R	NA	R	NA	NA	S	S	NA	R	R	R
patric	Enterobacter hormaechei	SAMN04252898	158836	train	NA	NA	NA	NA	NA	R	NA	NA	NA	NA	NA	NA	NA
patric	Enterobacter cloacae	SAMN04252951	550.51	train	NA	NA	NA	NA	NA	R	NA	NA	NA	NA	NA	NA	NA
patric	Enterobacter cloacae	SAMN04430987	550.56	train	NA	R	R	R	R	R	R	NA	R	R	NA	R	NA
patric	Enterobacter cloacae	SAMN04431001	550.55	train	NA	R	R	R	R	R	R	NA	R	R	NA	R	NA
patric	Enterobacter cloacae	SAMN04431023	550.54	train	NA	R	R	R	R	R	R	NA	R	R	NA	R	NA

## Sheet: E. coli
data_source	isolate_name	sample_name	fraction	AMC	AMP	AMP-SLB	AZT	CAZ	CFZ	CIP	CRO	CTX	CXM	ERT	FEP	FOX	GEN	LEV	MER	PTZ	TET	TOB	TSU
ndaro	SAMN02138598	PDT000020627.1	train	NA	NA	NA	NA	NA	NA	NA	NA	NA	NA	NA	NA	NA	NA	NA	R	NA	NA	NA	NA
ndaro	SAMN02138602	PDT000020626.1	train	NA	NA	NA	NA	NA	NA	NA	NA	NA	NA	NA	NA	NA	NA	NA	R	NA	NA	NA	NA
ndaro	SAMN02138623	PDT000020624.1	train	NA	NA	NA	NA	NA	NA	NA	NA	NA	NA	NA	NA	NA	NA	NA	R	R	NA	NA	NA
ndaro	SAMN02138630	PDT000020623.1	train	NA	NA	NA	NA	NA	NA	R	R	NA	NA	NA	NA	NA	NA	NA	R	NA	NA	NA	NA
ndaro	SAMN02138638	PDT000020622.1	train	NA	NA	NA	NA	NA	NA	NA	NA	NA	NA	NA	NA	NA	R	NA	R	NA	NA	S	NA
ndaro	SAMN02138640	PDT000020621.1	train	NA	NA	R	NA	NA	R	NA	NA	NA	NA	NA	NA	NA	NA	NA	R	R	NA	NA	NA
ndaro	SAMN02138641	PDT000020620.1	train	NA	R	NA	NA	NA	R	NA	NA	NA	NA	NA	NA	NA	R	NA	R	R	NA	NA	R
ndaro	SAMN02138646	PDT000020619.1	train	NA	NA	R	NA	NA	NA	R	NA	NA	NA	NA	NA	NA	NA	NA	R	NA	NA	NA	NA
ndaro	SAMN02138647	PDT000020618.1	train	NA	NA	NA	NA	NA	NA	NA	NA	NA	NA	NA	NA	NA	NA	NA	R	R	NA	NA	NA
ndaro	SAMN02138648	PDT000018105.2	train	NA	NA	NA	NA	NA	NA	NA	NA	NA	NA	NA	NA	NA	NA	NA	R	R	NA	NA	NA
ndaro	SAMN02138649	PDT000020617.1	train	NA	NA	NA	NA	NA	NA	NA	NA	NA	NA	NA	S	NA	NA	NA	R	NA	NA	NA	NA
ndaro	SAMN02138668	PDT000019185.2	train	NA	S	S	NA	S	R	S	S	NA	NA	NA	S	NA	S	NA	S	NA	NA	S	S
ndaro	SAMN02138669	PDT000019184.2	train	NA	R	R	NA	S	R	R	S	NA	NA	NA	S	NA	S	NA	S	NA	NA	S	R
ndaro	SAMN02138670	PDT000018993.1	train	NA	R	R	NA	S	R	S	S	NA	NA	NA	S	NA	R	NA	S	NA	NA	S	S
ndaro	SAMN02356581	PDT000020615.1	train	NA	R	R	R	S	R	R	R	NA	NA	R	NA	NA	R	NA	R	NA	S	S	S
ndaro	SAMN02356582	PDT000020614.1	train	NA	R	R	R	R	R	R	R	NA	NA	R	NA	NA	R	NA	R	NA	NA	R	S
ndaro	SAMN02356588	PDT000020629.1	train	NA	S	S	NA	S	R	S	S	NA	NA	NA	S	NA	S	NA	S	S	NA	S	S
ndaro	SAMN02581257	PDT000030567.1	train	NA	R	R	NA	R	R	R	NA	R	NA	R	NA	R	R	NA	R	NA	NA	NA	NA
ndaro	SAMN02581259	PDT000030568.1	train	NA	R	R	NA	R	R	R	NA	R	NA	R	NA	R	S	NA	R	NA	NA	NA	NA
ndaro	SAMN02581263	PDT000030569.1	train	NA	R	R	NA	R	R	S	NA	R	NA	R	NA	R	R	NA	S	NA	NA	NA	NA
ndaro	SAMN02581264	PDT000030570.1	train	NA	R	R	NA	R	R	S	NA	R	NA	S	NA	R	R	NA	S	NA	NA	NA	NA
ndaro	SAMN02581271	PDT000030571.1	train	NA	R	R	NA	R	R	R	NA	R	NA	R	NA	R	R	NA	S	NA	NA	NA	NA
ndaro	SAMN02581272	PDT000030572.1	train	NA	R	R	NA	R	R	S	NA	R	NA	S	NA	R	S	NA	S	NA	NA	NA	NA
ndaro	SAMN02581279	PDT000030546.1	train	NA	R	R	NA	R	R	R	R	NA	NA	NA	R	NA	S	NA	R	NA	R	S	R
ndaro	SAMN02581280	PDT000030547.1	train	NA	S	S	NA	S	R	S	S	NA	NA	NA	S	NA	S	NA	S	S	NA	S	S
ndaro	SAMN02581283	PDT000030548.1	train	NA	R	R	NA	R	R	R	R	NA	NA	NA	R	NA	S	NA	R	NA	S	S	R
ndaro	SAMN02581284	PDT000030549.1	train	NA	S	S	NA	S	R	R	S	NA	NA	NA	S	NA	S	NA	S	S	NA	S	S
ndaro	SAMN02581285	PDT000030550.1	train	NA	R	R	NA	R	R	R	R	NA	NA	NA	R	NA	S	NA	R	R	R	S	R
ndaro	SAMN02581286	PDT000030551.1	train	NA	S	S	NA	S	R	S	S	NA	NA	NA	S	NA	S	NA	S	S	NA	S	S
ndaro	SAMN02581291	PDT000030552.1	train	NA	R	R	NA	S	R	R	S	NA	NA	NA	S	NA	S	NA	S	NA	NA	S	R
ndaro	SAMN02581292	PDT000030553.1	train	NA	R	R	NA	S	R	R	S	NA	NA	NA	S	NA	S	NA	S	S	NA	R	R
ndaro	SAMN02581293	PDT000030554.1	train	NA	R	R	NA	S	R	R	S	NA	NA	NA	S	NA	S	NA	S	S	NA	S	R
ndaro	SAMN02581294	PDT000030555.1	train	NA	S	S	NA	S	R	R	S	NA	NA	NA	S	NA	S	NA	S	S	NA	S	R
ndaro	SAMN02581295	PDT000030556.1	train	NA	R	R	NA	R	R	R	R	NA	NA	NA	S	NA	S	NA	S	R	NA	S	R
ndaro	SAMN02581296	PDT000030557.1	train	NA	R	R	NA	S	R	R	S	NA	NA	NA	S	NA	S	NA	S	S	NA	S	R
ndaro	SAMN02581297	PDT000030558.1	train	NA	R	R	NA	S	R	R	S	NA	NA	NA	S	NA	S	NA	S	S	NA	S	S
ndaro	SAMN02581298	PDT000030559.1	train	NA	R	R	NA	R	R	R	R	NA	NA	NA	R	NA	R	NA	S	S	NA	R	R
ndaro	SAMN02581299	PDT000030560.1	train	NA	R	R	NA	S	R	R	S	NA	NA	NA	S	NA	S	NA	S	S	NA	S	S
ndaro	SAMN02581300	PDT000030561.1	train	NA	R	S	NA	S	R	R	S	NA	NA	NA	S	NA	S	NA	S	S	NA	S	R
ndaro	SAMN02581389	PDT000030565.1	test	NA	R	R	NA	NA	R	R	NA	R	NA	R	NA	NA	S	NA	R	NA	NA	NA	NA
ndaro	SAMN02581390	PDT000030566.1	train	NA	R	S	NA	NA	R	R	NA	S	NA	S	NA	NA	S	NA	S	NA	NA	NA	NA
ndaro	SAMN02581401	PDT000026734.1	train	NA	R	R	NA	R	R	R	R	NA	NA	NA	R	NA	R	NA	R	R	NA	R	R
ndaro	SAMN02581402	PDT000026733.1	train	NA	S	S	NA	S	R	S	S	NA	NA	NA	S	NA	S	NA	S	S	NA	S	S
ndaro	SAMN03075588	PDT000041778.1	train	NA	NA	NA	NA	S	NA	NA	NA	NA	NA	NA	NA	NA	NA	R	S	NA	R	NA	NA
ndaro	SAMN03075589	PDT000041780.1	train	R	NA	NA	R	R	NA	NA	NA	R	R	NA	NA	NA	NA	R	R	R	R	NA	NA
ndaro	SAMN03177615	PDT000048145.1	train	S	R	NA	NA	NA	NA	S	S	NA	NA	NA	NA	S	S	NA	NA	NA	R	NA	S
ndaro	SAMN03177616	PDT000045589.1	test	S	S	NA	NA	NA	NA	S	S	NA	NA	NA	NA	S	S	NA	NA	NA	R	NA	S
ndaro	SAMN03177617	PDT000045588.1	train	R	R	NA	NA	NA	NA	S	R	NA	NA	NA	NA	R	S	NA	NA	NA	S	NA	S
ndaro	SAMN03177618	PDT000048144.1	train	S	S	NA	NA	NA	NA	S	S	NA	NA	NA	NA	S	S	NA	NA	NA	R	NA	S
ndaro	SAMN03177619	PDT000045627.1	train	S	S	NA	NA	NA	NA	S	S	NA	NA	NA	NA	S	S	NA	NA	NA	R	NA	R
ndaro	SAMN03177620	PDT000048143.1	train	S	R	NA	NA	NA	NA	S	S	NA	NA	NA	NA	S	S	NA	NA	NA	R	NA	S
ndaro	SAMN03177621	PDT000045631.1	test	S	R	NA	NA	NA	NA	S	S	NA	NA	NA	NA	S	S	NA	NA	NA	R	NA	S
ndaro	SAMN03177622	PDT000048130.1	train	R	R	NA	NA	NA	NA	R	R	NA	NA	NA	NA	R	S	NA	NA	NA	R	NA	S
ndaro	SAMN03177623	PDT000045617.1	test	R	R	NA	NA	NA	NA	S	R	NA	NA	NA	NA	R	S	NA	NA	NA	R	NA	S
ndaro	SAMN03177624	PDT000045615.1	train	S	R	NA	NA	NA	NA	R	S	NA	NA	NA	NA	S	S	NA	NA	NA	R	NA	S
ndaro	SAMN03177625	PDT000045616.1	test	S	R	NA	NA	NA	NA	S	S	NA	NA	NA	NA	S	S	NA	NA	NA	R	NA	S
ndaro	SAMN03177626	PDT000048146.1	test	R	R	NA	NA	NA	NA	S	R	NA	NA	NA	NA	R	S	NA	NA	NA	R	NA	S
ndaro	SAMN03177627	PDT000045618.1	test	R	R	NA	NA	NA	NA	S	R	NA	NA	NA	NA	R	S	NA	NA	NA	R	NA	S
ndaro	SAMN03177628	PDT000045619.1	train	R	R	NA	NA	NA	NA	S	R	NA	NA	NA	NA	R	S	NA	NA	NA	R	NA	S
ndaro	SAMN03177629	PDT000045623.1	test	R	R	NA	NA	NA	NA	S	R	NA	NA	NA	NA	R	S	NA	NA	NA	R	NA	S
ndaro	SAMN03177630	PDT000048131.1	test	S	R	NA	NA	NA	NA	S	S	NA	NA	NA	NA	S	S	NA	NA	NA	R	NA	R
ndaro	SAMN03177631	PDT000045611.1	train	S	S	NA	NA	NA	NA	S	S	NA	NA	NA	NA	S	S	NA	NA	NA	R	NA	S
ndaro	SAMN03177632	PDT000045593.1	test	R	R	NA	NA	NA	NA	S	R	NA	NA	NA	NA	R	S	NA	NA	NA	S	NA	S
ndaro	SAMN03177633	PDT000045594.1	train	R	R	NA	NA	NA	NA	S	R	NA	NA	NA	NA	R	S	NA	NA	NA	S	NA	S
ndaro	SAMN03177634	PDT000048128.1	train	S	R	NA	NA	NA	NA	R	S	NA	NA	NA	NA	S	S	NA	NA	NA	R	NA	R
ndaro	SAMN03177635	PDT000045605.1	test	S	S	NA	NA	NA	NA	S	S	NA	NA	NA	NA	S	S	NA	NA	NA	R	NA	S
ndaro	SAMN03177636	PDT000048125.1	train	S	S	NA	NA	NA	NA	R	S	NA	NA	NA	NA	S	S	NA	NA	NA	R	NA	R
ndaro	SAMN03177637	PDT000045604.1	train	S	S	NA	NA	NA	NA	S	S	NA	NA	NA	NA	S	S	NA	NA	NA	R	NA	S
ndaro	SAMN03177638	PDT000048126.1	test	S	R	NA	NA	NA	NA	S	S	NA	NA	NA	NA	S	S	NA	NA	NA	R	NA	R
ndaro	SAMN03177639	PDT000045608.1	test	R	R	NA	NA	NA	NA	S	S	NA	NA	NA	NA	S	S	NA	NA	NA	R	NA	S
ndaro	SAMN03177640	PDT000045609.1	train	R	R	NA	NA	NA	NA	S	R	NA	NA	NA	NA	R	S	NA	NA	NA	R	NA	S
ndaro	SAMN03177641	PDT000049061.1	train	R	R	NA	NA	NA	NA	S	R	NA	NA	NA	NA	R	S	NA	NA	NA	R	NA	S
ndaro	SAMN03177642	PDT000048127.1	test	S	S	NA	NA	NA	NA	S	S	NA	NA	NA	NA	S	S	NA	NA	NA	R	NA	S
ndaro	SAMN03177643	PDT000048129.1	train	S	S	NA	NA	NA	NA	S	S	NA	NA	NA	NA	S	S	NA	NA	NA	R	NA	S
ndaro	SAMN03177644	PDT000045590.1	train	S	R	NA	NA	NA	NA	S	S	NA	NA	NA	NA	S	S	NA	NA	NA	R	NA	S
ndaro	SAMN03177645	PDT000045602.1	train	S	R	NA	NA	NA	NA	S	S	NA	NA	NA	NA	S	S	NA	NA	NA	R	NA	S
ndaro	SAMN03177646	PDT000045603.1	train	R	R	NA	NA	NA	NA	S	R	NA	NA	NA	NA	R	S	NA	NA	NA	R	NA	S
ndaro	SAMN03177647	PDT000045621.1	test	S	S	NA	NA	NA	NA	S	S	NA	NA	NA	NA	S	S	NA	NA	NA	R	NA	S
ndaro	SAMN03177648	PDT000045622.1	train	R	R	NA	NA	NA	NA	S	R	NA	NA	NA	NA	R	S	NA	NA	NA	R	NA	R
ndaro	SAMN03177649	PDT000045591.1	train	S	S	NA	NA	NA	NA	S	S	NA	NA	NA	NA	S	S	NA	NA	NA	R	NA	S
ndaro	SAMN03177650	PDT000048132.1	train	S	S	NA	NA	NA	NA	S	S	NA	NA	NA	NA	S	S	NA	NA	NA	R	NA	S
ndaro	SAMN03177651	PDT000048133.1	train	R	R	NA	NA	NA	NA	S	R	NA	NA	NA	NA	R	S	NA	NA	NA	R	NA	S
ndaro	SAMN03177652	PDT000048134.1	train	R	R	NA	NA	NA	NA	S	S	NA	NA	NA	NA	R	S	NA	NA	NA	R	NA	S
ndaro	SAMN03177653	PDT000045614.1	test	S	S	NA	NA	NA	NA	S	S	NA	NA	NA	NA	S	S	NA	NA	NA	R	NA	R
ndaro	SAMN03177654	PDT000048141.1	train	S	R	NA	NA	NA	NA	S	S	NA	NA	NA	NA	S	R	NA	NA	NA	R	NA	S
ndaro	SAMN03177655	PDT000048135.1	test	S	R	NA	NA	NA	NA	S	S	NA	NA	NA	NA	S	S	NA	NA	NA	R	NA	S
ndaro	SAMN03177656	PDT000045624.1	test	S	R	NA	NA	NA	NA	R	S	NA	NA	NA	NA	S	S	NA	NA	NA	R	NA	R
ndaro	SAMN03177657	PDT000045625.1	train	S	R	NA	NA	NA	NA	S	S	NA	NA	NA	NA	S	S	NA	NA	NA	R	NA	S
ndaro	SAMN03177658	PDT000048136.1	test	S	R	NA	NA	NA	NA	S	S	NA	NA	NA	NA	S	S	NA	NA	NA	R	NA	S
ndaro	SAMN03177659	PDT000045582.1	test	S	S	NA	NA	NA	NA	S	S	NA	NA	NA	NA	S	S	NA	NA	NA	R	NA	R
ndaro	SAMN03177660	PDT000045606.1	test	R	R	NA	NA	NA	NA	S	R	NA	NA	NA	NA	R	S	NA	NA	NA	R	NA	R
ndaro	SAMN03177661	PDT000045607.1	test	R	R	NA	NA	NA	NA	S	R	NA	NA	NA	NA	R	S	NA	NA	NA	S	NA	S
ndaro	SAMN03177662	PDT000045598.1	train	R	R	NA	NA	NA	NA	S	R	NA	NA	NA	NA	R	S	NA	NA	NA	R	NA	S
ndaro	SAMN03177663	PDT000045599.1	train	R	R	NA	NA	NA	NA	S	R	NA	NA	NA	NA	R	S	NA	NA	NA	S	NA	S
ndaro	SAMN03177664	PDT000045584.1	train	R	R	NA	NA	NA	NA	S	R	NA	NA	NA	NA	R	S	NA	NA	NA	S	NA	S
ndaro	SAMN03177665	PDT000045630.1	test	R	R	NA	NA	NA	NA	S	R	NA	NA	NA	NA	R	S	NA	NA	NA	S	NA	S
ndaro	SAMN03177666	PDT000048137.1	train	R	R	NA	NA	NA	NA	R	R	NA	NA	NA	NA	R	R	NA	NA	NA	R	NA	S
ndaro	SAMN03177667	PDT000045600.1	train	R	R	NA	NA	NA	NA	S	S	NA	NA	NA	NA	S	S	NA	NA	NA	R	NA	R
ndaro	SAMN03177668	PDT000045601.1	train	S	R	NA	NA	NA	NA	S	S	NA	NA	NA	NA	S	S	NA	NA	NA	R	NA	S
ndaro	SAMN03177669	PDT000045612.1	train	S	R	NA	NA	NA	NA	S	S	NA	NA	NA	NA	S	S	NA	NA	NA	R	NA	S
ndaro	SAMN03177670	PDT000045613.1	test	R	R	NA	NA	NA	NA	S	R	NA	NA	NA	NA	R	S	NA	NA	NA	S	NA	S
ndaro	SAMN03177671	PDT000045628.1	train	S	R	NA	NA	NA	NA	S	S	NA	NA	NA	NA	S	S	NA	NA	NA	R	NA	S
ndaro	SAMN03177672	PDT000045629.1	train	S	R	NA	NA	NA	NA	S	S	NA	NA	NA	NA	S	S	NA	NA	NA	R	NA	S
ndaro	SAMN03177673	PDT000045626.1	train	S	R	NA	NA	NA	NA	S	S	NA	NA	NA	NA	S	S	NA	NA	NA	R	NA	S
ndaro	SAMN03177674	PDT000045580.1	test	S	R	NA	NA	NA	NA	S	S	NA	NA	NA	NA	S	S	NA	NA	NA	R	NA	S
ndaro	SAMN03177675	PDT000045583.1	test	R	R	NA	NA	NA	NA	S	R	NA	NA	NA	NA	R	S	NA	NA	NA	R	NA	S
ndaro	SAMN03177676	PDT000045581.1	train	S	R	NA	NA	NA	NA	S	S	NA	NA	NA	NA	S	S	NA	NA	NA	R	NA	S
ndaro	SAMN03177677	PDT000048138.1	train	S	R	NA	NA	NA	NA	S	S	NA	NA	NA	NA	S	S	NA	NA	NA	R	NA	S
ndaro	SAMN03177678	PDT000048142.1	train	S	S	NA	NA	NA	NA	S	S	NA	NA	NA	NA	S	S	NA	NA	NA	R	NA	S
ndaro	SAMN03177679	PDT000048139.1	test	R	R	NA	NA	NA	NA	S	S	NA	NA	NA	NA	S	S	NA	NA	NA	R	NA	S
ndaro	SAMN03177680	PDT000045585.1	train	S	S	NA	NA	NA	NA	S	S	NA	NA	NA	NA	S	S	NA	NA	NA	R	NA	S
ndaro	SAMN03177681	PDT000045586.1	test	S	R	NA	NA	NA	NA	R	S	NA	NA	NA	NA	S	S	NA	NA	NA	S	NA	S
ndaro	SAMN03177682	PDT000045587.1	train	R	R	NA	NA	NA	NA	S	R	NA	NA	NA	NA	R	S	NA	NA	NA	R	NA	S
ndaro	SAMN03177683	PDT000048140.1	train	R	R	NA	NA	NA	NA	S	R	NA	NA	NA	NA	R	S	NA	NA	NA	R	NA	S
ndaro	SAMN03177684	PDT000045679.1	train	S	S	NA	NA	NA	NA	R	S	NA	NA	NA	NA	S	S	NA	NA	NA	R	NA	S
ndaro	SAMN03177685	PDT000045620.1	train	S	S	NA	NA	NA	NA	S	S	NA	NA	NA	NA	S	S	NA	NA	NA	R	NA	S
ndaro	SAMN03177686	PDT000045595.1	train	S	S	NA	NA	NA	NA	R	S	NA	NA	NA	NA	S	S	NA	NA	NA	R	NA	S
ndaro	SAMN03177687	PDT000045596.1	train	S	S	NA	NA	NA	NA	S	S	NA	NA	NA	NA	S	S	NA	NA	NA	R	NA	S
ndaro	SAMN03177688	PDT000045597.1	train	S	S	NA	NA	NA	NA	R	S	NA	NA	NA	NA	S	S	NA	NA	NA	R	NA	S
ndaro	SAMN03177689	PDT000045592.1	test	S	R	NA	NA	NA	NA	S	S	NA	NA	NA	NA	S	R	NA	NA	NA	R	NA	R
ndaro	SAMN03177690	PDT000045610.1	train	S	R	NA	NA	NA	NA	S	S	NA	NA	NA	NA	S	S	NA	NA	NA	R	NA	R
ndaro	SAMN04014842	PDT000158300.1	train	R	R	R	R	R	R	R	R	R	NA	R	R	R	S	R	R	R	R	R	R
ndaro	SAMN04014847	PDT000267147.1	train	R	R	R	R	R	R	R	R	R	NA	R	R	R	R	R	R	R	R	R	R
ndaro	SAMN04014852	PDT000267156.1	test	R	R	R	R	R	R	R	R	R	NA	S	R	R	R	R	S	S	R	R	R
ndaro	SAMN04014854	PDT000380900.1	train	S	R	S	S	S	R	S	R	R	NA	S	R	S	R	S	S	S	R	R	R
ndaro	SAMN04014855	PDT000267148.1	test	R	R	R	R	R	R	R	R	R	NA	S	R	S	R	R	S	S	R	R	S
ndaro	SAMN04014856	PDT000267155.1	train	R	R	R	R	R	R	R	R	R	NA	S	R	R	R	R	S	R	R	R	R
ndaro	SAMN04014858	PDT000267828.1	train	S	S	S	S	S	S	S	S	S	NA	S	S	S	S	S	S	S	S	S	S
ndaro	SAMN04014860	PDT000267827.1	test	S	R	R	S	S	R	R	S	S	NA	S	S	R	S	R	S	S	S	S	S
ndaro	SAMN04014889	PDT000158301.1	test	R	R	R	R	R	R	R	R	R	NA	R	R	R	R	R	R	R	S	R	R
ndaro	SAMN04014896	PDT000219964.1	train	R	R	R	R	R	R	R	R	R	NA	R	R	R	R	R	R	R	R	R	R
ndaro	SAMN04014899	PDT000216784.1	train	R	R	R	R	R	R	R	R	R	NA	R	R	R	R	R	S	R	R	S	R
ndaro	SAMN04014902	PDT000197013.1	train	R	R	R	R	R	R	S	R	R	NA	R	R	R	R	S	R	R	R	R	R
ndaro	SAMN04014908	PDT000380902.1	train	R	R	R	R	S	R	R	S	R	NA	S	S	R	S	R	S	S	S	S	S
ndaro	SAMN04014910	PDT000197014.1	train	R	R	R	R	R	R	S	R	R	NA	R	R	R	S	S	R	R	R	R	R
ndaro	SAMN04014918	PDT000289953.1	train	S	S	S	S	S	S	S	S	S	NA	S	S	S	S	S	S	S	S	S	S
ndaro	SAMN04014922	PDT000294786.1	train	R	R	R	R	R	R	R	R	R	NA	S	S	R	S	R	S	S	S	S	S
ndaro	SAMN04014926	PDT000329816.1	test	R	R	R	R	R	R	R	R	R	NA	R	S	R	S	R	S	R	R	S	R
ndaro	SAMN04014927	PDT000380899.1	train	R	R	R	R	S	R	R	R	R	NA	R	R	R	R	R	S	R	R	R	R
ndaro	SAMN04014930	PDT000380903.1	train	R	R	R	R	R	R	S	R	R	NA	S	S	R	S	S	S	S	R	S	S
ndaro	SAMN04014945	PDT000197015.1	train	R	R	R	R	R	R	R	R	R	NA	R	R	R	S	R	S	R	R	S	R
ndaro	SAMN04014955	PDT000218720.1	test	R	R	NA	R	R	R	R	R	R	NA	R	R	R	S	R	R	R	S	R	R
ndaro	SAMN04014960	PDT000216782.1	test	R	R	R	R	R	R	R	R	R	NA	R	R	R	R	R	R	NA	S	R	R
ndaro	SAMN04014969	PDT000216786.1	test	R	R	R	R	R	R	R	R	R	NA	R	R	R	R	R	R	NA	R	R	R
ndaro	SAMN04014978	PDT000219963.1	test	R	R	R	R	R	R	R	R	R	NA	R	R	R	R	R	R	R	R	R	R
ndaro	SAMN04014990	PDT000216781.1	test	R	R	R	S	R	R	R	R	R	NA	R	R	R	S	R	R	R	S	S	S
ndaro	SAMN04014991	PDT000218721.1	test	R	R	R	R	R	R	R	R	R	NA	R	R	R	S	R	R	R	R	S	R
ndaro	SAMN04014992	PDT000216785.1	test	R	R	R	R	R	R	R	R	R	NA	R	R	R	S	R	R	R	R	R	R
ndaro	SAMN04015003	PDT000216783.1	test	R	R	R	R	R	R	R	R	R	NA	R	R	R	S	R	R	R	R	S	S
ndaro	SAMN04096281	PDT000485906.1	train	NA	NA	NA	NA	NA	NA	NA	NA	NA	NA	NA	NA	NA	NA	NA	NA	NA	NA	NA	R
ndaro	SAMN04393397	PDT000102014.2	test	NA	NA	NA	NA	NA	NA	NA	NA	NA	NA	NA	NA	NA	NA	NA	NA	NA	NA	NA	R
ndaro	SAMN04622917	PDT000124861.3	train	NA	NA	NA	NA	NA	NA	NA	NA	NA	NA	NA	R	NA	NA	NA	NA	NA	S	NA	R
ndaro	SAMN05194389	PDT000133637.2	test	NA	NA	NA	NA	NA	NA	NA	NA	NA	NA	NA	NA	NA	NA	NA	NA	NA	S	NA	S
ndaro	SAMN05194390	PDT000133638.2	train	NA	NA	NA	NA	NA	NA	NA	NA	NA	NA	NA	NA	NA	NA	NA	NA	NA	NA	NA	R
ndaro	SAMN05729964	PDT000177245.1	train	NA	NA	NA	NA	NA	NA	R	NA	R	NA	S	NA	S	R	NA	NA	NA	R	NA	NA
ndaro	SAMN06808253	PDT000213276.1	train	NA	NA	NA	R	R	NA	R	NA	R	NA	NA	NA	NA	S	NA	NA	NA	NA	NA	R
ndaro	SAMN06828737	PDT000209466.1	test	R	R	NA	R	R	R	R	R	NA	NA	R	R	R	R	NA	R	R	R	R	R
ndaro	SAMN07203014	PDT000230871.1	train	NA	NA	NA	NA	NA	NA	NA	R	NA	NA	NA	NA	NA	NA	NA	NA	NA	NA	NA	NA
ndaro	SAMN07203015	PDT000230870.1	train	NA	NA	NA	NA	NA	NA	NA	R	NA	NA	NA	NA	NA	NA	NA	NA	NA	NA	NA	NA
ndaro	SAMN07291511	PDT000294789.1	train	NA	R	R	S	S	R	S	S	S	NA	S	S	S	S	S	S	S	S	S	R
ndaro	SAMN07291512	PDT000292891.1	train	NA	R	R	R	R	R	S	R	R	NA	S	R	S	R	S	S	S	S	R	R
ndaro	SAMN07291513	PDT000294791.1	train	NA	R	R	R	R	R	R	R	R	NA	S	R	R	S	R	S	R	R	R	S
ndaro	SAMN07291514	PDT000294790.1	test	NA	R	R	R	R	R	R	R	R	NA	S	R	R	S	R	S	R	R	S	R
ndaro	SAMN07291515	PDT000292892.1	train	NA	R	R	R	R	R	R	R	R	NA	S	R	R	R	R	S	R	R	R	R
ndaro	SAMN07291517	PDT000294787.1	test	NA	R	R	R	R	R	R	R	R	NA	S	S	R	S	R	S	R	R	R	R
ndaro	SAMN07291521	PDT000358737.1	train	NA	S	S	S	S	S	R	S	S	NA	S	S	S	S	R	S	S	R	S	R
ndaro	SAMN07291526	PDT000352556.1	test	NA	R	R	R	R	R	R	R	R	NA	S	R	R	S	R	S	R	R	S	R
ndaro	SAMN07291528	PDT000310772.1	test	NA	R	R	R	R	R	R	R	R	NA	R	R	R	R	R	R	R	R	R	R
ndaro	SAMN07291529	PDT000310773.1	test	NA	R	R	R	R	R	R	R	R	NA	S	S	R	S	R	S	R	R	R	R
ndaro	SAMN07291530	PDT000310771.1	train	NA	R	R	R	R	R	R	R	R	NA	S	R	R	S	R	S	R	R	R	R
ndaro	SAMN07291543	PDT000352555.1	test	NA	R	R	R	R	R	S	R	R	NA	R	R	R	S	S	R	R	R	S	S
ndaro	SAMN07291544	PDT000343391.1	train	NA	R	R	R	R	R	R	R	R	NA	R	R	R	R	R	S	R	R	R	R
ndaro	SAMN07291545	PDT000343389.1	test	NA	R	R	S	R	R	R	R	R	NA	R	R	R	S	R	R	R	R	S	R
ndaro	SAMN07357130	PDT000233842.1	train	NA	R	NA	NA	R	NA	R	NA	R	NA	S	R	S	R	NA	S	NA	R	NA	NA
ndaro	SAMN07450657	PDT000233311.1	test	NA	NA	NA	NA	NA	NA	NA	R	NA	NA	NA	NA	NA	NA	NA	NA	NA	NA	NA	NA
ndaro	SAMN07450658	PDT000233332.1	train	NA	NA	NA	NA	NA	NA	NA	R	NA	NA	NA	NA	NA	NA	NA	NA	NA	NA	NA	NA
ndaro	SAMN07450659	PDT000233309.1	train	NA	NA	NA	NA	NA	NA	NA	R	NA	NA	NA	NA	NA	NA	NA	NA	NA	NA	NA	NA
ndaro	SAMN07450705	PDT000233317.1	train	NA	NA	NA	NA	NA	NA	NA	R	NA	NA	NA	NA	NA	NA	NA	NA	NA	NA	NA	NA
ndaro	SAMN07450712	PDT000233336.1	test	NA	NA	NA	NA	NA	NA	NA	R	NA	NA	NA	NA	NA	NA	NA	NA	NA	NA	NA	NA
ndaro	SAMN07602583	PDT000325637.1	train	R	R	NA	R	R	NA	R	R	R	R	R	NA	NA	S	R	R	R	R	R	R
ndaro	SAMN10620085	PDT000485914.1	train	NA	NA	NA	R	NA	NA	S	R	NA	NA	S	S	NA	S	NA	S	NA	NA	S	NA
ndaro	SAMN10620088	PDT000485908.1	test	NA	NA	NA	R	NA	NA	NA	NA	NA	NA	S	S	NA	NA	NA	S	NA	NA	R	NA
ndaro	SAMN10620104	PDT000492385.1	train	NA	NA	NA	R	NA	NA	S	NA	NA	NA	S	S	NA	NA	NA	S	NA	NA	R	NA
ndaro	SAMN10620111	PDT000485910.1	train	NA	NA	NA	R	NA	NA	NA	NA	NA	NA	S	NA	NA	NA	NA	S	NA	NA	S	NA
ndaro	SAMN10620123	PDT000485909.1	train	NA	NA	NA	R	NA	NA	NA	NA	NA	NA	S	S	NA	S	NA	S	NA	NA	S	NA
ndaro	SAMN10620145	PDT000485913.1	test	NA	NA	NA	R	NA	NA	R	R	NA	NA	S	S	NA	S	NA	S	NA	NA	S	NA
ndaro	SAMN10620159	PDT000485907.1	train	NA	NA	NA	R	NA	NA	S	R	NA	NA	S	S	NA	S	NA	S	NA	NA	S	NA
ndaro	SAMN10620164	PDT000485911.1	train	NA	NA	NA	S	NA	NA	NA	R	NA	NA	S	S	NA	S	NA	S	NA	NA	S	NA
ndaro	SAMN10620168	PDT000485912.1	train	NA	NA	NA	NA	NA	NA	NA	NA	NA	NA	S	NA	NA	NA	NA	S	NA	NA	S	NA
ndaro	SAMN10620169	PDT000485972.1	train	NA	NA	NA	NA	NA	NA	NA	NA	NA	NA	S	NA	NA	S	NA	S	NA	NA	S	NA
ndaro	SAMN10620172	PDT000485976.1	train	NA	NA	NA	R	NA	NA	NA	NA	NA	NA	S	NA	NA	NA	NA	S	NA	NA	NA	NA
narms	SAMN04482383	AM36236	test	S	S	NA	NA	NA	NA	S	S	NA	NA	NA	NA	S	S	NA	NA	NA	S	NA	S
narms	SAMN04498714	AM32010	train	S	S	NA	NA	NA	NA	S	S	NA	NA	NA	NA	S	S	NA	NA	NA	S	NA	S
narms	SAMN04633887	AM21614	train	S	S	NA	NA	NA	NA	S	S	NA	NA	NA	NA	S	S	NA	NA	NA	S	NA	S
narms	SAMN04634089	AM24756	test	S	S	NA	NA	NA	NA	S	S	NA	NA	NA	NA	S	S	NA	NA	NA	S	NA	S
narms	SAMN04634151	AM32177	train	S	S	NA	NA	NA	NA	S	S	NA	NA	NA	NA	S	S	NA	NA	NA	S	NA	S
narms	SAMN10112251	2018AM-1462	train	S	S	NA	NA	NA	NA	S	S	NA	NA	NA	NA	S	S	NA	NA	NA	S	NA	S
narms	SAMN10112322	2018AM-3972	train	S	S	NA	NA	NA	NA	S	S	NA	NA	NA	NA	S	S	NA	NA	NA	S	NA	S
narms	SAMN10138408	2018AM-3828	test	S	S	NA	NA	NA	NA	S	S	NA	NA	NA	NA	S	S	NA	NA	NA	S	NA	S
narms	SAMN10163149	2018AM-2709	test	S	S	NA	NA	NA	NA	S	S	NA	NA	NA	NA	S	S	NA	NA	NA	S	NA	S
narms	SAMN10170520	2018AM-3523	test	S	S	NA	NA	NA	NA	S	S	NA	NA	NA	NA	S	S	NA	NA	NA	R	NA	S
narms	SAMN10293210	2018AM-2446	train	S	S	NA	NA	NA	NA	S	S	NA	NA	NA	NA	S	S	NA	NA	NA	S	NA	S
narms	SAMN10348383	2018AM-3195	train	S	S	NA	NA	NA	NA	S	S	NA	NA	NA	NA	S	S	NA	NA	NA	S	NA	S
narms	SAMN10348479	2018AM-3075	test	S	S	NA	NA	NA	NA	S	S	NA	NA	NA	NA	S	S	NA	NA	NA	S	NA	S
narms	SAMN10348493	2018AM-3587	test	S	S	NA	NA	NA	NA	S	S	NA	NA	NA	NA	S	S	NA	NA	NA	S	NA	S
narms	SAMN10352937	2018AM-3073	test	S	S	NA	NA	NA	NA	S	S	NA	NA	NA	NA	S	S	NA	NA	NA	S	NA	S
narms	SAMN10353493	2018AM-3667	test	S	S	NA	NA	NA	NA	S	S	NA	NA	NA	NA	S	S	NA	NA	NA	S	NA	S
narms	SAMN10353501	2018AM-3588	train	S	S	NA	NA	NA	NA	S	S	NA	NA	NA	NA	S	S	NA	NA	NA	S	NA	S
narms	SAMN10355052	2018AM-2940	train	S	S	NA	NA	NA	NA	S	S	NA	NA	NA	NA	S	S	NA	NA	NA	S	NA	S
narms	SAMN10355068	2017AM-2051	train	S	R	NA	NA	NA	NA	S	S	NA	NA	NA	NA	S	S	NA	NA	NA	S	NA	S
patric	SAMEA3531745	562.13	train	S	R	NA	S	S	NA	R	NA	R	R	S	S	S	S	NA	S	S	NA	S	NA
patric	SAMEA3531867	562.13	train	S	R	NA	R	R	NA	R	NA	R	R	S	S	S	R	NA	S	S	NA	S	NA
patric	SAMN02138622	1.32844e+06	train	NA	NA	NA	NA	NA	NA	NA	NA	NA	NA	NA	NA	NA	NA	NA	R	NA	NA	NA	NA
patric	SAMN02138626	1.32844e+06	train	NA	NA	NA	NA	NA	NA	NA	NA	NA	NA	NA	NA	NA	NA	NA	R	NA	NA	NA	NA
patric	SAMN02138650	1.32845e+06	train	NA	NA	NA	NA	NA	NA	NA	NA	NA	NA	NA	NA	NA	NA	NA	R	NA	NA	NA	NA
patric	SAMN02581258	1.43869e+06	train	NA	NA	NA	NA	R	NA	NA	NA	NA	NA	NA	NA	R	NA	NA	NA	NA	NA	NA	NA
patric	SAMN03892121	562.428	train	NA	NA	NA	NA	NA	NA	NA	NA	NA	NA	NA	NA	NA	S	NA	R	NA	NA	NA	R
patric	SAMN03892127	562.428	train	R	NA	NA	NA	S	NA	NA	S	NA	NA	S	S	R	S	NA	S	S	S	S	R
patric	SAMN04014861	562.428	train	R	R	R	S	S	R	R	S	S	NA	S	S	R	S	R	S	S	S	S	S
patric	SAMN04014925	562.428	train	S	R	S	S	R	S	R	S	S	NA	S	S	R	S	R	S	S	S	S	R
patric	SAMN04014959	562.163	test	R	R	R	R	R	R	R	R	R	NA	R	R	R	R	R	R	NA	S	R	R
patric	SAMN04022942	562.428	train	S	NA	NA	NA	R	NA	R	R	NA	NA	NA	NA	S	S	R	S	S	S	S	S
patric	SAMN04022943	562.428	test	NA	NA	NA	NA	R	NA	R	R	NA	NA	S	S	NA	NA	R	S	S	NA	S	R
patric	SAMN04022944	562.428	train	S	NA	NA	NA	R	NA	NA	NA	NA	NA	S	R	S	S	NA	S	S	S	S	R
patric	SAMN04022946	562.428	train	NA	NA	NA	NA	S	NA	S	S	NA	NA	S	S	S	S	S	S	R	S	S	S
patric	SAMN04096278	562.426	train	R	NA	NA	NA	R	NA	NA	S	NA	NA	S	S	S	NA	NA	S	NA	NA	NA	R
patric	SAMN04096283	562.428	test	S	NA	R	R	NA	NA	NA	NA	NA	NA	S	S	NA	NA	NA	S	S	NA	NA	R
patric	SAMN04096284	562.428	train	S	NA	NA	R	NA	NA	NA	NA	NA	NA	S	S	NA	NA	NA	S	S	NA	NA	R
patric	SAMN04096285	562.428	train	NA	NA	NA	R	NA	NA	NA	NA	NA	NA	S	R	NA	NA	NA	S	S	NA	NA	S
patric	SAMN04096286	562.428	train	NA	NA	NA	R	NA	NA	NA	NA	NA	NA	S	R	NA	NA	NA	S	S	NA	NA	R
patric	SAMN04096287	562.428	train	R	NA	NA	R	NA	NA	NA	NA	NA	NA	S	S	NA	NA	NA	S	S	NA	NA	S
patric	SAMN04096288	562.428	train	R	NA	NA	R	NA	NA	NA	NA	NA	NA	S	S	NA	S	NA	S	S	NA	NA	R
patric	SAMN04096289	562.428	train	NA	NA	NA	R	NA	NA	NA	NA	NA	NA	S	R	NA	NA	NA	S	S	NA	NA	R
patric	SAMN04096290	562.428	train	R	R	R	R	NA	R	R	R	NA	NA	S	S	NA	R	R	S	S	NA	NA	NA
patric	SAMN04096291	562.428	train	S	NA	R	R	NA	NA	NA	NA	NA	NA	S	S	NA	NA	NA	S	S	NA	NA	R
patric	SAMN04096292	562.428	train	S	NA	NA	R	NA	NA	NA	NA	NA	NA	S	S	NA	NA	NA	S	S	NA	NA	R
patric	SAMN04122807	562.426	train	NA	NA	NA	NA	NA	NA	NA	NA	NA	NA	NA	NA	NA	S	NA	R	NA	S	NA	R
patric	SAMN04122814	562.428	train	R	NA	NA	R	NA	NA	NA	NA	NA	NA	S	R	NA	NA	NA	S	S	NA	NA	R
patric	SAMN04122815	562.428	train	S	NA	NA	R	NA	NA	NA	NA	NA	NA	S	S	NA	S	NA	S	S	NA	NA	R
patric	SAMN04122816	562.428	train	R	NA	NA	NA	NA	NA	NA	NA	NA	NA	S	R	NA	NA	NA	S	S	NA	NA	S
patric	SAMN04122817	562.428	train	NA	NA	NA	R	NA	NA	NA	NA	NA	NA	S	R	NA	NA	NA	S	R	NA	NA	R
patric	SAMN04122818	562.428	train	S	NA	NA	R	NA	NA	NA	NA	NA	NA	S	R	NA	NA	NA	S	S	NA	NA	R
patric	SAMN04122820	562.428	train	S	NA	NA	R	NA	NA	NA	NA	NA	NA	S	S	NA	S	NA	S	S	NA	NA	R
patric	SAMN04122821	562.428	test	NA	NA	NA	NA	NA	NA	R	NA	NA	NA	S	R	NA	NA	R	S	S	NA	NA	R
patric	SAMN04122822	562.428	train	NA	NA	NA	NA	NA	NA	NA	NA	NA	NA	S	R	NA	NA	NA	S	S	NA	NA	R
patric	SAMN04122823	562.428	train	S	NA	R	R	NA	NA	NA	NA	NA	NA	S	S	NA	NA	NA	S	S	NA	NA	R
patric	SAMN04279645	562.428	train	S	NA	S	R	NA	NA	NA	NA	NA	NA	S	S	NA	S	NA	S	S	NA	NA	R
patric	SAMN04279646	562.428	train	S	NA	S	S	NA	NA	NA	NA	NA	NA	S	S	NA	S	NA	S	S	NA	NA	R
patric	SAMN04279647	562.428	train	NA	NA	NA	R	NA	NA	NA	NA	NA	NA	S	NA	NA	S	NA	S	S	S	NA	R
patric	SAMN04279649	562.428	train	NA	NA	NA	R	NA	NA	NA	NA	NA	NA	S	NA	NA	S	NA	S	S	S	NA	S
patric	SAMN04279650	562.428	train	S	NA	NA	NA	NA	NA	NA	NA	NA	NA	S	R	NA	S	NA	S	S	S	NA	S
patric	SAMN04339716	562.426	train	S	NA	NA	NA	S	NA	NA	NA	NA	NA	S	S	S	S	NA	S	S	S	S	S
patric	SAMN04339718	562.426	train	S	NA	NA	NA	S	NA	NA	NA	NA	NA	S	S	S	S	NA	S	S	S	S	S
patric	SAMN04339719	562.426	train	S	NA	NA	NA	S	NA	NA	NA	NA	NA	S	S	R	S	NA	S	S	NA	S	R
patric	SAMN04339720	562.426	test	S	NA	NA	NA	R	NA	NA	NA	NA	NA	S	R	R	S	NA	S	S	NA	S	R
patric	SAMN04339722	562.426	train	S	NA	NA	NA	S	NA	NA	R	NA	NA	NA	NA	S	S	NA	S	R	NA	R	R
patric	SAMN04339723	562.426	test	NA	NA	NA	NA	R	NA	S	R	NA	NA	S	S	NA	S	S	S	R	NA	NA	S
patric	SAMN04339724	562.426	train	S	NA	NA	NA	S	NA	NA	R	NA	NA	S	NA	S	S	R	S	S	S	S	S
patric	SAMN04339725	562.426	train	S	NA	NA	NA	S	NA	NA	R	NA	NA	S	S	S	S	NA	S	S	NA	S	R
patric	SAMN04339726	562.426	train	S	NA	NA	NA	S	NA	NA	R	NA	NA	S	S	S	S	NA	S	S	NA	S	R
patric	SAMN04339727	562.426	test	S	NA	NA	NA	S	NA	NA	R	NA	NA	NA	NA	S	S	R	S	S	S	S	S
patric	SAMN04339728	562.428	test	NA	NA	NA	NA	NA	NA	R	NA	NA	NA	S	R	NA	NA	R	S	S	NA	NA	R
patric	SAMN04393387	562.427	train	S	NA	NA	NA	R	NA	NA	NA	NA	NA	S	NA	R	S	NA	S	S	NA	S	R
patric	SAMN04393388	562.427	train	S	NA	NA	NA	NA	NA	NA	NA	NA	NA	S	NA	S	S	NA	S	S	S	S	R
patric	SAMN04393390	562.427	train	R	NA	NA	NA	R	NA	NA	NA	NA	NA	S	S	S	NA	NA	S	S	NA	R	R
patric	SAMN04393391	562.427	test	NA	NA	NA	NA	NA	NA	NA	NA	NA	NA	S	S	NA	S	NA	S	NA	NA	S	R
patric	SAMN04393394	562.427	train	NA	NA	NA	NA	NA	NA	S	R	NA	NA	S	S	NA	S	S	S	R	S	S	S
patric	SAMN04393395	562.427	test	R	NA	NA	NA	R	NA	NA	NA	NA	NA	S	R	S	S	NA	S	S	NA	S	R
patric	SAMN04393396	562.427	train	S	NA	NA	NA	S	NA	NA	NA	NA	NA	S	S	S	S	NA	S	S	NA	S	R
patric	SAMN04393398	562.427	train	S	NA	NA	NA	R	NA	NA	NA	NA	NA	S	R	S	NA	NA	S	S	S	R	S
patric	SAMN04448242	562.427	test	R	R	R	NA	S	R	R	R	R	NA	R	R	R	R	R	S	R	R	R	R
patric	SAMN04456582	562.427	train	S	NA	NA	NA	R	NA	NA	NA	NA	NA	S	R	S	NA	NA	S	S	NA	S	R
patric	SAMN04456584	562.427	train	NA	NA	NA	NA	R	NA	NA	NA	NA	NA	S	NA	S	S	NA	S	NA	NA	NA	R
patric	SAMN04622919	562.428	test	NA	NA	NA	NA	NA	NA	NA	NA	NA	NA	S	R	NA	NA	NA	S	S	NA	NA	R
patric	SAMN04622921	562.428	train	R	NA	NA	NA	NA	NA	NA	NA	NA	NA	S	R	NA	S	NA	S	S	NA	NA	S
patric	SAMN04622922	562.428	train	NA	NA	NA	S	NA	NA	NA	NA	NA	NA	S	S	NA	S	NA	S	S	NA	NA	R
patric	SAMN04622923	562.428	train	R	NA	NA	R	NA	NA	NA	NA	NA	NA	S	R	NA	NA	NA	S	S	NA	NA	R
patric	SAMN04622926	562.428	train	R	NA	NA	R	NA	NA	NA	NA	NA	NA	S	R	NA	NA	NA	S	S	NA	NA	R
patric	SAMN04622928	562.428	test	R	NA	NA	R	NA	NA	NA	NA	NA	NA	S	S	NA	S	NA	S	S	NA	NA	S
patric	SAMN05170063	562.429	train	R	R	NA	R	R	R	NA	R	R	NA	R	R	NA	NA	NA	R	R	R	NA	S
patric	SAMN05170069	562.428	train	R	R	NA	R	R	R	R	R	R	NA	R	R	NA	NA	R	R	R	R	R	R
patric	SAMN05170070	562.428	train	R	R	NA	R	R	R	R	R	R	NA	R	R	R	R	R	R	R	NA	R	S
patric	SAMN05170071	562.429	train	R	R	NA	NA	R	R	NA	R	R	NA	NA	NA	NA	NA	NA	NA	S	R	NA	S
patric	SAMN05170073	562.429	train	R	R	NA	S	S	R	S	S	R	NA	S	S	R	S	S	S	S	S	S	NA
patric	SAMN05170083	562.429	train	S	R	NA	S	R	S	R	S	S	NA	S	S	R	S	R	S	S	S	S	NA
patric	SAMN05170085	562.429	train	R	R	NA	NA	R	R	R	R	R	NA	NA	NA	NA	NA	R	NA	S	S	NA	S
patric	SAMN05170086	562.429	train	R	R	NA	R	R	R	NA	R	R	NA	R	R	NA	NA	NA	R	NA	S	NA	S
patric	SAMN05170113	562.429	train	R	R	NA	R	R	R	R	R	R	NA	R	R	NA	R	NA	NA	NA	S	R	S
patric	SAMN05170120	562.429	train	R	R	NA	R	R	R	R	R	R	NA	R	R	NA	NA	R	R	R	NA	R	R
patric	SAMN05170126	562.429	train	R	R	NA	R	NA	R	R	R	R	NA	NA	R	R	NA	R	NA	S	R	R	S
patric	SAMN05170127	562.429	test	R	R	NA	R	R	R	R	R	R	NA	R	R	NA	NA	R	R	R	R	R	R
patric	SAMN05170132	562.429	test	R	R	NA	R	R	R	R	R	R	NA	NA	S	NA	NA	R	S	R	R	NA	R
patric	SAMN05170142	562.429	train	S	R	NA	R	R	R	R	R	R	NA	NA	R	S	NA	R	NA	NA	NA	NA	R
patric	SAMN05170157	562.428	test	R	R	NA	R	R	R	NA	R	R	NA	R	R	NA	NA	NA	NA	R	NA	NA	S
patric	SAMN05170159	562.428	train	R	R	NA	R	R	R	R	R	R	NA	NA	R	NA	R	R	NA	R	R	NA	R
patric	SAMN05170183	562.428	test	NA	R	NA	R	R	R	R	R	R	NA	R	R	NA	S	R	NA	R	S	R	R
patric	SAMN05170184	562.429	train	NA	R	NA	R	R	R	R	R	R	NA	NA	R	S	NA	R	NA	S	R	R	R
patric	SAMN05170190	562.428	train	R	R	NA	R	R	R	R	R	R	NA	R	S	NA	R	R	S	R	S	R	R
patric	SAMN05170198	562.428	test	R	R	NA	R	R	R	R	R	R	NA	R	R	NA	R	R	R	R	R	R	R
patric	SAMN05170202	562.428	train	R	R	NA	R	R	R	R	R	R	NA	R	R	NA	NA	R	NA	R	R	NA	S
patric	SAMN05170210	562.428	train	S	R	NA	NA	NA	NA	R	NA	NA	NA	NA	NA	S	R	NA	NA	NA	NA	NA	R
patric	SAMN05170212	562.428	train	R	R	NA	NA	NA	NA	R	NA	NA	NA	NA	NA	S	NA	NA	NA	NA	R	NA	R
patric	SAMN05170213	562.429	test	R	R	NA	R	R	R	R	R	R	NA	R	R	NA	R	R	R	R	S	R	R
patric	SAMN05170215	562.428	train	R	R	NA	R	NA	R	R	R	R	NA	NA	R	R	NA	R	NA	S	R	R	R
patric	SAMN05170220	562.429	train	R	R	NA	R	R	R	R	R	R	NA	R	R	NA	R	R	NA	R	R	R	R
patric	SAMN05170225	562.429	train	S	R	NA	R	NA	R	R	R	R	NA	NA	R	S	NA	R	NA	NA	R	NA	R
patric	SAMN05170227	562.428	train	NA	NA	NA	NA	NA	S	NA	NA	NA	NA	NA	NA	NA	NA	NA	NA	NA	NA	NA	S
patric	SAMN05170228	562.428	train	NA	NA	NA	NA	NA	NA	NA	NA	NA	NA	NA	NA	NA	NA	NA	NA	NA	NA	NA	S
patric	SAMN05170229	562.428	test	R	R	NA	R	R	R	NA	R	R	NA	R	R	NA	NA	NA	NA	R	NA	NA	S
patric	SAMN05170250	562.428	train	NA	R	NA	R	R	R	R	R	R	NA	R	R	S	S	R	S	NA	R	R	R
patric	SAMN05170257	562.429	train	R	R	NA	R	R	R	R	R	R	NA	R	NA	S	R	NA	NA	NA	NA	R	R
patric	SAMN05170259	562.428	train	R	R	NA	R	R	R	R	R	R	NA	R	R	NA	NA	R	R	NA	NA	R	S
patric	SAMN05170260	562.428	test	NA	R	NA	R	R	R	R	R	R	NA	R	NA	R	R	R	R	R	R	R	S
patric	SAMN05170261	562.429	train	NA	R	NA	R	R	R	R	R	R	NA	NA	R	NA	R	R	NA	R	R	NA	S
patric	SAMN05170262	562.429	train	R	R	NA	R	R	R	R	R	R	NA	NA	R	NA	NA	R	NA	NA	R	NA	R
patric	SAMN05170312	562.429	train	NA	R	NA	R	NA	R	R	R	S	NA	NA	R	NA	NA	R	NA	NA	R	NA	R
patric	SAMN05170318	562.428	test	R	R	NA	NA	NA	R	NA	NA	NA	NA	NA	NA	R	R	NA	NA	NA	R	R	R
patric	SAMN05170319	562.428	train	S	S	NA	NA	NA	R	R	NA	NA	NA	NA	NA	NA	NA	R	NA	NA	S	NA	S
patric	SAMN05170327	562.429	test	R	R	NA	NA	R	R	R	R	R	NA	NA	NA	NA	NA	NA	NA	NA	R	NA	R
patric	SAMN05170336	562.428	train	NA	R	NA	R	R	R	R	R	R	NA	R	R	NA	NA	R	NA	R	R	NA	R
patric	SAMN05170337	562.428	test	R	R	NA	R	R	R	R	R	R	NA	NA	R	R	R	R	NA	R	R	NA	R
patric	SAMN05170338	562.428	train	R	R	NA	R	R	R	NA	R	R	NA	S	R	NA	NA	NA	NA	R	NA	NA	S
patric	SAMN05170348	562.428	train	R	R	NA	R	R	R	R	R	R	NA	NA	R	S	NA	R	S	R	NA	NA	R
patric	SAMN05170349	562.428	train	R	R	NA	R	NA	R	R	R	R	NA	R	R	R	NA	R	R	R	R	NA	R
patric	SAMN05170351	562.428	train	R	R	NA	R	R	R	R	R	R	NA	R	R	NA	NA	R	NA	R	NA	NA	S
patric	SAMN05170353	562.428	train	R	R	NA	NA	NA	R	NA	NA	NA	NA	NA	NA	NA	NA	NA	NA	NA	NA	NA	S
patric	SAMN05170354	562.428	train	R	R	NA	NA	NA	NA	R	NA	NA	NA	NA	NA	NA	NA	R	NA	NA	NA	NA	S
patric	SAMN05173063	562.106	train	R	R	NA	R	R	R	R	R	NA	NA	S	R	NA	R	R	S	S	R	R	NA
patric	SAMN05178547	562.428	train	NA	NA	NA	NA	NA	NA	NA	NA	NA	NA	S	NA	NA	NA	NA	S	S	NA	NA	R
patric	SAMN05178549	562.428	train	NA	NA	NA	S	NA	NA	R	R	NA	NA	S	S	NA	S	R	S	S	NA	NA	S
patric	SAMN05194531	562.427	train	S	NA	NA	NA	S	NA	S	S	NA	NA	S	S	S	NA	S	S	S	NA	R	R
patric	SAMN05194537	562.428	train	NA	NA	NA	S	NA	NA	S	R	NA	NA	S	S	NA	S	S	S	S	NA	NA	S
patric	SAMN05194538	562.428	train	R	NA	NA	S	NA	NA	NA	NA	NA	NA	S	S	NA	S	NA	S	S	NA	NA	R
patric	SAMN05194540	562.428	train	R	NA	NA	NA	NA	NA	NA	NA	NA	NA	S	R	NA	NA	NA	S	S	NA	NA	R
patric	SAMN05194541	562.428	train	R	NA	NA	NA	NA	NA	NA	NA	NA	NA	S	NA	NA	NA	NA	S	S	NA	NA	R
patric	SAMN05194542	562.428	train	R	NA	NA	R	NA	NA	NA	NA	NA	NA	S	R	NA	NA	NA	S	S	NA	NA	R
patric	SAMN05194543	562.428	train	R	NA	NA	NA	NA	NA	NA	NA	NA	NA	S	R	NA	NA	NA	S	S	NA	NA	R
patric	SAMN05194544	562.428	train	R	NA	NA	R	NA	NA	NA	NA	NA	NA	S	NA	NA	NA	NA	S	S	NA	NA	R
patric	SAMN05374478	562.427	train	NA	NA	NA	NA	NA	NA	NA	NA	NA	NA	NA	NA	NA	NA	NA	NA	NA	NA	NA	R
patric	SAMN05374480	562.428	train	NA	NA	NA	NA	NA	NA	NA	NA	NA	NA	S	R	NA	NA	NA	S	S	NA	NA	R
patric	SAMN05374481	562.428	train	R	NA	NA	R	NA	NA	NA	NA	NA	NA	S	R	NA	NA	NA	S	S	NA	NA	R
patric	SAMN05374482	562.428	train	R	NA	NA	NA	NA	NA	NA	NA	NA	NA	S	R	NA	NA	NA	S	S	NA	NA	R
patric	SAMN05374483	562.428	train	R	NA	NA	NA	NA	NA	NA	NA	NA	NA	NA	R	NA	NA	NA	S	S	NA	NA	S
patric	SAMN05374484	562.428	test	R	NA	NA	S	NA	NA	R	R	NA	NA	S	S	NA	S	R	S	S	NA	NA	S
patric	SAMN05374486	562.428	train	R	NA	NA	NA	NA	NA	NA	NA	NA	NA	S	R	NA	NA	NA	S	S	NA	NA	R
patric	SAMN05463123	562.428	train	S	NA	NA	NA	S	NA	NA	S	NA	NA	S	S	R	S	NA	S	S	S	S	R
patric	SAMN05510453	562.427	test	S	NA	NA	NA	R	NA	S	NA	NA	NA	S	R	S	S	R	S	S	S	S	R
patric	SAMN05510454	562.427	test	S	NA	NA	NA	R	NA	S	NA	NA	NA	S	R	S	S	R	S	S	S	S	S
patric	SAMN05510456	562.427	train	S	NA	NA	NA	R	NA	NA	NA	NA	NA	S	R	S	S	NA	S	S	S	S	S
patric	SAMN05774075	562.427	train	R	NA	NA	NA	R	NA	NA	NA	NA	NA	S	S	S	NA	NA	S	S	NA	R	S
patric	SAMN05774076	562.427	train	S	NA	NA	NA	R	NA	S	NA	NA	NA	S	NA	S	S	R	S	S	NA	S	R
patric	SAMN05774077	562.427	train	NA	NA	NA	NA	NA	NA	R	R	NA	NA	NA	NA	NA	NA	NA	NA	S	NA	NA	S
patric	SAMN05774079	562.427	train	S	NA	NA	NA	S	NA	NA	NA	NA	NA	S	S	R	S	NA	S	S	NA	S	R
patric	SAMN05774080	562.427	train	R	NA	NA	NA	R	NA	NA	R	NA	NA	NA	NA	S	S	NA	S	S	S	NA	S
patric	SAMN05774082	562.427	test	R	NA	NA	NA	S	NA	NA	R	NA	NA	S	S	S	S	NA	S	S	NA	R	R
patric	SAMN05774084	562.427	train	NA	NA	NA	NA	R	NA	S	R	NA	NA	S	S	NA	S	S	S	S	S	S	S
patric	SAMN05774085	562.427	train	R	NA	NA	NA	NA	NA	NA	NA	NA	NA	S	NA	R	NA	NA	S	S	S	R	S
patric	SAMN05806161	562.427	test	NA	NA	NA	NA	R	NA	NA	NA	NA	NA	S	R	S	S	NA	S	NA	NA	S	R
patric	SAMN05806162	562.427	test	S	NA	NA	NA	S	NA	S	NA	NA	NA	S	S	S	NA	S	S	S	NA	R	S
patric	SAMN05806164	562.427	train	R	NA	NA	NA	NA	R	R	NA	NA	NA	NA	R	R	NA	R	S	S	S	NA	R
patric	SAMN05806166	562.427	train	S	NA	NA	NA	NA	S	R	S	NA	NA	R	R	S	S	R	S	S	NA	S	R
patric	SAMN05806169	562.427	train	NA	NA	NA	NA	NA	R	R	S	NA	NA	R	NA	R	S	R	S	S	NA	S	S
patric	SAMN05806174	562.427	train	S	NA	NA	NA	R	NA	NA	NA	NA	NA	S	R	R	NA	NA	S	S	S	NA	S
patric	SAMN05806175	562.427	train	NA	NA	NA	NA	NA	NA	NA	R	NA	NA	S	S	NA	S	NA	S	S	NA	S	R
patric	SAMN06007768	562.427	train	S	NA	NA	NA	S	NA	NA	NA	NA	NA	S	R	S	S	NA	S	S	S	S	S
patric	SAMN06007769	562.427	train	NA	NA	NA	NA	R	NA	NA	NA	NA	NA	S	R	S	S	NA	S	R	NA	NA	S
patric	SAMN06007770	562.427	train	NA	NA	NA	NA	S	NA	R	NA	NA	NA	S	S	S	S	R	S	S	NA	S	R
patric	SAMN06007773	562.427	train	NA	NA	NA	NA	S	NA	NA	NA	NA	NA	S	S	S	S	NA	S	NA	NA	NA	R
patric	SAMN06007774	562.427	train	S	NA	NA	NA	S	NA	NA	R	NA	NA	S	S	S	S	NA	S	S	NA	S	S
patric	SAMN06007776	562.427	train	S	NA	NA	NA	S	NA	NA	R	NA	NA	S	S	NA	S	NA	S	S	NA	S	S
patric	SAMN06015662	562.427	train	NA	NA	NA	NA	NA	NA	NA	NA	NA	NA	S	NA	R	NA	NA	S	R	S	NA	S
patric	SAMN06015663	562.427	train	R	NA	NA	NA	R	NA	R	NA	NA	NA	S	NA	S	S	R	S	S	NA	S	R
patric	SAMN06015664	562.427	test	S	NA	NA	NA	S	NA	S	NA	NA	NA	S	S	S	S	S	S	S	NA	S	R
patric	SAMN06015665	562.427	train	R	NA	NA	NA	S	NA	R	NA	NA	NA	R	S	S	NA	R	S	S	NA	S	R
patric	SAMN06015666	562.427	train	R	NA	NA	NA	R	NA	NA	NA	NA	NA	S	R	S	S	NA	S	S	NA	NA	R
patric	SAMN06015667	562.427	test	S	NA	NA	NA	NA	NA	S	NA	NA	NA	S	NA	S	S	S	S	S	S	S	S
patric	SAMN06015669	562.427	train	NA	NA	NA	NA	R	NA	S	R	NA	NA	S	S	NA	S	R	S	NA	S	S	S
patric	SAMN06129824	562.428	train	S	NA	NA	NA	S	S	R	S	NA	NA	R	R	S	S	R	S	S	S	S	R
patric	SAMN06129826	562.427	test	R	NA	NA	NA	NA	NA	NA	NA	NA	NA	S	R	S	NA	NA	S	R	NA	NA	R
patric	SAMN06311517	562.427	train	R	NA	NA	NA	S	NA	S	NA	NA	NA	S	S	S	S	R	S	R	NA	S	R
patric	SAMN06311518	562.427	train	S	NA	NA	NA	R	NA	R	NA	NA	NA	S	S	S	S	NA	S	S	NA	S	R
patric	SAMN06311519	562.427	train	R	NA	NA	NA	S	NA	NA	NA	NA	NA	S	S	S	NA	NA	S	S	NA	R	S
patric	SAMN06546419	562.427	train	NA	NA	NA	NA	R	NA	S	R	NA	NA	S	S	NA	S	S	S	S	NA	S	S
patric	SAMN06546420	562.427	train	S	NA	NA	NA	R	NA	NA	NA	NA	NA	S	R	S	S	NA	S	S	NA	S	R
patric	SAMN06672149	562.427	train	R	NA	NA	NA	NA	NA	NA	NA	NA	NA	S	NA	S	NA	NA	S	R	S	NA	S
patric	SAMN06672151	562.427	train	S	NA	NA	NA	R	NA	NA	NA	NA	NA	S	R	R	S	NA	S	S	NA	S	S
patric	SAMN06680400	562.427	train	S	NA	NA	NA	S	NA	NA	R	NA	NA	S	S	S	S	NA	S	S	NA	S	R
patric	SAMN06680403	562.427	train	R	NA	NA	NA	R	NA	R	NA	NA	NA	S	NA	R	NA	R	S	S	S	NA	R
patric	SAMN06680406	562.427	train	NA	NA	NA	NA	NA	NA	NA	R	NA	NA	S	S	NA	S	NA	S	NA	NA	NA	R
patric	SAMN06754732	562.427	train	S	NA	NA	NA	S	NA	R	NA	NA	NA	S	S	S	S	R	S	S	S	S	R
patric	SAMN06754733	562.427	train	S	NA	NA	NA	S	NA	NA	NA	NA	NA	S	S	S	S	NA	S	S	NA	S	R
patric	SAMN06754735	562.427	train	S	NA	NA	NA	S	NA	NA	NA	NA	NA	S	S	S	S	NA	S	S	NA	S	R
patric	SAMN06754736	562.427	train	S	NA	NA	NA	S	NA	NA	NA	NA	NA	S	S	S	S	NA	S	S	NA	S	R
patric	SAMN06754737	562.427	test	NA	NA	NA	NA	R	NA	S	R	NA	NA	S	S	NA	S	S	S	S	NA	S	S
patric	SAMN06754738	562.427	train	S	NA	NA	NA	R	NA	NA	NA	NA	NA	S	S	S	NA	NA	S	S	NA	NA	R
patric	SAMN07291527	562.288	train	NA	R	S	R	R	R	R	R	R	NA	S	R	S	R	R	S	S	R	R	R
patric	SAMN07325899	562.427	train	NA	NA	NA	NA	NA	NA	NA	NA	NA	NA	S	NA	R	NA	NA	S	S	NA	NA	R
patric	SAMN07325901	562.427	train	S	NA	NA	NA	S	NA	NA	NA	NA	NA	S	S	S	S	NA	S	S	NA	S	R
patric	SAMN07325902	562.427	train	NA	NA	NA	NA	R	NA	NA	NA	NA	NA	S	R	R	NA	NA	S	S	NA	NA	R
patric	SAMN07325903	562.427	train	NA	NA	NA	NA	NA	NA	NA	NA	NA	NA	S	NA	R	NA	NA	S	R	NA	NA	R
patric	SAMN07325904	562.427	train	S	NA	NA	NA	S	NA	S	NA	NA	NA	S	S	S	S	S	S	S	NA	S	S
patric	SAMN07332509	562.427	test	S	NA	NA	NA	S	NA	S	NA	NA	NA	S	S	S	S	S	S	S	S	S	S
patric	SAMN07332512	562.427	train	S	NA	NA	NA	S	NA	NA	NA	NA	NA	S	S	S	S	NA	S	S	S	S	S
patric	SAMN07332516	562.427	train	NA	NA	NA	NA	NA	NA	NA	NA	NA	NA	S	NA	R	S	NA	S	R	S	NA	S
patric	SAMN07332517	562.427	train	S	NA	NA	NA	R	NA	NA	NA	NA	NA	S	S	R	S	NA	S	S	NA	S	R
patric	SAMN07332518	562.427	train	S	NA	NA	NA	R	NA	NA	NA	NA	NA	S	S	S	S	NA	S	S	S	S	S
patric	SAMN07332519	562.427	train	R	NA	NA	NA	S	NA	NA	R	NA	NA	S	S	R	S	NA	S	S	S	S	S
patric	SAMN07332520	562.427	train	NA	NA	NA	NA	NA	NA	NA	NA	NA	NA	S	NA	R	S	NA	S	R	S	NA	S
patric	SAMN07410708	562.427	train	S	NA	NA	NA	R	NA	NA	NA	NA	NA	S	S	R	S	NA	S	S	S	S	S
patric	SAMN07410718	562.427	train	NA	NA	NA	NA	S	NA	S	R	NA	NA	S	S	NA	S	S	S	S	S	S	S
patric	SAMN07450847	562.427	test	S	NA	NA	NA	S	NA	NA	NA	NA	NA	S	S	S	S	NA	S	S	NA	S	R
patric	SAMN07450850	562.427	test	NA	NA	NA	NA	NA	NA	NA	R	NA	NA	S	S	NA	S	NA	S	R	NA	R	R
patric	SAMN07450852	562.427	test	S	NA	NA	NA	R	NA	R	NA	NA	NA	S	R	S	S	R	S	S	S	S	R
patric	SAMN07450853	562.427	train	R	NA	NA	NA	R	NA	NA	NA	NA	NA	S	NA	R	S	NA	S	S	NA	R	R
patric	SAMN07450854	562.427	train	NA	NA	NA	NA	R	NA	S	R	NA	NA	S	S	NA	S	S	S	S	S	S	S
patric	SAMN07450857	562.427	train	NA	NA	NA	NA	NA	NA	NA	NA	NA	NA	S	NA	R	S	NA	S	R	S	NA	R
merino	SAMN07510203	MER-2	train	R	R	R	R	R	R	S	R	R	R	S	S	R	S	S	S	S	NA	S	S
merino	SAMN07510204	MER-4	train	R	R	R	R	R	R	S	R	R	R	S	S	R	S	S	S	S	NA	S	S
merino	SAMN07510205	MER-5	train	S	R	R	R	R	R	S	R	R	R	S	R	S	S	S	S	S	NA	S	R
merino	SAMN07510206	MER-8	train	S	R	S	R	S	R	R	R	R	R	S	S	S	S	R	S	S	NA	S	S
merino	SAMN07510207	MER-9	train	R	R	R	R	R	R	R	R	R	R	S	R	S	R	R	S	S	NA	R	R
merino	SAMN07510208	MER-10	train	R	R	R	R	S	R	R	R	R	R	S	R	S	S	R	S	S	NA	S	S
merino	SAMN07510209	MER-13	train	S	R	S	R	S	R	R	R	R	R	S	R	S	S	R	S	S	NA	S	R
merino	SAMN07510210	MER-14	train	S	R	S	S	S	R	R	R	R	R	S	R	S	S	R	S	S	NA	S	R
merino	SAMN07510211	MER-15	test	R	R	S	S	S	R	R	S	R	R	S	S	R	S	S	S	S	NA	S	S
merino	SAMN07510212	MER-16	train	R	R	R	R	R	R	R	R	R	R	S	R	S	S	R	S	S	NA	S	S
merino	SAMN07510213	MER-17	test	R	R	R	S	S	R	S	R	R	R	S	S	S	R	S	S	S	NA	R	R
merino	SAMN07510214	MER-20	train	R	R	R	R	S	R	R	R	R	R	S	R	S	S	R	S	S	NA	S	R
merino	SAMN07510215	MER-21	train	R	R	R	R	S	R	R	R	R	R	S	R	S	R	S	S	S	NA	R	R
merino	SAMN07510216	MER-22	train	S	R	R	S	S	R	S	R	R	R	S	S	S	S	S	S	S	NA	S	S
merino	SAMN07510217	MER-25	train	R	R	R	S	S	R	R	R	R	R	S	R	S	R	R	S	S	NA	S	R
merino	SAMN07510218	MER-26	test	S	R	S	S	S	R	S	R	R	R	S	S	S	S	S	S	S	NA	S	R
merino	SAMN07510219	MER-27	train	R	R	R	S	S	R	R	R	R	R	S	R	S	R	R	S	S	NA	S	R
merino	SAMN07510220	MER-28	train	S	R	R	S	S	R	S	R	R	R	S	S	S	S	S	S	S	NA	S	R
merino	SAMN07510221	MER-29	train	R	R	R	S	S	R	R	R	R	R	S	R	S	R	R	S	S	NA	S	S
merino	SAMN07510222	MER-30	test	R	R	R	R	S	R	R	R	R	R	S	R	S	S	R	S	S	NA	R	R
merino	SAMN07510223	MER-31	train	R	R	R	R	R	R	R	R	R	R	S	R	S	S	R	S	S	NA	S	R
merino	SAMN07510224	MER-33	train	R	R	R	R	R	R	R	R	R	R	S	S	R	S	R	S	S	NA	S	S
merino	SAMN07510225	MER-34	train	R	R	S	S	S	S	S	S	S	S	S	S	S	S	R	S	S	NA	S	S
merino	SAMN07510226	MER-36	train	R	R	R	R	R	R	R	R	R	R	S	R	S	R	R	S	S	NA	R	R
merino	SAMN07510227	MER-37	train	R	R	R	R	R	R	R	R	R	R	S	R	S	R	R	S	S	NA	R	R
merino	SAMN07510228	MER-38	train	R	R	R	S	S	R	R	R	R	R	S	R	S	R	R	S	S	NA	R	S
merino	SAMN07510229	MER-39	train	R	R	R	R	R	R	R	R	R	R	S	R	S	R	R	S	S	NA	R	R
merino	SAMN07510230	MER-40	train	R	R	R	R	R	R	R	R	R	R	S	R	S	R	R	S	S	NA	R	R
merino	SAMN07510231	MER-41	train	R	R	R	S	S	R	S	S	S	R	S	S	S	S	S	S	S	NA	S	S
merino	SAMN07510232	MER-42	test	S	R	S	R	S	R	R	R	R	R	S	R	S	S	R	S	S	NA	S	S
merino	SAMN07510233	MER-43	train	R	R	R	R	R	R	R	R	R	R	S	S	R	S	R	S	S	NA	S	S
merino	SAMN07510234	MER-49	train	R	R	R	R	R	R	R	R	R	R	S	R	S	S	R	S	S	NA	S	S
merino	SAMN07510235	MER-50	train	R	R	R	R	R	R	S	R	R	R	S	S	R	S	S	S	S	NA	S	S
merino	SAMN07510236	MER-51	train	R	R	R	S	S	R	R	R	R	R	S	S	S	S	R	S	R	NA	R	R
merino	SAMN07510237	MER-52	train	S	R	S	R	S	R	R	R	R	R	S	R	S	S	R	S	S	NA	S	S
merino	SAMN07510238	MER-53	train	R	R	R	R	R	R	S	R	R	R	S	R	S	R	S	S	S	NA	S	R
merino	SAMN07510239	MER-56	test	R	R	R	R	R	R	S	R	R	R	S	R	S	R	S	S	S	NA	R	R
merino	SAMN07510240	MER-58	test	R	R	R	R	S	R	S	R	R	R	S	R	R	S	S	S	S	NA	S	R
merino	SAMN07510241	MER-65	train	S	R	S	R	R	R	R	R	R	R	S	R	S	S	R	S	S	NA	S	S
merino	SAMN07510242	MER-66	train	S	R	S	R	R	R	R	R	R	R	S	R	S	S	R	S	S	NA	S	S
merino	SAMN07510243	MER-67	train	R	R	R	R	R	R	S	R	R	R	S	S	R	S	S	S	S	NA	S	S
merino	SAMN07510244	MER-68	train	R	R	S	R	S	R	R	R	R	R	S	R	S	S	R	S	S	NA	S	R
merino	SAMN07510245	MER-76	train	R	R	R	R	R	R	S	R	R	R	S	R	S	S	S	S	S	NA	S	R
merino	SAMN07510246	MER-78	train	S	R	R	R	R	R	R	R	R	R	S	R	S	S	R	S	S	NA	S	R
merino	SAMN07510247	MER-79	train	S	R	S	R	R	R	R	R	R	R	S	R	S	S	R	S	S	NA	S	R
merino	SAMN07510248	MER-80	train	R	R	R	R	R	R	R	R	R	R	S	R	S	R	R	S	R	NA	R	R
merino	SAMN07510249	MER-82	train	R	R	R	R	R	R	R	R	R	R	S	R	S	R	R	S	S	NA	R	R
merino	SAMN07510250	MER-83	train	R	R	R	R	R	R	R	R	R	R	S	R	S	R	R	S	S	NA	R	R
merino	SAMN07510251	MER-86	train	R	R	R	R	R	R	R	R	R	R	S	R	R	S	R	S	S	NA	S	S
merino	SAMN07510252	MER-87	test	R	R	R	R	S	R	R	R	R	R	S	R	S	S	R	S	S	NA	R	R
merino	SAMN07510253	MER-88	train	R	R	R	R	R	R	R	R	R	R	S	R	S	R	R	S	S	NA	R	R
merino	SAMN07510254	MER-89	train	R	R	R	R	R	R	R	R	R	R	S	R	S	S	R	S	R	NA	R	S
merino	SAMN07510255	MER-90	train	R	R	R	R	R	R	R	R	R	R	S	S	R	R	R	S	S	NA	S	R
merino	SAMN07510256	MER-94	train	R	R	R	R	R	R	R	R	R	R	S	R	S	R	R	S	S	NA	R	R
merino	SAMN07510257	MER-95	train	R	R	R	R	R	R	R	R	R	R	S	R	S	R	R	S	S	NA	R	S
merino	SAMN07510258	MER-97	train	S	R	S	R	S	R	R	R	R	R	S	R	S	S	R	S	S	NA	S	R
merino	SAMN07510259	MER-98	train	R	R	R	R	R	R	R	R	R	R	S	R	R	S	R	S	S	NA	R	S
merino	SAMN07510260	MER-99	test	R	R	R	S	S	R	R	R	R	R	S	S	R	S	R	S	S	NA	S	R
merino	SAMN07510261	MER-100	train	R	R	R	S	S	R	R	R	R	R	S	S	R	S	R	S	S	NA	S	R
merino	SAMN07510262	MER-101	train	R	R	R	R	R	R	R	R	R	R	S	R	S	R	R	S	S	NA	R	R
merino	SAMN07510263	MER-102	test	R	R	R	R	R	R	R	R	R	R	S	R	S	S	R	S	S	NA	S	R
merino	SAMN07510264	MER-103	train	S	R	S	R	S	R	R	R	R	R	S	R	S	S	R	S	S	NA	S	R
merino	SAMN07510265	MER-104	train	R	R	R	R	R	R	R	R	R	R	S	R	S	R	R	S	S	NA	R	R
merino	SAMN07510266	MER-105	test	S	R	R	R	S	R	R	R	R	R	S	R	S	R	S	S	S	NA	R	R
merino	SAMN07510267	MER-106	train	R	R	R	R	R	R	R	R	R	R	S	R	S	R	R	S	S	NA	R	R
merino	SAMN07510268	MER-107	train	R	R	R	R	R	R	R	R	R	R	S	R	R	S	R	S	S	NA	S	R
merino	SAMN07510269	MER-108	train	R	R	R	S	R	R	R	R	R	R	S	S	R	S	R	S	S	NA	S	S
merino	SAMN07510270	MER-110	train	R	R	R	R	R	R	R	R	R	R	S	R	R	R	R	S	S	NA	R	S
merino	SAMN07510271	MER-111	train	R	R	R	R	S	R	R	R	R	R	S	R	S	R	R	S	S	NA	R	R
merino	SAMN07510272	MER-112	train	R	R	R	R	S	R	R	R	R	R	S	S	S	R	S	S	S	NA	S	R
merino	SAMN10058834	MER-11	test	S	S	S	S	S	S	S	S	S	S	S	S	S	S	S	S	S	NA	S	S
merino	SAMN10058848	MER-115	train	R	R	R	R	R	R	S	R	R	R	S	S	R	S	S	S	S	NA	S	S
merino	SAMN10058849	MER-116	train	R	R	R	R	S	R	R	R	R	R	S	R	R	R	R	S	S	NA	R	R
merino	SAMN10058851	MER-118	train	R	R	R	R	R	R	R	R	R	R	S	R	S	R	R	S	R	NA	R	S
merino	SAMN10058852	MER-119	train	R	R	R	R	R	R	R	R	R	R	S	R	S	S	R	S	S	NA	S	R
merino	SAMN10058853	MER-120	train	R	R	R	R	R	R	R	R	R	R	S	R	S	S	R	S	S	NA	R	S
merino	SAMN10058854	MER-121	train	S	R	S	R	R	R	R	R	R	R	S	R	S	R	R	S	S	NA	R	R
merino	SAMN10058855	MER-122	train	R	R	R	R	R	R	R	R	R	R	S	R	R	R	R	S	R	NA	R	R
merino	SAMN10058856	MER-124	test	R	R	R	R	S	R	R	R	R	R	S	R	S	S	R	S	S	NA	S	R
merino	SAMN10058857	MER-129	train	R	R	R	R	R	R	R	R	R	R	S	R	R	R	R	S	S	NA	R	R
merino	SAMN10058858	MER-132	train	R	R	R	S	S	R	S	R	R	R	S	R	S	S	S	S	S	NA	S	S
merino	SAMN10058859	MER-134	train	S	R	R	R	R	R	R	R	R	R	S	R	S	S	R	S	S	NA	S	R
merino	SAMN10058861	MER-141	train	S	R	S	R	S	R	R	R	R	R	S	S	S	S	R	S	S	NA	S	S
merino	SAMN10058862	MER-142	train	R	R	R	R	R	R	R	R	R	R	S	R	S	R	R	S	S	NA	R	R
merino	SAMN10058865	MER-146	train	S	R	R	R	S	R	R	R	R	R	S	R	S	R	R	S	S	NA	R	S
merino	SAMN10058866	MER-148	train	R	R	R	R	R	R	R	R	R	R	S	R	S	R	R	S	S	NA	R	S
merino	SAMN10058867	MER-149	train	S	R	R	R	R	R	R	R	R	R	S	R	S	S	R	S	S	NA	S	S
merino	SAMN10058869	MER-151	test	R	R	R	R	R	R	R	R	R	R	S	S	R	S	S	S	S	NA	S	R
merino	SAMN10058870	MER-152	train	R	R	R	R	R	R	R	R	R	R	S	R	S	R	R	S	S	NA	R	R
merino	SAMN10058871	MER-153	test	R	R	R	R	R	R	R	R	R	R	S	R	S	R	R	S	S	NA	R	R
merino	SAMN10058872	MER-154	train	S	R	S	R	S	R	S	R	R	R	S	R	S	S	S	S	S	NA	S	R
merino	SAMN10058873	MER-155	train	S	R	R	R	S	R	S	R	R	R	S	R	S	S	S	S	S	NA	S	R
merino	SAMN10058874	MER-157	train	R	R	R	R	R	R	R	R	R	R	S	S	R	R	R	S	S	NA	R	S
merino	SAMN10058875	MER-158	train	S	R	R	S	S	R	S	R	R	R	S	R	S	S	S	S	S	NA	S	S
merino	SAMN10058876	MER-160	train	R	R	R	S	S	R	R	R	R	R	S	R	R	R	R	S	S	NA	R	R
merino	SAMN10058877	MER-161	train	S	R	S	R	S	R	R	R	R	R	S	R	S	S	R	S	S	NA	S	R
merino	SAMN10058878	MER-162	train	R	R	R	R	R	R	R	R	R	R	S	R	S	R	R	S	S	NA	R	S
merino	SAMN10058879	MER-163	train	S	R	S	R	S	R	S	R	R	R	S	R	S	S	S	S	S	NA	S	R
merino	SAMN10058881	MER-165	train	R	R	R	R	R	R	R	R	R	R	S	R	S	R	R	S	S	NA	R	R
merino	SAMN10058882	MER-166	train	S	R	S	R	R	R	S	R	R	R	S	R	S	R	S	S	S	NA	S	R
merino	SAMN10058883	MER-167	train	R	R	R	S	S	R	R	R	R	R	S	R	S	R	R	S	S	NA	R	R
merino	SAMN10058885	MER-171	test	R	R	R	R	R	R	S	R	R	R	S	R	S	S	S	S	S	NA	S	R
merino	SAMN10058886	MER-172	train	S	R	S	R	S	R	R	R	R	R	S	R	S	S	R	S	S	NA	S	R
merino	SAMN10058887	MER-173	train	R	R	R	R	R	R	R	R	R	R	S	R	S	R	R	S	S	NA	R	S
merino	SAMN10058888	MER-174	train	R	R	R	R	R	R	R	R	R	R	S	R	S	R	R	S	S	NA	R	R
merino	SAMN10058889	MER-175	train	S	R	S	R	S	R	S	R	R	R	S	R	S	S	S	S	S	NA	S	S
merino	SAMN10058890	MER-176	train	S	R	S	R	S	R	R	R	R	R	S	R	S	S	R	S	S	NA	S	S
merino	SAMN10058891	MER-177	train	S	R	S	R	R	R	R	R	R	R	S	S	S	S	R	S	S	NA	S	R
merino	SAMN10058892	MER-178	train	R	R	R	S	S	R	R	R	S	R	S	S	S	S	R	S	S	NA	R	R
merino	SAMN10058893	MER-179	train	S	R	R	S	S	R	S	R	R	R	S	R	S	S	S	S	S	NA	S	S
merino	SAMN10058894	MER-180	train	R	R	R	R	S	R	R	R	R	R	S	R	R	S	R	S	S	NA	S	R
merino	SAMN10058896	MER-182	train	R	R	R	R	R	R	R	R	R	R	S	R	S	S	S	S	S	NA	S	R
merino	SAMN10058897	MER-183	train	R	R	R	R	R	R	R	R	R	R	S	R	S	S	S	S	S	NA	S	R
merino	SAMN10058898	MER-184	train	R	R	R	R	R	R	R	R	R	R	S	R	S	S	R	S	S	NA	S	R
merino	SAMN10058899	MER-188	train	R	R	R	R	R	R	S	R	R	R	S	R	S	S	S	S	S	NA	S	S
merino	SAMN10058900	MER-189	train	R	R	R	R	S	R	S	R	R	S	S	R	S	S	S	S	S	NA	S	R
merino	SAMN10058901	MER-191	train	R	R	R	R	R	R	R	R	R	R	S	R	S	S	R	S	S	NA	S	R
merino	SAMN10058902	MER-193	test	R	R	R	R	R	R	R	R	R	R	S	R	S	S	R	S	S	NA	S	R
merino	SAMN10058903	MER-196	train	R	R	R	R	R	R	S	R	R	R	S	S	R	S	S	S	S	NA	S	S
merino	SAMN10058904	MER-197	train	R	R	R	S	S	R	S	R	R	R	S	R	S	S	S	S	R	NA	S	R
merino	SAMN10058905	MER-198	train	R	R	R	R	R	R	S	R	R	R	S	R	S	R	S	S	S	NA	R	R
merino	SAMN10058906	MER-199	train	R	R	R	R	R	R	R	R	R	R	S	R	S	R	R	S	S	NA	R	R
merino	SAMN10058907	MER-200	train	R	R	R	R	R	R	R	R	R	R	S	R	S	S	R	S	S	NA	S	R
merino	SAMN10058909	MER-202	train	S	R	S	R	S	R	R	R	R	R	S	R	S	S	R	S	S	NA	S	R
merino	SAMN10058910	MER-203	train	R	R	R	S	R	R	S	R	R	R	S	S	R	S	S	S	S	NA	S	S
merino	SAMN10058911	MER-204	train	R	R	R	S	S	R	S	R	R	R	S	R	S	S	S	S	S	NA	S	S
merino	SAMN10058912	MER-205	train	R	R	R	R	R	R	R	R	R	R	S	R	S	S	R	S	S	NA	R	S
merino	SAMN10058913	MER-206	train	R	R	R	R	R	R	R	R	R	R	S	R	S	R	R	S	S	NA	R	R
merino	SAMN10058914	MER-207	train	R	R	R	R	R	R	S	R	R	R	S	S	R	S	S	S	S	NA	S	S
merino	SAMN10058916	MER-209	train	R	R	R	R	R	R	S	R	R	R	S	S	R	S	S	S	S	NA	S	S
merino	SAMN10058917	MER-210	train	S	R	R	S	S	R	R	R	R	R	S	S	S	R	R	S	S	NA	R	S
merino	SAMN10058918	MER-211	train	R	R	R	R	R	R	R	R	R	R	S	R	S	S	R	S	S	NA	R	S
merino	SAMN10058919	MER-212	train	S	R	S	R	S	R	S	R	R	R	S	R	S	R	S	S	S	NA	S	R
merino	SAMN10058920	MER-213	test	S	R	R	R	R	R	R	R	R	R	S	R	S	R	R	S	S	NA	R	R
merino	SAMN10058921	MER-214	train	R	R	R	R	R	R	R	R	R	R	S	R	S	R	R	S	S	NA	R	R
merino	SAMN10058922	MER-215	train	R	R	R	R	R	R	R	R	R	R	S	R	S	R	R	S	S	NA	R	R
merino	SAMN10058923	MER-216	train	R	R	R	R	R	R	R	R	R	R	S	R	S	R	R	S	S	NA	R	R
merino	SAMN10058924	MER-218	train	R	R	R	S	S	R	S	S	S	R	S	S	R	S	S	S	S	NA	S	R
merino	SAMN10058926	MER-223	train	R	R	R	R	R	R	R	R	R	R	S	R	S	S	R	S	S	NA	R	S
merino	SAMN10058927	MER-225	train	R	R	R	S	S	R	S	S	S	R	S	S	R	S	S	S	S	NA	S	S
merino	SAMN10058928	MER-226	train	R	R	R	R	R	R	R	R	R	R	S	R	S	R	R	S	S	NA	R	R
merino	SAMN10058929	MER-227	train	S	R	S	S	S	R	R	R	R	R	S	R	S	S	R	S	S	NA	S	R
merino	SAMN10058930	MER-230	train	S	R	S	S	S	R	R	R	R	R	S	S	S	S	R	S	S	NA	S	S
merino	SAMN10058931	MER-231	train	S	R	R	S	S	R	S	R	R	R	S	S	S	S	S	S	S	NA	S	S
merino	SAMN10058932	MER-232	train	S	R	S	R	R	R	R	R	R	R	S	R	S	S	R	S	S	NA	S	R
merino	SAMN10058935	MER-237	train	R	R	R	R	R	R	R	R	R	R	S	R	S	S	R	S	S	NA	S	S
merino	SAMN10058936	MER-238	test	S	R	S	S	S	R	R	R	R	R	S	S	S	S	R	S	S	NA	S	S
merino	SAMN10058937	MER-239	train	R	R	R	R	R	R	R	R	R	R	S	R	S	R	R	S	S	NA	R	S
merino	SAMN10058938	MER-240	train	S	R	R	R	R	R	R	R	R	R	S	R	S	S	R	S	S	NA	S	R
merino	SAMN10058939	MER-241	train	S	R	S	R	S	R	R	R	R	R	S	S	S	S	R	S	S	NA	S	S
merino	SAMN10058940	MER-242	test	R	R	R	R	R	R	R	R	R	R	S	R	S	R	R	S	S	NA	R	R
merino	SAMN10058941	MER-243	train	S	R	S	S	S	R	S	R	R	R	S	S	S	S	S	S	S	NA	S	R
merino	SAMN10058942	MER-244	train	S	R	S	S	S	R	S	R	R	R	S	R	S	S	S	S	S	NA	S	R
merino	SAMN10058943	MER-245	train	R	R	R	R	R	R	R	R	R	R	S	R	R	S	R	S	S	NA	S	R
merino	SAMN10058944	MER-246	train	R	R	R	S	S	R	R	R	R	R	S	R	S	R	R	S	S	NA	R	R
merino	SAMN10058945	MER-247	train	R	R	R	R	R	R	R	R	R	R	S	S	R	R	R	S	S	NA	R	R
merino	SAMN10058946	MER-248	test	R	R	R	S	R	R	S	R	R	R	S	S	R	R	S	S	S	NA	R	R
merino	SAMN10058947	MER-249	test	R	R	R	S	S	R	S	R	R	R	S	R	S	R	S	S	S	NA	S	R
merino	SAMN10058948	MER-250	train	R	R	R	R	R	R	R	R	R	R	S	R	S	R	R	S	S	NA	R	R
merino	SAMN10058949	MER-251	train	R	R	R	R	R	R	R	R	R	R	S	R	S	R	R	S	S	NA	R	S
merino	SAMN10058950	MER-252	train	S	R	S	R	S	R	R	R	R	R	S	R	S	S	R	S	S	NA	S	R
merino	SAMN10058951	MER-253	train	S	R	S	S	S	R	R	R	R	R	S	S	S	S	R	S	S	NA	S	R
merino	SAMN10058952	MER-254	test	S	R	R	R	R	R	R	R	R	R	S	R	S	S	R	S	S	NA	S	R
merino	SAMN10058953	MER-255	test	R	R	R	R	R	R	R	R	R	R	S	R	R	S	R	S	S	NA	S	S
merino	SAMN10058955	MER-257	train	R	R	R	R	R	R	R	R	R	R	S	R	S	R	R	S	S	NA	R	S
merino	SAMN10058956	MER-258	train	S	R	S	S	S	R	R	R	R	R	S	S	S	R	R	S	S	NA	S	R
merino	SAMN10058957	MER-259	train	R	R	R	S	S	R	R	R	R	R	S	R	S	R	R	S	S	NA	R	R
merino	SAMN10058958	MER-262	train	R	R	R	R	R	R	R	R	R	R	S	R	S	S	R	S	S	NA	R	R
merino	SAMN10058959	MER-264	train	R	R	R	R	R	R	R	R	R	R	S	R	S	S	R	S	S	NA	S	S
merino	SAMN10058960	MER-266	test	S	R	R	R	R	R	R	R	R	R	S	R	S	S	R	S	S	NA	S	R
merino	SAMN10058961	MER-267	train	R	R	S	R	S	R	R	R	R	R	S	R	S	S	R	S	S	NA	S	R
merino	SAMN10058962	MER-268	test	R	R	S	R	R	R	R	R	R	R	S	R	S	S	R	S	S	NA	S	R
merino	SAMN10058963	MER-271	train	R	R	R	R	R	R	R	R	R	R	S	R	R	S	R	S	R	NA	S	R
merino	SAMN10058964	MER-272	test	R	R	R	S	R	R	R	R	R	R	S	R	R	R	R	S	S	NA	R	R
merino	SAMN10058965	MER-273	train	R	R	R	S	S	R	R	R	R	R	S	R	R	R	R	S	S	NA	R	R
merino	SAMN10058966	MER-274	train	R	R	R	R	R	R	R	R	R	R	S	R	S	S	R	S	S	NA	R	R
merino	SAMN10058967	MER-276	train	R	R	R	R	R	R	R	R	R	R	S	R	S	R	R	S	R	NA	R	R
merino	SAMN10058968	MER-277	test	R	R	R	R	R	R	R	R	R	R	S	R	S	S	S	S	S	NA	S	S
merino	SAMN10058969	MER-278	train	R	R	R	R	S	R	R	R	R	R	S	R	S	S	R	S	S	NA	R	R
merino	SAMN10058970	MER-279	train	R	R	R	R	S	R	R	R	R	R	S	R	R	R	R	S	S	NA	R	R
merino	SAMN10058971	MER-280	test	R	R	R	S	S	R	R	S	S	R	S	S	S	S	R	S	S	NA	R	R
merino	SAMN10058972	MER-281	test	R	R	R	R	R	R	R	R	R	R	S	R	R	S	R	S	S	NA	R	R
merino	SAMN10058973	MER-284	train	R	R	R	R	R	R	S	R	R	R	S	S	S	R	S	S	S	NA	S	R
merino	SAMN10058981	MER-297	train	R	R	R	R	R	R	R	R	R	R	S	R	S	R	R	S	S	NA	R	S
merino	SAMN10058982	MER-298	train	R	R	R	R	R	R	R	R	R	R	S	R	S	R	R	S	S	NA	R	S
merino	SAMN10058983	MER-299	train	R	R	R	R	R	R	R	R	R	R	S	R	S	R	R	S	S	NA	R	S
merino	SAMN10058984	MER-300	test	R	R	R	R	R	R	R	R	R	R	S	R	S	R	R	S	S	NA	R	S
merino	SAMN10058985	MER-301	train	R	R	R	R	R	R	S	R	R	R	S	R	S	S	S	S	S	NA	R	R
merino	SAMN10058986	MER-302	train	R	R	R	R	R	R	R	R	R	R	S	R	S	R	R	S	S	NA	R	R
merino	SAMN10058987	MER-303	train	R	R	R	R	S	R	R	R	R	R	S	R	S	R	R	S	S	NA	R	R
merino	SAMN10058988	MER-304	test	R	R	R	R	R	R	R	R	R	R	S	R	R	S	R	S	S	NA	S	R
merino	SAMN10058989	MER-305	train	R	R	R	R	R	R	R	R	R	R	S	R	S	S	R	S	S	NA	R	S
merino	SAMN10058990	MER-306	test	R	R	R	R	S	R	R	R	R	R	S	R	S	S	R	S	S	NA	R	R
merino	SAMN10058991	MER-307	train	S	R	R	S	S	R	R	R	R	R	S	R	S	S	R	S	S	NA	S	R
merino	SAMN10058992	MER-308	train	R	R	R	R	R	R	R	R	R	R	S	S	R	S	R	S	S	NA	S	S
merino	SAMN10058994	MER-310	test	R	R	R	R	R	R	R	R	R	R	S	R	S	R	R	S	S	NA	S	R
merino	SAMN10058997	MER-313	test	S	R	R	R	R	R	S	R	R	R	S	R	S	S	S	S	S	NA	S	S
merino	SAMN10058998	MER-314	train	R	R	S	R	S	R	R	R	R	R	S	R	S	S	R	S	S	NA	S	S
merino	SAMN10058999	MER-315	train	R	R	R	R	R	R	R	R	R	R	S	R	S	R	R	S	S	NA	R	S
merino	SAMN10059000	MER-317	train	R	R	R	R	R	R	R	R	R	R	S	R	S	R	R	S	S	NA	R	R
merino	SAMN10059001	MER-318	test	R	R	R	R	R	R	R	R	R	R	S	S	R	S	R	S	S	NA	S	R
merino	SAMN10059002	MER-319	train	R	R	R	R	R	R	R	R	R	R	S	R	S	R	R	S	S	NA	R	S
merino	SAMN10059003	MER-320	train	R	R	R	R	R	R	R	R	R	R	S	S	S	S	R	S	S	NA	S	R
merino	SAMN10059004	MER-322	train	S	R	S	S	S	R	S	R	R	R	S	S	S	S	S	S	S	NA	S	R
merino	SAMN10059005	MER-323	train	R	R	R	R	R	R	R	R	R	R	S	R	S	R	R	S	S	NA	R	R
merino	SAMN10059006	MER-324	train	R	R	R	R	R	R	R	R	R	R	S	R	S	R	R	S	S	NA	R	R
merino	SAMN10059007	MER-325	train	R	R	R	R	S	R	R	R	R	R	S	S	S	R	R	S	S	NA	S	S
merino	SAMN10059008	MER-326	train	R	R	R	R	R	R	R	R	R	R	S	R	R	S	R	S	S	NA	S	S
merino	SAMN10059009	MER-327	train	R	R	R	R	R	R	R	R	R	R	S	R	S	R	R	S	S	NA	R	R
merino	SAMN10059012	MER-330	train	R	R	R	R	R	R	R	R	R	R	S	R	S	S	R	S	R	NA	R	R
merino	SAMN10059013	MER-331	train	R	R	R	S	R	R	R	R	R	R	S	R	S	S	R	S	S	NA	S	S
merino	SAMN10059014	MER-332	train	R	R	R	R	R	R	R	R	R	R	S	R	R	R	R	S	S	NA	R	S
merino	SAMN10059015	MER-333	train	R	R	R	R	R	R	R	R	R	R	S	R	S	R	R	S	S	NA	R	S
merino	SAMN10059016	MER-334	train	R	R	R	R	R	R	R	R	R	R	S	R	S	R	R	S	S	NA	R	R
merino	SAMN10059017	MER-335	test	R	R	R	S	S	R	R	R	R	R	S	R	S	S	R	S	S	NA	S	R
merino	SAMN10059018	MER-336	train	R	R	R	R	S	R	R	R	R	R	S	R	S	R	R	S	S	NA	S	R
merino	SAMN10059019	MER-337	train	R	R	R	R	R	R	R	R	R	R	S	S	R	R	R	S	S	NA	S	R
merino	SAMN10059020	MER-339	train	R	R	S	S	S	R	R	R	R	R	S	S	S	S	S	S	S	NA	S	S
merino	SAMN10059022	MER-341	train	R	R	R	R	S	R	R	R	R	R	S	R	S	R	R	S	S	NA	R	R
merino	SAMN10059023	MER-342	test	R	R	R	R	S	R	R	R	R	R	S	R	S	S	S	S	S	NA	S	S
merino	SAMN10059024	MER-343	train	R	R	R	R	S	R	R	R	R	R	S	R	S	S	S	S	S	NA	S	S
merino	SAMN10059025	MER-344	train	R	R	R	R	S	R	R	R	R	R	S	R	S	S	R	S	S	NA	R	R
merino	SAMN10059026	MER-345	train	R	R	R	R	R	R	R	R	R	R	S	R	S	R	R	S	S	NA	R	R
merino	SAMN10059027	MER-346	train	S	R	R	S	S	R	S	R	R	R	S	R	S	S	S	S	S	NA	S	R
merino	SAMN10059028	MER-347	test	R	R	R	R	S	R	R	R	R	R	S	R	S	R	R	S	S	NA	R	R
merino	SAMN10059029	MER-348	train	R	R	R	R	R	R	R	R	R	R	S	R	S	S	R	S	S	NA	S	R
merino	SAMN10059030	MER-349	train	R	R	R	R	R	R	R	R	R	R	S	R	S	S	R	S	R	NA	S	R
merino	SAMN10059031	MER-350	train	R	R	R	R	R	R	R	R	R	R	S	R	R	S	R	S	S	NA	S	R
merino	SAMN10059032	MER-351	train	R	R	R	R	S	R	R	R	R	R	S	R	S	S	R	S	S	NA	R	R
merino	SAMN10059033	MER-352	test	R	R	R	R	R	R	R	R	R	R	S	R	S	S	R	S	S	NA	R	R
merino	SAMN10059034	MER-353	train	R	R	R	R	S	R	S	R	R	R	S	R	R	S	S	S	S	NA	S	S
merino	SAMN10059036	MER-355	train	R	R	R	R	R	R	S	R	R	R	S	R	S	S	S	S	S	NA	S	S
merino	SAMN10059037	MER-356	train	S	S	S	S	S	S	R	S	S	S	S	S	S	S	R	S	S	NA	S	S
merino	SAMN10059038	MER-357	train	R	R	R	R	S	R	R	R	R	R	S	R	S	R	R	S	S	NA	R	S
merino	SAMN10059039	MER-358	train	R	R	R	R	S	R	R	R	R	R	S	R	S	R	R	S	S	NA	R	R
merino	SAMN10059040	MER-359	test	R	R	R	R	R	R	R	R	R	R	S	R	S	S	R	S	S	NA	R	S
merino	SAMN10059041	MER-360	train	R	R	R	R	R	R	R	R	R	R	S	R	R	R	R	S	S	NA	R	R
merino	SAMN10059042	MER-361	test	R	R	R	R	R	R	R	R	R	R	S	R	S	S	R	S	S	NA	S	S
merino	SAMN10059043	MER-362	train	R	R	R	R	R	R	R	R	R	R	S	R	S	R	R	S	R	NA	R	R
merino	SAMN10059044	MER-363	train	S	R	S	R	R	R	R	R	R	R	S	R	S	S	R	S	S	NA	S	S
merino	SAMN10059045	MER-364	train	R	R	R	R	R	R	R	R	R	R	S	R	R	R	R	S	S	NA	R	S
merino	SAMN10059046	MER-365	test	S	R	S	R	R	R	R	R	R	R	S	R	S	S	R	S	S	NA	S	S
merino	SAMN10059047	MER-366	train	R	R	R	R	R	R	R	R	R	R	S	R	S	S	R	S	S	NA	R	R
merino	SAMN10059048	MER-367	train	R	R	R	S	S	R	R	R	R	R	S	S	R	S	R	S	R	NA	R	R
merino	SAMN10059049	MER-368	train	R	R	R	R	R	R	R	R	R	R	S	R	S	R	R	S	S	NA	R	S
merino	SAMN10059050	MER-369	test	S	R	S	R	R	R	R	R	R	R	S	R	S	S	R	S	S	NA	S	S
merino	SAMN10059051	MER-370	train	R	R	R	R	S	R	R	R	R	R	S	S	S	S	R	S	S	NA	R	R
merino	SAMN10059052	MER-371	train	R	R	R	R	R	R	R	R	R	R	S	R	S	R	R	S	S	NA	R	R
merino	SAMN10059053	MER-372	train	R	R	R	R	R	R	R	R	R	R	S	R	S	R	R	S	S	NA	R	R
merino	SAMN10059054	MER-373	train	R	R	R	R	R	R	R	R	R	R	S	R	S	R	R	S	S	NA	R	R
merino	SAMN10059055	MER-374	train	R	R	R	R	R	R	R	R	R	R	S	R	S	S	R	S	S	NA	R	R
merino	SAMN10059056	MER-375	train	R	R	R	R	R	R	R	R	R	R	S	R	S	R	R	S	S	NA	R	S
merino	SAMN10059057	MER-376	train	R	R	R	R	R	R	R	R	R	R	S	R	S	R	R	S	S	NA	R	S
fda-cdc	AR_0001	AR_0001	train	R	R	R	R	R	R	R	R	R	NA	R	R	R	S	R	R	R	R	R	R
fda-cdc	AR_0011	AR_0011	test	R	R	R	R	R	R	R	R	R	NA	S	R	R	R	R	S	S	R	R	R
fda-cdc	AR_0013	AR_0013	train	S	R	S	S	S	R	S	R	R	NA	S	R	S	R	S	S	S	R	R	R
fda-cdc	AR_0014	AR_0014	test	R	R	R	R	R	R	R	R	R	NA	S	R	S	R	R	S	S	R	R	S
fda-cdc	AR_0015	AR_0015	train	R	R	R	R	R	R	R	R	R	NA	S	R	R	R	R	S	R	R	R	R
fda-cdc	AR_0017	AR_0017	train	S	S	S	S	S	S	S	S	S	NA	S	S	S	S	S	S	S	S	S	S
fda-cdc	AR_0019	AR_0019	test	S	R	R	S	S	R	R	S	S	NA	S	S	R	S	R	S	S	S	S	S
fda-cdc	AR_0020	AR_0020	train	R	R	R	S	S	R	R	S	S	NA	S	S	R	S	R	S	S	S	S	S
fda-cdc	AR_0048	AR_0048	test	R	R	R	R	R	R	R	R	R	NA	R	R	R	R	R	R	R	S	R	R
fda-cdc	AR_0055	AR_0055	train	R	R	R	R	R	R	R	R	R	NA	R	R	R	R	R	R	R	R	R	R
fda-cdc	AR_0058	AR_0058	train	R	R	R	R	R	R	R	R	R	NA	R	R	R	R	R	S	R	R	S	R
fda-cdc	AR_0061	AR_0061	train	R	R	R	R	R	R	S	R	R	NA	R	R	NA	R	S	R	R	R	R	R
fda-cdc	AR_0067	AR_0067	train	R	R	R	R	S	R	R	S	R	NA	S	S	R	S	R	S	S	S	S	S
fda-cdc	AR_0069	AR_0069	train	R	R	R	R	R	R	S	R	R	NA	R	R	R	S	S	R	R	R	R	R
fda-cdc	AR_0077	AR_0077	train	S	S	S	S	S	S	S	S	S	NA	S	S	S	S	S	S	S	S	S	S
fda-cdc	AR_0081	AR_0081	train	R	R	R	R	R	R	R	R	R	NA	S	S	R	S	R	S	S	S	S	S
fda-cdc	AR_0085	AR_0085	test	R	R	R	R	R	R	R	R	R	NA	R	S	R	S	R	S	R	R	S	R
fda-cdc	AR_0086	AR_0086	train	R	R	R	R	S	R	R	R	R	NA	R	R	R	R	R	S	R	R	R	R
fda-cdc	AR_0089	AR_0089	train	R	R	R	R	R	R	S	R	R	NA	S	S	R	S	S	S	S	R	S	S
fda-cdc	AR_0104	AR_0104	train	R	R	R	R	R	R	R	R	R	NA	R	R	R	S	R	S	R	R	S	R
fda-cdc	AR_0114	AR_0114	test	R	R	NA	R	R	R	R	R	R	NA	R	R	NA	S	R	R	R	S	R	R
fda-cdc	AR_0118	AR_0118	test	R	R	R	R	R	R	R	R	R	NA	R	R	R	R	R	R	NA	S	R	R
fda-cdc	AR_0119	AR_0119	test	R	R	R	R	R	R	R	R	R	NA	R	R	R	R	R	R	NA	S	R	R
fda-cdc	AR_0128	AR_0128	test	R	R	R	R	R	R	R	R	R	NA	R	R	R	R	R	R	NA	R	R	R
fda-cdc	AR_0137	AR_0137	test	R	R	R	R	R	R	R	R	R	NA	R	R	R	R	R	R	R	R	R	R
fda-cdc	AR_0150	AR_0150	test	R	R	R	R	R	R	R	R	R	NA	R	R	R	S	R	R	R	R	S	R
fda-cdc	AR_0151	AR_0151	test	R	R	R	R	R	R	R	R	R	NA	R	R	R	S	R	R	R	R	R	R
fda-cdc	AR_0162	AR_0162	test	R	R	R	R	R	R	R	R	R	NA	R	R	R	S	R	R	R	R	S	S
fda-cdc	AR_0369	AR_0369	train	NA	R	R	R	R	R	S	R	R	NA	S	R	S	R	S	S	S	S	R	R
fda-cdc	AR_0370	AR_0370	train	NA	R	R	R	R	R	R	R	R	NA	S	R	NA	S	R	S	R	R	R	S
fda-cdc	AR_0371	AR_0371	test	NA	R	R	R	R	R	R	R	R	NA	S	R	R	S	R	S	R	R	S	R
fda-cdc	AR_0372	AR_0372	train	NA	R	R	R	R	R	R	R	R	NA	S	R	R	R	R	S	R	R	R	R
fda-cdc	AR_0434	AR_0434	train	NA	R	S	R	R	R	R	R	R	NA	S	R	NA	R	R	S	S	R	R	R
fda-cdc	AR_0435	AR_0435	test	NA	R	R	R	R	R	R	R	R	NA	R	R	R	R	R	R	R	R	R	R
fda-cdc	AR_0437	AR_0437	train	NA	R	R	R	R	R	R	R	R	NA	S	R	R	S	R	S	R	R	R	R
fda-cdc	AR_0451	AR_0451	train	NA	R	R	R	R	R	R	R	R	NA	R	R	R	R	R	S	R	R	R	R
fda-cdc	AR_0452	AR_0452	test	NA	R	R	S	R	R	R	R	R	NA	R	R	R	S	R	R	R	R	S	R

## Sheet: K. pneumoniae
data_source	isolate_name	sample_name	fraction	AMC	AMI	AZT	CAZ	CFZ	CIP	CRO	CTX	CXM	ERT	FEP	FOX	GEN	IMI	LEV	MER	MIN	NIT	PTZ	TET	TOB	TSU
ndaro	SAMN02138557	PDT000019224.2	train	NA	S	NA	NA	R	S	NA	S	NA	S	NA	NA	S	S	NA	S	NA	R	NA	NA	NA	NA
ndaro	SAMN02138558	PDT000019047.1	train	NA	S	NA	NA	R	S	NA	S	NA	S	NA	NA	S	S	NA	S	NA	R	NA	NA	NA	NA
ndaro	SAMN02138559	PDT000019223.2	train	NA	S	NA	NA	R	S	NA	S	NA	S	NA	NA	S	S	NA	S	NA	R	NA	NA	NA	NA
ndaro	SAMN02138561	PDT000019221.2	train	NA	S	NA	NA	R	S	NA	S	NA	S	NA	NA	S	S	NA	S	NA	R	NA	NA	NA	NA
ndaro	SAMN02138569	PDT000022776.1	train	NA	R	NA	NA	R	R	NA	R	NA	R	NA	NA	R	R	NA	R	NA	R	NA	NA	NA	NA
ndaro	SAMN02138570	PDT000019045.1	test	NA	S	NA	NA	R	S	NA	S	NA	S	NA	NA	S	S	NA	S	NA	R	NA	NA	NA	NA
ndaro	SAMN02138571	PDT000022775.2	train	NA	R	NA	NA	R	R	NA	R	NA	R	NA	NA	R	R	NA	R	NA	R	NA	NA	NA	NA
ndaro	SAMN02138572	PDT000019213.2	train	NA	S	NA	NA	R	S	NA	S	NA	S	NA	NA	S	S	NA	S	NA	R	NA	NA	NA	NA
ndaro	SAMN02138576	PDT000019211.2	train	NA	S	NA	NA	R	S	NA	S	NA	S	NA	NA	S	S	NA	S	NA	R	NA	NA	NA	NA
ndaro	SAMN02138579	PDT000022773.1	train	NA	S	NA	NA	R	S	NA	R	NA	R	NA	NA	R	R	NA	R	NA	R	NA	NA	NA	NA
ndaro	SAMN02138583	PDT000022771.1	train	NA	S	NA	NA	R	R	NA	R	NA	R	NA	NA	R	S	NA	R	NA	R	NA	NA	NA	NA
ndaro	SAMN02138585	PDT000022770.1	train	NA	R	NA	NA	R	R	NA	R	NA	R	NA	NA	R	R	NA	R	NA	R	NA	NA	NA	NA
ndaro	SAMN02138586	PDT000019208.2	train	NA	S	NA	NA	R	S	NA	S	NA	S	NA	NA	S	S	NA	S	NA	S	NA	NA	NA	NA
ndaro	SAMN02138587	PDT000022769.1	test	NA	S	NA	NA	R	R	NA	R	NA	R	NA	NA	R	R	NA	R	NA	R	NA	NA	NA	NA
ndaro	SAMN02138588	PDT000019041.1	test	NA	S	NA	NA	R	R	NA	S	NA	S	NA	NA	S	S	NA	S	NA	R	NA	NA	NA	NA
ndaro	SAMN02138589	PDT000022768.1	train	NA	NA	NA	NA	NA	NA	NA	NA	NA	R	NA	NA	NA	R	NA	R	NA	NA	NA	NA	NA	NA
ndaro	SAMN02138590	PDT000022767.1	test	NA	NA	NA	NA	NA	NA	NA	NA	NA	R	NA	NA	NA	R	NA	R	NA	NA	NA	NA	NA	NA
ndaro	SAMN02138599	PDT000022765.1	train	NA	NA	NA	NA	NA	NA	NA	NA	NA	NA	NA	NA	NA	NA	NA	R	NA	NA	NA	NA	NA	NA
ndaro	SAMN02138603	PDT000022764.1	train	NA	NA	NA	NA	NA	NA	NA	NA	NA	R	NA	NA	NA	R	NA	S	NA	NA	NA	NA	NA	NA
ndaro	SAMN02138620	PDT000022762.1	train	NA	S	NA	R	NA	R	NA	NA	NA	NA	NA	NA	R	NA	NA	R	NA	NA	R	R	R	R
ndaro	SAMN02138621	PDT000022761.1	train	NA	NA	NA	R	R	R	NA	NA	NA	NA	NA	NA	S	NA	NA	R	NA	NA	R	NA	R	S
ndaro	SAMN02138624	PDT000022760.1	train	NA	NA	NA	R	NA	R	R	NA	NA	NA	NA	NA	NA	NA	NA	R	NA	NA	NA	NA	NA	NA
ndaro	SAMN02138625	PDT000023565.1	train	NA	R	NA	R	R	R	NA	NA	R	NA	NA	NA	R	NA	NA	R	NA	NA	R	NA	R	R
ndaro	SAMN02138627	PDT000022778.1	train	NA	NA	NA	NA	NA	NA	NA	NA	NA	NA	NA	NA	S	NA	NA	R	NA	R	NA	S	R	NA
ndaro	SAMN02138628	PDT000022759.1	train	NA	NA	NA	R	NA	NA	R	NA	NA	NA	NA	NA	NA	NA	NA	R	NA	NA	NA	NA	R	NA
ndaro	SAMN02138633	PDT000022757.1	train	NA	NA	NA	NA	NA	NA	NA	NA	NA	NA	NA	NA	NA	NA	NA	R	NA	NA	NA	R	NA	R
ndaro	SAMN02138634	PDT000022756.1	train	NA	NA	NA	NA	NA	NA	NA	NA	NA	NA	NA	NA	NA	NA	NA	R	NA	NA	R	NA	NA	NA
ndaro	SAMN02138635	PDT000018103.2	train	NA	NA	NA	R	R	R	R	NA	NA	NA	R	NA	NA	R	NA	R	NA	NA	NA	S	R	R
ndaro	SAMN02138637	PDT000022754.1	train	NA	R	NA	R	R	R	NA	NA	NA	NA	NA	NA	R	NA	NA	NA	NA	R	NA	NA	R	R
ndaro	SAMN02138639	PDT000018102.2	train	NA	S	NA	R	R	R	NA	NA	R	NA	NA	NA	R	NA	NA	R	NA	NA	R	NA	R	R
ndaro	SAMN02138642	PDT000022753.1	train	NA	R	NA	R	NA	R	R	NA	NA	NA	NA	NA	NA	R	NA	R	NA	NA	NA	NA	R	NA
ndaro	SAMN02138643	PDT000030621.1	train	NA	NA	NA	NA	R	NA	NA	NA	NA	NA	NA	NA	NA	NA	NA	NA	NA	NA	NA	NA	NA	NA
ndaro	SAMN02138644	PDT000018101.2	train	NA	NA	NA	R	NA	R	R	NA	NA	NA	NA	NA	NA	NA	NA	R	NA	NA	NA	NA	NA	NA
ndaro	SAMN02138645	PDT000022752.1	test	NA	R	NA	R	R	R	R	NA	NA	NA	R	NA	NA	NA	NA	S	NA	R	R	NA	R	R
ndaro	SAMN02138651	PDT000019191.2	test	NA	NA	NA	S	R	R	S	NA	NA	NA	S	NA	S	NA	NA	S	NA	R	NA	NA	S	S
ndaro	SAMN02138652	PDT000019190.2	test	NA	NA	NA	S	R	S	S	NA	NA	NA	S	NA	S	NA	NA	S	NA	S	NA	NA	S	S
ndaro	SAMN02138653	PDT000019189.2	train	NA	NA	NA	S	R	S	S	NA	NA	NA	S	NA	S	NA	NA	S	NA	R	NA	NA	S	R
ndaro	SAMN02138654	PDT000019188.2	train	NA	NA	NA	S	R	S	S	NA	NA	NA	S	NA	S	NA	NA	S	NA	R	NA	NA	S	S
ndaro	SAMN02138655	PDT000019187.2	train	NA	NA	NA	S	R	S	S	NA	NA	NA	S	NA	S	NA	NA	S	NA	R	NA	NA	S	S
ndaro	SAMN02138661	PDT000020609.1	train	NA	NA	NA	R	NA	S	R	NA	NA	NA	R	NA	S	NA	NA	S	NA	S	NA	NA	S	S
ndaro	SAMN02138662	PDT000022751.1	train	NA	R	NA	R	R	R	R	NA	NA	NA	R	NA	R	NA	NA	R	NA	NA	NA	R	R	R
ndaro	SAMN02138665	PDT000022750.1	train	NA	R	NA	R	R	R	R	NA	NA	NA	NA	NA	R	NA	NA	R	NA	R	R	R	R	R
ndaro	SAMN02138666	PDT000022749.2	train	NA	NA	NA	R	R	R	NA	NA	NA	NA	NA	NA	S	NA	NA	R	NA	R	R	R	R	NA
ndaro	SAMN02138667	PDT000019186.2	test	NA	NA	NA	S	R	R	S	NA	NA	NA	S	NA	S	NA	NA	S	NA	NA	NA	NA	S	S
ndaro	SAMN02138671	PDT000019183.2	test	NA	NA	NA	S	R	S	S	NA	NA	NA	S	NA	S	NA	NA	S	NA	R	NA	NA	S	S
ndaro	SAMN02138672	PDT000019182.2	test	NA	S	NA	R	R	R	R	NA	NA	NA	S	NA	R	NA	NA	S	NA	NA	NA	NA	R	R
ndaro	SAMN02141705	PDT000015910.2	train	NA	S	R	R	NA	R	NA	R	NA	R	R	NA	S	R	R	R	R	NA	R	NA	R	R
ndaro	SAMN02141966	PDT000016131.2	train	NA	S	R	R	NA	S	NA	R	NA	R	R	NA	S	R	R	S	S	NA	R	NA	S	S
ndaro	SAMN02141967	PDT000016120.2	train	NA	R	R	R	NA	R	NA	R	NA	R	R	NA	S	R	R	R	S	NA	R	NA	R	R
ndaro	SAMN02141968	PDT000016118.2	train	NA	R	R	R	NA	R	NA	R	NA	R	R	NA	R	R	R	R	R	NA	R	NA	R	R
ndaro	SAMN02141969	PDT000015887.2	train	NA	R	R	R	NA	R	NA	R	NA	R	R	NA	S	R	R	R	R	NA	R	NA	R	S
ndaro	SAMN02141970	PDT000016147.2	train	NA	S	R	R	NA	R	NA	R	NA	R	R	NA	S	R	R	R	R	NA	R	NA	R	S
ndaro	SAMN02141971	PDT000015905.2	train	NA	R	R	R	NA	R	NA	R	NA	R	R	NA	S	R	R	R	R	NA	R	NA	R	S
ndaro	SAMN02141972	PDT000015901.3	train	NA	S	R	R	NA	R	NA	R	NA	R	R	NA	S	R	R	R	R	NA	R	NA	R	R
ndaro	SAMN02141973	PDT000016115.2	train	NA	R	R	R	NA	R	NA	R	NA	R	R	NA	S	R	R	R	R	NA	R	NA	R	R
ndaro	SAMN02141974	PDT000015908.2	train	NA	S	R	R	NA	R	NA	R	NA	S	R	NA	R	S	R	S	R	NA	R	NA	R	R
ndaro	SAMN02141975	PDT000015902.2	train	NA	S	R	R	NA	R	NA	R	NA	R	R	NA	R	R	R	S	S	NA	R	NA	R	R
ndaro	SAMN02141976	PDT000015903.2	train	NA	S	R	R	NA	R	NA	R	NA	R	R	NA	R	R	R	R	S	NA	R	NA	R	R
ndaro	SAMN02141977	PDT000016121.2	train	NA	S	R	R	NA	R	NA	R	NA	R	R	NA	R	R	R	R	R	NA	R	NA	R	R
ndaro	SAMN02141978	PDT000015890.2	train	NA	R	R	R	NA	R	NA	R	NA	R	R	NA	S	R	R	R	S	NA	R	NA	R	R
ndaro	SAMN02141979	PDT000016119.2	train	NA	R	R	R	NA	R	NA	R	NA	R	R	NA	S	R	R	R	R	NA	R	NA	R	R
ndaro	SAMN02141980	PDT000015895.2	train	NA	S	R	R	NA	R	NA	R	NA	R	S	NA	S	R	R	R	S	NA	R	NA	R	S
ndaro	SAMN02141981	PDT000015896.3	train	NA	S	R	R	NA	R	NA	R	NA	R	R	NA	S	R	R	R	S	NA	R	NA	R	R
ndaro	SAMN02141982	PDT000015897.2	train	NA	S	R	R	NA	R	NA	R	NA	R	R	NA	R	R	R	R	S	NA	R	NA	R	R
ndaro	SAMN02141983	PDT000016138.2	train	NA	S	R	R	NA	S	NA	R	NA	R	S	NA	R	R	R	R	S	NA	R	NA	R	S
ndaro	SAMN02141984	PDT000016116.2	train	NA	S	R	R	NA	R	NA	R	NA	R	R	NA	R	R	R	R	R	NA	R	NA	R	R
ndaro	SAMN02141985	PDT000015906.2	train	NA	S	R	R	NA	R	NA	R	NA	R	R	NA	R	R	R	R	S	NA	R	NA	R	R
ndaro	SAMN02141986	PDT000016122.2	train	NA	S	R	R	NA	R	NA	R	NA	R	R	NA	R	R	R	R	S	NA	R	NA	R	R
ndaro	SAMN02141987	PDT000016143.2	train	NA	R	R	R	NA	R	NA	R	NA	R	R	NA	S	R	R	R	R	NA	R	NA	R	NA
ndaro	SAMN02141987	PDT000033773.1	train	NA	R	R	R	NA	R	NA	R	NA	R	R	NA	S	R	R	R	R	NA	R	NA	R	R
ndaro	SAMN02141988	PDT000015912.2	train	NA	R	R	R	NA	R	NA	R	NA	R	R	NA	S	R	R	R	R	NA	R	NA	R	R
ndaro	SAMN02141989	PDT000015909.2	train	NA	S	R	R	NA	R	NA	R	NA	R	R	NA	S	R	R	R	R	NA	R	NA	R	S
ndaro	SAMN02141990	PDT000015914.2	train	NA	S	R	R	NA	R	NA	R	NA	R	R	NA	S	R	R	R	R	NA	R	NA	R	S
ndaro	SAMN02141991	PDT000016132.2	train	NA	R	R	R	NA	R	NA	R	NA	R	R	NA	S	R	R	R	R	NA	R	NA	R	S
ndaro	SAMN02141992	PDT000016133.2	train	NA	S	R	R	NA	R	NA	R	NA	R	R	NA	S	R	R	R	S	NA	R	NA	R	R
ndaro	SAMN02141993	PDT000016134.3	train	NA	S	R	R	NA	R	NA	R	NA	R	R	NA	S	R	R	R	R	NA	R	NA	R	S
ndaro	SAMN02141994	PDT000016135.2	train	NA	S	R	R	NA	R	NA	R	NA	R	R	NA	R	R	R	R	S	NA	R	NA	R	R
ndaro	SAMN02141995	PDT000016136.2	train	NA	S	R	R	NA	R	NA	R	NA	R	R	NA	R	R	R	R	R	NA	R	NA	R	S
ndaro	SAMN02141996	PDT000016139.2	train	NA	S	R	R	NA	R	NA	R	NA	R	R	NA	S	R	R	R	S	NA	R	NA	R	R
ndaro	SAMN02142000	PDT000015904.2	train	NA	S	R	R	NA	R	NA	R	NA	R	R	NA	S	R	R	R	R	NA	R	NA	R	R
ndaro	SAMN02142001	PDT000016141.2	train	NA	S	R	R	NA	R	NA	R	NA	R	R	NA	R	R	R	R	S	NA	R	NA	R	R
ndaro	SAMN02142014	PDT000015899.3	train	NA	R	R	R	NA	R	NA	R	NA	R	R	NA	S	R	R	R	R	NA	R	NA	R	R
ndaro	SAMN02142015	PDT000016137.2	train	NA	S	R	R	NA	R	NA	R	NA	R	R	NA	R	R	R	R	S	NA	R	NA	R	R
ndaro	SAMN02142016	PDT000016145.2	train	NA	S	R	R	NA	R	NA	R	NA	R	R	NA	R	R	R	R	S	NA	R	NA	R	R
ndaro	SAMN02142017	PDT000015889.2	train	NA	R	R	R	NA	R	NA	R	NA	R	R	NA	S	R	R	R	S	NA	R	NA	R	R
ndaro	SAMN02142018	PDT000016140.2	train	NA	S	R	R	NA	R	NA	R	NA	R	R	NA	R	R	R	R	R	NA	R	NA	R	R
ndaro	SAMN02142019	PDT000016144.2	train	NA	R	R	R	NA	R	NA	R	NA	R	R	NA	S	S	R	S	R	NA	R	NA	R	NA
ndaro	SAMN02142019	PDT000033772.1	train	NA	R	R	R	NA	R	NA	R	NA	R	R	NA	S	S	R	S	R	NA	R	NA	R	R
ndaro	SAMN02142020	PDT000016142.2	train	NA	S	R	R	NA	R	NA	R	NA	R	R	NA	R	R	R	R	S	NA	R	NA	R	R
ndaro	SAMN02142021	PDT000015900.2	train	NA	S	R	R	NA	R	NA	R	NA	R	R	NA	R	R	R	R	S	NA	R	NA	R	R
ndaro	SAMN02142022	PDT000015898.2	train	NA	S	R	R	NA	R	NA	R	NA	R	R	NA	S	R	R	R	S	NA	R	NA	R	S
ndaro	SAMN02142023	PDT000015907.2	train	NA	S	R	R	NA	R	NA	R	NA	R	R	NA	R	R	R	R	S	NA	R	NA	R	R
ndaro	SAMN02142026	PDT000015891.2	train	NA	S	R	R	NA	R	NA	R	NA	R	R	NA	R	R	R	R	R	NA	R	NA	R	R
ndaro	SAMN02142027	PDT000015892.2	train	NA	S	R	R	NA	R	NA	R	NA	R	R	NA	R	R	R	R	R	NA	R	NA	R	R
ndaro	SAMN02142028	PDT000016117.2	train	NA	S	R	R	NA	R	NA	R	NA	R	R	NA	R	R	R	R	R	NA	R	NA	R	R
ndaro	SAMN02142029	PDT000015893.2	train	NA	S	R	R	NA	R	NA	R	NA	R	R	NA	R	R	R	R	R	NA	R	NA	R	R
ndaro	SAMN02142041	PDT000016123.2	train	NA	S	R	R	NA	R	NA	R	NA	R	R	NA	R	R	R	R	S	NA	R	NA	R	S
ndaro	SAMN02142042	PDT000016124.2	train	NA	R	R	R	NA	R	NA	R	NA	R	R	NA	R	R	R	R	S	NA	R	NA	R	R
ndaro	SAMN02142043	PDT000016125.2	train	NA	S	R	R	NA	R	NA	R	NA	R	R	NA	S	R	R	R	R	NA	R	NA	R	R
ndaro	SAMN02142044	PDT000016127.2	train	NA	R	R	R	NA	R	NA	R	NA	R	R	NA	S	R	R	R	R	NA	R	NA	R	R
ndaro	SAMN02142047	PDT000016128.2	train	NA	R	R	R	NA	R	NA	R	NA	R	R	NA	S	R	R	R	R	NA	R	NA	R	R
ndaro	SAMN02142048	PDT000016146.2	train	NA	R	R	R	NA	R	NA	R	NA	R	R	NA	S	R	R	R	S	NA	R	NA	R	R
ndaro	SAMN02142049	PDT000016126.2	train	NA	R	R	R	NA	R	NA	R	NA	R	R	NA	S	R	R	R	R	NA	R	NA	R	R
ndaro	SAMN02142050	PDT000016129.2	train	NA	S	R	R	NA	R	NA	R	NA	R	R	NA	R	R	R	R	S	NA	R	NA	R	R
ndaro	SAMN02142051	PDT000016130.2	train	NA	R	R	R	NA	R	NA	R	NA	R	R	NA	S	R	R	R	S	NA	R	NA	R	R
ndaro	SAMN02356579	PDT000022748.1	train	NA	NA	NA	R	R	R	R	NA	NA	NA	R	NA	S	NA	NA	R	NA	NA	R	NA	S	S
ndaro	SAMN02356580	PDT000022747.1	train	NA	NA	NA	R	R	R	R	NA	NA	NA	R	NA	S	NA	NA	R	NA	NA	R	NA	S	S
ndaro	SAMN02356584	PDT000022746.1	test	NA	S	NA	R	R	R	R	NA	NA	NA	R	NA	R	NA	NA	NA	NA	R	R	NA	R	R
ndaro	SAMN02356585	PDT000022745.1	test	NA	S	NA	R	R	R	R	NA	NA	NA	R	NA	R	NA	NA	NA	NA	R	R	NA	R	R
ndaro	SAMN02356586	PDT000022744.1	train	NA	NA	NA	S	R	S	S	NA	NA	NA	S	NA	S	NA	NA	S	NA	R	S	NA	S	R
ndaro	SAMN02356587	PDT000022743.1	test	NA	NA	NA	S	R	S	S	NA	NA	NA	S	NA	S	NA	NA	S	NA	NA	S	NA	S	S
ndaro	SAMN02356591	PDT000022742.1	train	NA	NA	NA	S	R	S	S	NA	NA	NA	S	NA	S	NA	NA	S	NA	S	S	NA	S	R
ndaro	SAMN02356592	PDT000022741.1	train	NA	NA	NA	S	R	S	S	NA	NA	NA	S	NA	S	NA	NA	S	NA	R	S	NA	S	S
ndaro	SAMN02356593	PDT000022740.1	test	NA	NA	NA	S	R	S	S	NA	NA	NA	S	NA	S	NA	NA	R	NA	R	S	NA	S	S
ndaro	SAMN02356594	PDT000022739.1	train	NA	R	NA	R	R	R	R	NA	NA	NA	NA	NA	R	NA	NA	R	NA	R	R	NA	R	R
ndaro	SAMN02356597	PDT000033665.1	train	NA	S	NA	S	S	R	NA	S	NA	S	NA	R	S	NA	NA	R	NA	R	NA	NA	NA	NA
ndaro	SAMN02356599	PDT000022737.1	train	NA	R	NA	R	R	R	NA	R	NA	R	NA	R	S	R	NA	R	NA	R	NA	NA	NA	NA
ndaro	SAMN02356600	PDT000022736.1	train	NA	S	NA	S	S	S	NA	S	NA	S	NA	S	S	S	NA	S	NA	S	NA	NA	NA	NA
ndaro	SAMN02356601	PDT000022735.1	train	NA	R	NA	R	R	R	NA	R	NA	R	NA	R	S	R	NA	R	NA	R	NA	NA	NA	NA
ndaro	SAMN02356602	PDT000022734.1	train	NA	R	NA	R	R	R	NA	R	NA	S	NA	S	R	S	NA	S	NA	R	NA	NA	NA	NA
ndaro	SAMN02356605	PDT000022733.1	train	NA	S	NA	R	R	R	NA	R	NA	R	NA	R	R	S	NA	R	NA	S	NA	NA	NA	NA
ndaro	SAMN02356606	PDT000023566.1	train	NA	S	NA	S	S	S	NA	S	NA	S	NA	S	S	S	NA	S	NA	R	NA	NA	NA	NA
ndaro	SAMN02356613	PDT000022732.1	train	NA	S	NA	R	R	R	NA	R	NA	R	NA	R	R	NA	NA	R	NA	R	NA	NA	NA	NA
ndaro	SAMN02356614	PDT000022731.1	test	NA	S	NA	S	S	S	NA	S	NA	S	NA	S	S	S	NA	S	NA	R	NA	NA	NA	NA
ndaro	SAMN02356617	PDT000022730.1	train	NA	R	NA	R	R	R	NA	R	NA	R	NA	R	R	R	NA	R	NA	R	NA	NA	NA	NA
ndaro	SAMN02356618	PDT000022729.1	train	NA	R	NA	R	R	R	NA	R	NA	S	NA	S	S	S	NA	S	NA	R	NA	NA	NA	NA
ndaro	SAMN02356621	PDT000022728.1	train	NA	R	NA	R	R	R	NA	R	NA	R	NA	R	S	R	NA	R	NA	R	NA	NA	NA	NA
ndaro	SAMN02356622	PDT000022727.1	test	NA	S	NA	S	S	S	NA	S	NA	S	NA	S	S	S	NA	S	NA	R	NA	NA	NA	NA
ndaro	SAMN02356623	PDT000022726.1	train	NA	S	NA	R	R	R	NA	R	NA	S	NA	S	R	S	NA	S	NA	R	NA	NA	NA	NA
ndaro	SAMN02356624	PDT000022725.1	train	NA	S	NA	R	R	R	NA	R	NA	S	NA	S	R	S	NA	S	NA	R	NA	NA	NA	NA
ndaro	SAMN02581240	PDT000030675.1	train	NA	R	NA	NA	R	R	NA	R	NA	R	NA	NA	S	R	NA	R	NA	NA	NA	NA	NA	NA
ndaro	SAMN02581242	PDT000030677.1	train	NA	S	NA	NA	R	R	NA	R	NA	R	NA	NA	S	R	NA	R	NA	NA	NA	NA	NA	NA
ndaro	SAMN02581243	PDT000030678.1	train	NA	S	NA	NA	R	S	NA	S	NA	S	NA	NA	S	S	NA	S	NA	S	NA	NA	NA	NA
ndaro	SAMN02581244	PDT000030679.1	train	NA	R	NA	NA	R	R	NA	R	NA	R	NA	NA	S	R	NA	R	NA	R	NA	NA	NA	NA
ndaro	SAMN02581245	PDT000030680.1	test	NA	S	NA	NA	R	R	NA	S	NA	S	NA	NA	R	S	NA	S	NA	R	NA	NA	NA	NA
ndaro	SAMN02581246	PDT000030681.1	train	NA	S	NA	NA	R	R	NA	R	NA	R	NA	NA	S	R	NA	R	NA	NA	NA	NA	NA	NA
ndaro	SAMN02581247	PDT000030682.1	test	NA	S	NA	NA	R	S	NA	S	NA	S	NA	NA	S	S	NA	S	NA	S	NA	NA	NA	NA
ndaro	SAMN02581248	PDT000030152.1	train	NA	S	NA	NA	R	R	NA	R	NA	R	NA	NA	S	R	NA	R	NA	NA	NA	NA	NA	NA
ndaro	SAMN02581252	PDT000030684.1	train	NA	S	NA	NA	R	R	NA	R	NA	R	NA	NA	S	R	NA	R	NA	R	NA	NA	NA	NA
ndaro	SAMN02581261	PDT000030686.1	train	NA	S	NA	R	R	R	NA	R	NA	R	NA	R	R	R	NA	R	NA	R	NA	NA	NA	NA
ndaro	SAMN02581262	PDT000030687.1	train	NA	S	NA	S	S	S	NA	S	NA	S	NA	S	S	S	NA	S	NA	S	NA	NA	NA	NA
ndaro	SAMN02581265	PDT000030688.1	train	NA	R	NA	R	R	R	NA	R	NA	R	NA	R	S	R	NA	R	NA	R	NA	NA	NA	NA
ndaro	SAMN02581266	PDT000030151.1	train	NA	S	NA	S	S	S	NA	S	NA	S	NA	S	S	S	NA	S	NA	R	NA	NA	NA	NA
ndaro	SAMN02581267	PDT000030689.1	train	NA	R	NA	R	R	R	NA	R	NA	R	NA	R	S	R	NA	R	NA	R	NA	NA	NA	NA
ndaro	SAMN02581268	PDT000030690.1	test	NA	S	NA	S	R	R	NA	S	NA	S	NA	R	S	S	NA	S	NA	R	NA	NA	NA	NA
ndaro	SAMN02581269	PDT000030691.1	train	NA	R	NA	R	R	R	NA	R	NA	R	NA	R	S	R	NA	R	NA	R	NA	NA	NA	NA
ndaro	SAMN02581270	PDT000030150.1	train	NA	S	NA	S	S	S	NA	S	NA	S	NA	S	S	S	NA	S	NA	R	NA	NA	NA	NA
ndaro	SAMN02581273	PDT000030692.1	train	NA	R	NA	R	R	R	NA	R	NA	R	NA	R	R	R	NA	R	NA	R	NA	NA	NA	NA
ndaro	SAMN02581274	PDT000030693.1	test	NA	S	NA	S	S	S	NA	S	NA	S	NA	S	S	S	NA	S	NA	R	NA	NA	NA	NA
ndaro	SAMN02581275	PDT000030622.1	train	NA	NA	NA	R	R	R	R	NA	NA	NA	R	NA	S	NA	NA	R	NA	R	NA	S	S	S
ndaro	SAMN02581276	PDT000030623.1	train	NA	NA	NA	S	R	S	S	NA	NA	NA	NA	NA	NA	NA	NA	NA	NA	NA	S	NA	S	S
ndaro	SAMN02581281	PDT000030624.1	train	NA	NA	NA	R	R	R	R	NA	NA	NA	R	NA	S	NA	NA	R	NA	NA	R	R	R	R
ndaro	SAMN02581289	PDT000030626.1	train	NA	R	NA	R	R	R	R	NA	NA	NA	R	NA	S	NA	NA	R	NA	NA	R	NA	R	R
ndaro	SAMN02581290	PDT000030627.1	test	NA	NA	NA	S	R	S	S	NA	NA	NA	S	NA	S	NA	NA	S	NA	NA	S	NA	S	S
ndaro	SAMN02581383	PDT000030668.1	train	NA	S	NA	NA	R	R	NA	R	NA	R	NA	NA	S	R	NA	R	NA	R	NA	NA	NA	NA
ndaro	SAMN02581384	PDT000030669.1	test	NA	S	NA	NA	R	S	NA	S	NA	S	NA	NA	S	S	NA	S	NA	R	NA	NA	NA	NA
ndaro	SAMN02581391	PDT000030670.2	train	NA	R	NA	NA	R	R	NA	R	NA	R	NA	NA	R	S	NA	R	NA	R	NA	NA	NA	NA
ndaro	SAMN02581392	PDT000030671.1	train	NA	S	NA	NA	R	S	NA	S	NA	S	NA	NA	S	S	NA	S	NA	NA	NA	NA	NA	NA
ndaro	SAMN02581395	PDT000030149.1	test	NA	S	NA	NA	R	R	NA	R	NA	R	NA	NA	R	S	NA	R	NA	NA	NA	NA	NA	NA
ndaro	SAMN02581396	PDT000030672.1	train	NA	S	NA	NA	R	S	NA	S	NA	S	NA	NA	S	S	NA	S	NA	S	NA	NA	NA	NA
ndaro	SAMN02581397	PDT000030673.1	train	NA	S	NA	NA	R	R	NA	R	NA	R	NA	NA	R	R	NA	R	NA	NA	NA	NA	NA	NA
ndaro	SAMN02581398	PDT000030674.1	train	NA	S	NA	NA	R	S	NA	S	NA	S	NA	NA	S	S	NA	S	NA	S	NA	NA	NA	NA
ndaro	SAMN04014844	PDT000158312.1	train	R	S	R	R	R	R	R	R	NA	R	R	R	S	R	R	R	NA	NA	R	R	R	R
ndaro	SAMN04014845	PDT000158313.2	train	R	S	R	R	R	R	R	R	NA	R	R	R	S	R	R	R	NA	NA	R	R	R	R
ndaro	SAMN04014846	PDT000158314.2	train	R	R	R	R	R	R	R	R	NA	R	R	R	S	R	R	R	NA	NA	R	R	R	R
ndaro	SAMN04014851	PDT000158310.1	train	R	S	R	R	R	S	R	R	NA	R	R	R	S	R	R	S	NA	NA	R	R	S	S
ndaro	SAMN04014853	PDT000158308.1	train	R	S	R	R	R	R	R	R	NA	S	R	R	R	S	R	S	NA	NA	R	R	R	R
ndaro	SAMN04014875	PDT000158315.1	test	R	S	S	R	R	R	R	R	NA	R	R	R	R	S	S	R	NA	NA	S	S	R	S
ndaro	SAMN04014880	PDT000158311.1	test	R	S	R	R	R	R	R	R	NA	R	R	S	R	R	R	R	NA	NA	R	R	R	R
ndaro	SAMN04014881	PDT000158316.1	train	R	R	R	R	R	R	R	R	NA	R	R	R	R	R	R	R	NA	NA	R	R	R	R
ndaro	SAMN04014882	PDT000158317.1	test	R	R	R	R	R	R	R	R	NA	R	R	R	R	R	R	R	NA	NA	R	R	R	R
ndaro	SAMN04014883	PDT000158307.1	train	R	S	R	R	R	R	R	R	NA	R	R	R	R	S	R	R	NA	NA	R	S	R	R
ndaro	SAMN04014884	PDT000158309.1	train	R	S	R	R	R	R	R	R	NA	R	R	R	S	S	R	R	NA	NA	R	S	S	S
ndaro	SAMN04014885	PDT000158318.1	train	R	S	R	R	R	R	R	R	NA	R	R	R	R	S	R	R	NA	NA	R	S	R	R
ndaro	SAMN04014887	PDT000380982.1	train	R	S	R	R	R	R	R	R	NA	R	R	R	R	R	R	R	NA	NA	R	R	R	R
ndaro	SAMN04014888	PDT000216998.1	train	R	R	R	R	R	R	R	R	NA	R	R	R	S	R	R	R	NA	NA	R	R	R	R
ndaro	SAMN04014890	PDT000175509.1	train	R	R	R	R	R	R	R	R	NA	R	R	R	R	R	R	R	NA	NA	R	R	R	R
ndaro	SAMN04014907	PDT000290062.1	test	R	R	R	R	R	R	R	R	NA	R	R	R	R	R	R	R	NA	NA	R	R	R	R
ndaro	SAMN04014909	PDT000197021.1	test	R	R	R	R	R	R	R	R	NA	R	R	R	R	R	R	R	NA	NA	R	R	R	R
ndaro	SAMN04014916	PDT000380979.1	train	R	R	R	R	R	R	R	R	NA	R	R	R	R	R	R	R	NA	NA	R	R	R	R
ndaro	SAMN04014917	PDT000380976.1	train	R	S	S	R	R	R	R	R	NA	R	R	R	R	R	S	R	NA	NA	R	S	R	R
ndaro	SAMN04014920	PDT000311281.1	train	R	R	R	R	R	R	R	R	NA	R	R	R	R	R	R	R	NA	NA	R	R	R	R
ndaro	SAMN04014928	PDT000331111.1	train	R	S	R	R	R	R	R	R	NA	S	R	R	S	S	R	S	NA	NA	R	R	S	S
ndaro	SAMN04014937	PDT000298155.1	test	R	S	R	R	R	R	R	R	NA	R	R	R	S	R	R	R	NA	NA	R	S	R	R
ndaro	SAMN04014938	PDT000380980.1	test	R	R	R	R	R	R	R	R	NA	R	R	R	R	R	R	R	NA	NA	R	R	R	R
ndaro	SAMN04014939	PDT000197023.1	train	R	R	R	R	R	R	R	R	NA	R	R	R	R	R	R	R	NA	NA	R	S	R	R
ndaro	SAMN04014948	PDT000219972.1	train	R	R	R	R	R	R	R	R	NA	R	R	R	R	R	R	R	NA	NA	R	S	R	R
ndaro	SAMN04014950	PDT000380981.1	train	R	S	R	R	R	R	R	R	NA	R	R	R	R	R	R	R	NA	NA	R	R	R	R
ndaro	SAMN04014953	PDT000216999.1	train	R	S	R	R	R	R	R	R	NA	R	R	R	R	R	R	R	NA	NA	R	S	R	R
ndaro	SAMN04014954	PDT000218723.1	train	R	R	R	R	R	R	R	R	NA	R	R	R	R	R	R	R	NA	NA	R	S	R	R
ndaro	SAMN04014958	PDT000197020.1	train	R	S	R	R	R	R	R	R	NA	R	R	R	R	R	R	R	NA	NA	R	S	R	R
ndaro	SAMN04014961	PDT000219690.1	train	R	R	R	R	R	R	R	R	NA	R	R	R	R	R	R	R	NA	NA	NA	R	R	S
ndaro	SAMN04014966	PDT000219691.1	train	R	R	R	R	R	R	R	R	NA	R	R	R	R	R	R	R	NA	NA	NA	S	R	R
ndaro	SAMN04014967	PDT000218722.1	train	R	S	R	R	R	S	R	R	NA	R	R	R	S	R	S	R	NA	NA	NA	S	R	R
ndaro	SAMN04014970	PDT000217002.1	train	R	R	R	R	R	R	R	R	NA	R	R	R	S	R	R	R	NA	NA	NA	S	R	R
ndaro	SAMN04014976	PDT000380977.1	train	R	S	R	R	R	R	R	R	NA	R	R	R	R	R	R	R	NA	NA	R	R	R	R
ndaro	SAMN04014979	PDT000218724.1	train	R	R	R	R	R	R	R	R	NA	R	R	R	R	R	R	R	NA	NA	R	R	R	R
ndaro	SAMN04014980	PDT000219968.1	test	R	R	R	R	R	R	R	R	NA	R	R	R	R	S	R	R	NA	NA	R	R	R	R
ndaro	SAMN04014981	PDT000331123.1	test	R	R	R	R	R	R	R	R	NA	R	R	R	R	R	R	R	NA	NA	R	R	R	R
ndaro	SAMN04014982	PDT000310188.1	test	R	R	R	R	R	R	R	R	NA	R	R	R	R	R	R	R	NA	NA	R	R	R	R
ndaro	SAMN04014983	PDT000311280.1	train	R	R	R	R	R	R	R	R	NA	R	R	R	R	R	NA	R	NA	NA	R	R	R	R
ndaro	SAMN04014984	PDT000217003.1	test	R	R	R	R	R	R	R	R	NA	R	R	R	R	R	R	R	NA	NA	R	R	R	R
ndaro	SAMN04014986	PDT000219969.1	train	R	S	R	R	R	R	R	R	NA	R	R	R	S	R	R	R	NA	NA	R	S	R	S
ndaro	SAMN04014987	PDT000217000.1	train	R	R	R	R	R	R	R	R	NA	R	R	R	S	R	R	R	NA	NA	R	R	R	R
ndaro	SAMN04014989	PDT000219971.1	train	R	R	R	R	R	R	R	R	NA	R	R	R	R	R	R	R	NA	NA	R	R	R	R
ndaro	SAMN04014993	PDT000219970.1	train	R	S	R	R	R	R	R	R	NA	R	R	R	S	R	R	R	NA	NA	R	R	R	R
ndaro	SAMN04014994	PDT000309563.1	test	R	R	R	R	R	R	R	R	NA	R	R	R	R	R	R	R	NA	NA	R	R	R	R
ndaro	SAMN04014999	PDT000217001.1	test	R	S	R	R	R	R	R	R	NA	R	R	R	R	R	R	R	NA	NA	R	R	R	R
ndaro	SAMN04015001	PDT000380978.1	train	R	S	S	S	R	S	R	R	NA	R	S	R	S	R	S	R	NA	NA	R	S	S	S
ndaro	SAMN04448219	PDT000144503.1	test	R	S	R	R	R	R	R	R	NA	R	R	R	R	R	R	R	R	NA	R	R	R	R
ndaro	SAMN04448229	PDT000145746.1	test	R	R	R	R	R	R	R	R	NA	R	R	R	R	R	R	R	R	NA	R	R	R	R
ndaro	SAMN04448241	PDT000145747.1	train	R	R	R	R	R	R	R	R	NA	R	R	R	S	R	R	R	R	NA	R	R	S	R
ndaro	SAMN05774083	PDT000326648.1	test	NA	S	NA	R	NA	S	NA	NA	NA	S	S	S	S	NA	S	NA	NA	R	S	NA	NA	R
ndaro	SAMN07203013	PDT000230884.1	train	NA	NA	NA	NA	NA	NA	R	NA	NA	NA	NA	NA	NA	NA	NA	NA	NA	NA	NA	NA	NA	NA
ndaro	SAMN07291504	PDT000292900.1	train	NA	R	R	R	R	R	R	R	NA	R	R	R	S	R	R	R	NA	NA	R	S	R	R
ndaro	SAMN07291505	PDT000343387.1	train	NA	R	R	R	R	R	R	R	NA	R	R	R	S	R	R	R	NA	NA	R	S	R	R
ndaro	SAMN07291506	PDT000292899.1	train	NA	R	R	R	R	R	R	R	NA	R	R	R	R	R	R	R	NA	NA	R	S	R	R
ndaro	SAMN07291519	PDT000311283.1	train	NA	S	R	R	R	R	R	R	NA	S	R	R	R	S	R	S	NA	NA	R	S	R	R
ndaro	SAMN07291531	PDT000311282.1	train	NA	S	R	R	R	R	R	R	NA	R	R	R	S	R	R	R	NA	NA	R	S	R	R
ndaro	SAMN07291547	PDT000352589.1	train	NA	R	R	R	R	R	R	R	NA	R	R	R	R	R	R	R	NA	NA	R	S	R	S
ndaro	SAMN07450690	PDT000233425.1	train	NA	NA	NA	NA	NA	NA	R	NA	NA	NA	NA	NA	NA	NA	NA	NA	NA	NA	NA	NA	NA	NA
ndaro	SAMN07450691	PDT000233426.1	train	NA	NA	NA	NA	NA	NA	R	NA	NA	NA	NA	NA	NA	NA	NA	NA	NA	NA	NA	NA	NA	NA
ndaro	SAMN07450693	PDT000233418.1	train	NA	NA	NA	NA	NA	NA	R	NA	NA	NA	NA	NA	NA	NA	NA	NA	NA	NA	NA	NA	NA	NA
ndaro	SAMN07450694	PDT000233416.1	train	NA	NA	NA	NA	NA	NA	R	NA	NA	NA	NA	NA	NA	NA	NA	NA	NA	NA	NA	NA	NA	NA
ndaro	SAMN07450696	PDT000233415.1	test	NA	NA	NA	NA	NA	NA	R	NA	NA	NA	NA	NA	NA	NA	NA	NA	NA	NA	NA	NA	NA	NA
ndaro	SAMN07450697	PDT000233413.1	train	NA	NA	NA	NA	NA	NA	R	NA	NA	NA	NA	NA	NA	NA	NA	NA	NA	NA	NA	NA	NA	NA
ndaro	SAMN07450698	PDT000233411.1	train	NA	NA	NA	NA	NA	NA	R	NA	NA	NA	NA	NA	NA	NA	NA	NA	NA	NA	NA	NA	NA	NA
ndaro	SAMN07450699	PDT000233412.1	test	NA	NA	NA	NA	NA	NA	R	NA	NA	NA	NA	NA	NA	NA	NA	NA	NA	NA	NA	NA	NA	NA
ndaro	SAMN07450701	PDT000233424.1	train	NA	NA	NA	NA	NA	NA	R	NA	NA	NA	NA	NA	NA	NA	NA	NA	NA	NA	NA	NA	NA	NA
ndaro	SAMN07450702	PDT000233410.1	train	NA	NA	NA	NA	NA	NA	R	NA	NA	NA	NA	NA	NA	NA	NA	NA	NA	NA	NA	NA	NA	NA
ndaro	SAMN07450703	PDT000233409.1	train	NA	NA	NA	NA	NA	NA	R	NA	NA	NA	NA	NA	NA	NA	NA	NA	NA	NA	NA	NA	NA	NA
ndaro	SAMN07450704	PDT000233408.1	train	NA	NA	NA	NA	NA	NA	R	NA	NA	NA	NA	NA	NA	NA	NA	NA	NA	NA	NA	NA	NA	NA
ndaro	SAMN07602587	PDT000326682.1	train	R	S	R	R	NA	R	R	R	R	R	NA	NA	S	S	R	S	NA	NA	R	R	R	R
ndaro	SAMN07602916	PDT000326684.1	test	R	R	R	R	NA	R	R	R	R	R	NA	NA	S	R	R	R	NA	NA	R	S	R	R
ndaro	SAMN07672549	PDT000327866.1	train	NA	S	NA	NA	NA	NA	NA	NA	NA	NA	NA	NA	NA	NA	NA	NA	NA	NA	NA	NA	NA	NA
ndaro	SAMN11054834	PDT000497533.1	test	NA	S	R	S	NA	S	R	R	NA	R	S	NA	S	R	S	R	NA	NA	R	S	NA	S
nguyen	SAMN06437146	573.132	train	NA	S	R	R	R	R	R	NA	R	NA	R	R	R	R	R	R	NA	NA	R	S	R	NA
nguyen	SAMN06437147	573.132	train	NA	S	R	R	R	R	R	NA	R	NA	R	R	S	S	R	S	NA	R	R	R	S	NA
nguyen	SAMN06437148	573.132	train	NA	R	NA	R	R	R	R	NA	R	NA	S	R	S	R	R	R	NA	NA	R	S	R	NA
nguyen	SAMN06437149	573.132	train	NA	S	R	R	R	R	R	NA	R	NA	R	S	R	S	R	S	NA	R	R	S	R	NA
nguyen	SAMN06437151	573.133	train	NA	S	R	R	R	R	R	NA	R	NA	S	S	S	S	R	S	NA	NA	R	S	S	NA
nguyen	SAMN06437152	573.133	train	NA	S	R	R	R	R	R	NA	R	NA	R	R	R	S	R	S	NA	R	R	R	S	NA
nguyen	SAMN06437153	573.133	train	NA	S	R	R	R	R	R	NA	R	NA	S	R	S	R	R	R	NA	NA	R	S	S	NA
nguyen	SAMN06437154	573.133	train	NA	S	R	R	R	R	R	NA	R	NA	R	R	S	S	R	S	NA	NA	R	R	R	NA
nguyen	SAMN06437155	573.133	train	NA	S	R	R	R	R	R	NA	R	NA	R	R	R	R	R	R	NA	R	R	S	R	NA
nguyen	SAMN06437156	573.133	train	NA	S	R	R	R	R	R	NA	R	NA	R	S	S	S	R	S	NA	R	S	S	R	NA
nguyen	SAMN06437157	573.133	train	NA	S	R	R	R	R	R	NA	R	NA	R	S	S	S	R	S	NA	R	S	R	R	NA
nguyen	SAMN06437164	573.134	train	NA	R	R	R	R	R	R	NA	R	NA	R	R	S	R	R	R	NA	R	R	S	R	NA
nguyen	SAMN06437165	573.134	train	NA	S	R	R	R	R	R	NA	R	NA	R	R	R	S	R	S	NA	NA	R	S	R	NA
nguyen	SAMN06437166	573.134	train	NA	S	R	R	R	R	R	NA	R	NA	R	S	R	S	R	S	NA	NA	S	R	R	NA
nguyen	SAMN06437167	573.134	train	NA	S	R	R	R	R	R	NA	R	NA	R	S	S	S	R	S	NA	R	R	R	R	NA
nguyen	SAMN06437168	573.134	train	NA	R	R	R	R	R	R	NA	R	NA	R	R	S	R	R	R	NA	R	R	S	R	NA
nguyen	SAMN06437169	573.134	train	NA	S	R	R	R	R	R	NA	R	NA	R	S	R	S	R	S	NA	NA	R	S	R	NA
nguyen	SAMN06437170	573.134	train	NA	R	R	R	R	R	R	NA	R	NA	R	R	R	S	R	S	NA	R	R	S	R	NA
nguyen	SAMN06437172	573.135	train	NA	S	R	R	R	R	R	NA	R	NA	R	S	R	S	R	S	NA	R	S	R	R	NA
nguyen	SAMN06437173	573.135	train	NA	S	R	R	R	R	R	NA	R	NA	R	S	S	S	R	S	NA	R	S	R	R	NA
nguyen	SAMN06437174	573.135	train	NA	S	R	R	R	R	R	NA	R	NA	R	S	S	S	R	S	NA	R	R	S	R	NA
nguyen	SAMN06437176	573.135	train	NA	R	R	R	R	R	R	NA	R	NA	R	R	S	R	R	R	NA	NA	R	S	R	NA
nguyen	SAMN06437177	573.135	train	NA	S	R	R	R	R	R	NA	R	NA	S	R	R	R	R	R	NA	NA	R	S	R	NA
nguyen	SAMN06437178	573.135	train	NA	S	R	R	R	R	R	NA	R	NA	R	R	R	S	R	S	NA	NA	R	R	R	NA
nguyen	SAMN06437179	573.135	train	NA	R	R	R	R	R	R	NA	R	NA	R	R	S	S	R	S	NA	NA	R	R	R	NA
nguyen	SAMN06437180	573.135	train	NA	S	R	R	R	R	R	NA	R	NA	R	R	S	R	R	R	NA	R	R	R	S	NA
nguyen	SAMN06437181	573.136	train	NA	S	R	R	R	R	R	NA	R	NA	R	S	R	S	R	S	NA	NA	R	S	R	NA
nguyen	SAMN06437182	573.136	train	NA	S	S	R	R	R	R	NA	R	NA	R	R	S	S	R	S	NA	NA	R	R	S	NA
nguyen	SAMN06437183	573.136	train	NA	R	R	R	R	R	R	NA	R	NA	R	R	R	S	R	S	NA	R	R	R	R	NA
nguyen	SAMN06437184	573.136	train	NA	S	R	R	R	R	R	NA	R	NA	R	R	S	R	R	R	NA	NA	R	R	S	NA
nguyen	SAMN06437185	573.136	train	NA	R	S	R	R	R	R	NA	R	NA	NA	S	S	S	R	S	NA	NA	R	S	R	NA
nguyen	SAMN06437187	573.137	train	NA	S	S	R	R	R	R	NA	R	NA	S	R	S	S	R	S	NA	NA	R	R	S	NA
nguyen	SAMN06437188	573.137	train	NA	S	R	R	R	R	R	NA	R	NA	R	S	R	S	R	S	NA	R	R	R	R	NA
nguyen	SAMN06437189	573.137	train	NA	R	R	R	R	R	R	NA	R	NA	R	S	S	S	R	S	NA	R	S	S	R	NA
nguyen	SAMN06437190	573.137	train	NA	S	R	R	R	R	R	NA	R	NA	R	S	S	S	R	S	NA	R	R	S	S	NA
nguyen	SAMN06437191	573.137	train	NA	R	R	R	R	R	R	NA	R	NA	R	R	S	S	R	S	NA	R	R	R	R	NA
nguyen	SAMN06437192	573.137	train	NA	S	R	R	R	R	R	NA	R	NA	NA	R	R	S	R	S	NA	NA	R	R	S	NA
nguyen	SAMN06437193	573.137	train	NA	S	R	R	R	R	R	NA	R	NA	R	S	S	S	R	S	NA	NA	S	S	S	NA
nguyen	SAMN06437194	573.137	train	NA	S	R	R	R	R	R	NA	R	NA	R	S	S	S	R	S	NA	NA	S	S	S	NA
nguyen	SAMN06437195	573.137	train	NA	S	R	R	R	R	R	NA	R	NA	R	R	R	S	R	S	NA	NA	R	R	S	NA
nguyen	SAMN06437196	573.137	train	NA	S	R	R	R	R	R	NA	R	NA	NA	R	S	R	R	R	NA	NA	R	S	S	NA
nguyen	SAMN06437197	573.137	train	NA	S	R	R	R	R	R	NA	R	NA	R	S	S	S	R	S	NA	R	S	S	S	NA
nguyen	SAMN06437198	573.137	train	NA	R	R	R	R	R	R	NA	R	NA	R	S	S	S	R	S	NA	NA	R	S	R	NA
nguyen	SAMN06437199	573.138	train	NA	S	R	R	R	R	R	NA	R	NA	R	R	S	R	R	R	NA	NA	R	S	S	NA
nguyen	SAMN06437200	573.138	train	NA	R	R	R	R	R	R	NA	R	NA	R	S	S	S	R	S	NA	NA	R	S	R	NA
nguyen	SAMN06437201	573.138	train	NA	S	R	R	R	R	R	NA	R	NA	R	R	R	S	R	S	NA	NA	S	R	R	NA
nguyen	SAMN06437202	573.138	train	NA	S	R	R	R	R	R	NA	R	NA	R	R	S	R	R	R	NA	R	R	R	R	NA
nguyen	SAMN06437204	573.138	train	NA	R	R	R	R	R	R	NA	R	NA	R	R	S	R	R	R	NA	NA	R	S	R	NA
nguyen	SAMN06437206	573.138	train	NA	R	R	R	R	R	R	NA	R	NA	R	R	S	R	R	R	NA	R	R	S	R	NA
nguyen	SAMN06437207	573.138	train	NA	S	R	R	R	R	R	NA	R	NA	R	R	R	S	R	S	NA	R	R	R	R	NA
nguyen	SAMN06437208	573.138	train	NA	S	R	R	R	R	R	NA	R	NA	R	S	S	S	R	S	NA	NA	R	S	R	NA
nguyen	SAMN06437210	573.138	train	NA	R	R	R	R	R	R	NA	R	NA	R	R	S	R	R	S	NA	R	R	S	R	NA
nguyen	SAMN06437211	573.138	train	NA	R	R	R	R	R	R	NA	R	NA	R	R	S	R	R	R	NA	R	R	S	R	NA
nguyen	SAMN06437212	573.139	train	NA	S	R	R	R	R	R	NA	R	NA	R	S	S	S	R	S	NA	R	S	S	S	NA
nguyen	SAMN06437213	573.139	train	NA	S	R	R	R	R	R	NA	R	NA	R	S	S	S	R	S	NA	R	S	R	R	NA
nguyen	SAMN06437214	573.139	train	NA	S	R	R	R	R	R	NA	R	NA	R	S	S	S	R	S	NA	NA	S	R	R	NA
nguyen	SAMN06437215	573.139	train	NA	R	R	R	R	R	R	NA	R	NA	R	R	S	S	R	S	NA	R	R	R	R	NA
nguyen	SAMN06437216	573.139	train	NA	S	R	R	R	R	R	NA	R	NA	R	S	R	S	R	S	NA	R	S	R	R	NA
nguyen	SAMN06437217	573.139	train	NA	S	R	R	R	R	R	NA	R	NA	R	S	R	S	R	S	NA	R	R	S	R	NA
nguyen	SAMN06437218	573.139	train	NA	R	R	R	R	R	R	NA	R	NA	R	R	S	R	R	R	NA	NA	R	S	R	NA
nguyen	SAMN06437219	573.139	test	NA	S	R	R	R	R	R	NA	S	NA	S	S	R	S	R	S	NA	NA	S	S	R	NA
nguyen	SAMN06437222	573.139	train	NA	R	R	R	R	R	R	NA	R	NA	R	R	S	R	R	R	NA	R	R	S	R	NA
nguyen	SAMN06437224	573.14	train	NA	S	R	R	R	R	R	NA	R	NA	S	S	R	S	R	S	NA	NA	R	R	S	NA
nguyen	SAMN06437225	573.14	train	NA	S	R	R	R	R	R	NA	R	NA	R	R	R	S	R	S	NA	R	R	R	R	NA
nguyen	SAMN06437226	573.14	train	NA	S	R	R	R	R	R	NA	R	NA	R	R	S	R	R	R	NA	NA	R	R	S	NA
nguyen	SAMN06437227	573.14	train	NA	S	R	R	R	R	R	NA	R	NA	R	S	R	S	R	S	NA	R	S	R	R	NA
nguyen	SAMN06437228	573.14	train	NA	S	S	S	R	R	R	NA	R	NA	S	R	S	S	R	S	NA	NA	R	R	S	NA
nguyen	SAMN06437229	573.14	train	NA	S	R	S	R	R	R	NA	R	NA	R	R	S	S	R	S	NA	NA	S	S	S	NA
nguyen	SAMN06437230	573.14	train	NA	S	R	R	R	R	R	NA	R	NA	R	S	S	S	R	S	NA	NA	S	R	R	NA
nguyen	SAMN06437231	573.14	train	NA	S	R	R	R	R	R	NA	R	NA	R	S	S	S	R	S	NA	R	S	S	S	NA
nguyen	SAMN06437232	573.14	train	NA	S	R	R	R	R	R	NA	R	NA	R	R	S	R	R	R	NA	R	R	S	S	NA
nguyen	SAMN06437233	573.14	train	NA	S	R	R	R	R	R	NA	R	NA	R	S	R	S	R	S	NA	R	R	S	R	NA
nguyen	SAMN06437234	573.14	train	NA	S	R	R	R	R	R	NA	R	NA	R	R	R	R	R	R	NA	NA	R	S	R	NA
nguyen	SAMN06437235	573.14	train	NA	R	R	R	R	R	R	NA	R	NA	NA	R	R	S	R	S	NA	R	R	S	R	NA
nguyen	SAMN06437236	573.14	train	NA	R	R	R	R	R	R	NA	R	NA	R	R	S	R	R	R	NA	NA	R	S	R	NA
nguyen	SAMN06437237	573.14	train	NA	S	R	R	R	R	R	NA	R	NA	R	S	S	S	R	S	NA	R	S	S	S	NA
nguyen	SAMN06437238	573.14	train	NA	R	R	R	R	R	R	NA	R	NA	R	S	S	S	R	S	NA	R	S	S	R	NA
nguyen	SAMN06437239	573.14	train	NA	R	R	R	R	R	R	NA	R	NA	R	R	S	R	R	R	NA	NA	R	S	R	NA
nguyen	SAMN06437240	573.14	train	NA	S	R	R	R	R	R	NA	R	NA	R	R	R	S	R	S	NA	NA	R	R	S	NA
nguyen	SAMN06437241	573.14	test	NA	S	S	S	R	R	R	NA	S	NA	S	S	S	S	R	S	NA	R	R	S	S	NA
nguyen	SAMN06437242	573.14	train	NA	R	NA	R	R	R	R	NA	R	NA	R	R	S	R	R	R	NA	NA	R	S	R	NA
nguyen	SAMN06437243	573.14	train	NA	S	R	R	R	R	R	NA	R	NA	NA	R	R	S	R	S	NA	NA	R	R	S	NA
nguyen	SAMN06437244	573.14	train	NA	S	R	R	R	R	R	NA	R	NA	R	R	R	S	R	S	NA	NA	R	R	S	NA
nguyen	SAMN06437246	573.14	train	NA	S	R	R	R	R	R	NA	R	NA	R	S	R	S	R	S	NA	R	R	R	R	NA
nguyen	SAMN06437247	573.14	train	NA	S	NA	R	R	R	R	NA	R	NA	R	S	S	S	R	S	NA	NA	S	R	R	NA
nguyen	SAMN06437248	573.14	train	NA	R	R	R	R	R	R	NA	R	NA	R	R	S	R	R	R	NA	R	R	S	R	NA
nguyen	SAMN06437249	573.14	train	NA	S	R	R	R	R	R	NA	R	NA	R	S	R	S	R	S	NA	NA	R	R	R	NA
nguyen	SAMN06437250	573.14	train	NA	S	R	R	R	R	R	NA	R	NA	R	S	R	S	R	S	NA	R	R	R	R	NA
nguyen	SAMN06437251	573.14	train	NA	R	R	R	R	R	R	NA	R	NA	R	R	S	R	R	R	NA	NA	R	S	R	NA
nguyen	SAMN06437252	573.14	train	NA	S	R	R	R	R	R	NA	R	NA	R	R	R	R	R	R	NA	R	R	R	R	NA
nguyen	SAMN06437253	573.14	train	NA	R	R	R	R	R	R	NA	R	NA	R	R	S	R	R	R	NA	R	R	S	R	NA
nguyen	SAMN06437254	573.14	train	NA	S	R	R	R	R	R	NA	R	NA	R	S	R	S	R	S	NA	R	S	R	R	NA
nguyen	SAMN06437255	573.14	train	NA	R	R	R	R	R	R	NA	R	NA	R	R	S	S	R	S	NA	R	R	S	R	NA
nguyen	SAMN06437256	573.14	test	NA	S	R	R	R	R	R	NA	R	NA	R	S	S	S	R	S	NA	R	R	R	R	NA
nguyen	SAMN06437258	573.14	train	NA	S	R	R	R	R	R	NA	R	NA	R	S	S	S	R	S	NA	S	S	S	S	NA
nguyen	SAMN06437259	573.14	train	NA	S	R	R	R	R	R	NA	R	NA	R	S	R	S	R	S	NA	S	R	R	R	NA
nguyen	SAMN06437260	573.14	train	NA	R	R	R	R	R	R	NA	R	NA	R	R	S	R	R	R	NA	R	R	S	R	NA
nguyen	SAMN06437261	573.14	train	NA	R	R	R	R	R	R	NA	R	NA	R	S	S	S	R	S	NA	NA	R	S	R	NA
nguyen	SAMN06437262	573.14	train	NA	R	R	R	R	R	R	NA	R	NA	R	S	R	S	R	S	NA	R	R	S	R	NA
nguyen	SAMN06437263	573.14	train	NA	R	R	R	R	R	R	NA	R	NA	R	R	S	S	R	R	NA	NA	R	S	R	NA
nguyen	SAMN06437264	573.14	train	NA	S	R	R	R	R	R	NA	R	NA	S	R	S	R	R	R	NA	R	R	S	S	NA
nguyen	SAMN06437265	573.14	train	NA	S	R	R	R	R	R	NA	R	NA	R	R	R	S	R	R	NA	NA	R	R	R	NA
nguyen	SAMN06437266	573.14	train	NA	R	R	R	R	R	R	NA	R	NA	R	S	S	S	R	S	NA	R	S	S	R	NA
nguyen	SAMN06437267	573.14	train	NA	S	R	R	R	R	R	NA	R	NA	R	R	S	S	R	S	NA	R	R	R	R	NA
nguyen	SAMN06437268	573.14	train	NA	S	R	R	R	R	R	NA	R	NA	S	R	S	R	R	R	NA	NA	R	S	S	NA
nguyen	SAMN06437269	573.14	train	NA	S	R	R	R	R	R	NA	R	NA	R	S	R	S	R	S	NA	NA	R	S	R	NA
nguyen	SAMN06437270	573.14	train	NA	S	R	R	R	R	R	NA	R	NA	R	R	S	S	R	S	NA	R	R	R	S	NA
nguyen	SAMN06437271	573.14	train	NA	S	R	R	R	R	R	NA	R	NA	R	S	S	S	R	S	NA	R	S	S	S	NA
nguyen	SAMN06437272	573.14	train	NA	S	S	R	R	R	R	NA	R	NA	S	R	R	R	R	R	NA	NA	R	S	S	NA
nguyen	SAMN06437273	573.14	train	NA	S	R	R	R	R	R	NA	R	NA	R	R	R	S	R	S	NA	R	R	R	S	NA
nguyen	SAMN06437274	573.14	train	NA	S	R	R	R	R	R	NA	R	NA	NA	R	S	R	R	R	NA	R	R	S	S	NA
nguyen	SAMN06437275	573.14	train	NA	R	R	R	R	R	R	NA	R	NA	S	R	R	S	R	S	NA	NA	R	S	R	NA
nguyen	SAMN06437276	573.14	test	NA	S	S	S	R	R	R	NA	R	NA	S	R	S	S	R	S	NA	R	S	R	S	NA
nguyen	SAMN06437277	573.14	train	NA	S	R	R	R	R	R	NA	R	NA	R	S	S	S	R	S	NA	R	R	R	R	NA
nguyen	SAMN06437278	573.14	train	NA	S	S	R	R	R	R	NA	R	NA	R	R	S	S	R	S	NA	R	S	R	S	NA
nguyen	SAMN06437279	573.14	train	NA	S	S	R	R	R	R	NA	R	NA	S	S	R	S	R	S	NA	NA	R	S	S	NA
nguyen	SAMN06437280	573.14	train	NA	S	NA	R	R	R	R	NA	R	NA	S	R	R	S	R	S	NA	NA	R	R	S	NA
nguyen	SAMN06437281	573.14	train	NA	S	R	R	R	R	R	NA	R	NA	S	R	R	S	R	S	NA	NA	R	R	S	NA
nguyen	SAMN06437282	573.14	train	NA	S	NA	R	R	R	R	NA	R	NA	S	R	R	S	R	S	NA	NA	R	R	S	NA
nguyen	SAMN06437283	573.14	train	NA	S	R	R	R	R	R	NA	R	NA	S	R	R	S	R	S	NA	NA	R	R	S	NA
nguyen	SAMN06437286	573.14	train	NA	R	R	R	R	R	R	NA	R	NA	R	R	S	R	R	R	NA	NA	R	S	R	NA
nguyen	SAMN06437287	573.14	train	NA	R	R	R	R	R	R	NA	R	NA	R	R	S	R	R	R	NA	NA	R	S	R	NA
nguyen	SAMN06437288	573.14	train	NA	S	R	R	R	R	R	NA	R	NA	R	S	S	S	R	S	NA	R	S	S	S	NA
nguyen	SAMN06437290	573.14	test	NA	S	R	R	R	R	R	NA	R	NA	R	S	R	S	R	S	NA	R	S	R	R	NA
nguyen	SAMN06437291	573.14	test	NA	S	R	R	R	R	R	NA	R	NA	R	S	S	S	R	S	NA	R	S	R	S	NA
nguyen	SAMN06437292	573.14	train	NA	S	R	R	R	R	R	NA	R	NA	R	S	S	S	R	S	NA	NA	R	R	R	NA
nguyen	SAMN06437293	573.14	train	NA	S	R	R	R	R	R	NA	R	NA	S	S	S	S	R	S	NA	NA	R	R	R	NA
nguyen	SAMN06437294	573.14	train	NA	S	R	R	R	R	R	NA	R	NA	R	S	R	S	R	S	NA	NA	R	S	R	NA
nguyen	SAMN06437295	573.14	train	NA	R	R	R	R	R	R	NA	R	NA	R	R	S	S	R	R	NA	NA	R	R	R	NA
nguyen	SAMN06437296	573.14	test	NA	S	R	R	R	R	R	NA	R	NA	R	R	S	S	R	S	NA	S	R	R	R	NA
nguyen	SAMN06437298	573.14	train	NA	R	S	R	R	R	R	NA	R	NA	NA	R	S	R	R	R	NA	NA	R	S	R	NA
nguyen	SAMN06437299	573.14	train	NA	S	R	R	R	R	R	NA	R	NA	R	S	S	S	R	S	NA	NA	R	R	R	NA
nguyen	SAMN06437300	573.14	train	NA	S	R	R	R	R	R	NA	R	NA	S	R	R	S	R	S	NA	NA	R	R	S	NA
nguyen	SAMN06437301	573.14	train	NA	R	R	R	R	R	R	NA	R	NA	R	R	S	S	R	S	NA	R	R	S	R	NA
nguyen	SAMN06437302	573.14	train	NA	S	R	R	R	R	R	NA	R	NA	R	R	S	S	R	S	NA	NA	R	R	S	NA
nguyen	SAMN06437303	573.14	train	NA	S	R	R	R	R	R	NA	R	NA	S	R	R	S	R	S	NA	NA	R	R	S	NA
nguyen	SAMN06437304	573.14	train	NA	S	R	R	R	R	R	NA	R	NA	S	R	R	S	R	S	NA	NA	R	R	S	NA
nguyen	SAMN06437305	573.14	train	NA	S	NA	R	R	R	R	NA	R	NA	R	R	S	R	R	R	NA	NA	R	R	R	NA
nguyen	SAMN06437306	573.14	train	NA	S	R	R	R	R	R	NA	R	NA	R	S	R	S	R	S	NA	R	R	R	S	NA
nguyen	SAMN06437307	573.14	train	NA	S	R	R	R	R	R	NA	R	NA	R	R	R	S	R	S	NA	NA	R	R	S	NA
nguyen	SAMN06437308	573.14	test	NA	S	R	R	R	R	R	NA	R	NA	R	S	S	S	R	S	NA	R	R	R	S	NA
nguyen	SAMN06437309	573.14	train	NA	S	R	R	R	R	R	NA	R	NA	R	R	R	S	R	S	NA	R	R	R	S	NA
nguyen	SAMN06437310	573.14	train	NA	S	R	R	R	R	R	NA	R	NA	R	S	S	S	R	S	NA	R	S	S	S	NA
nguyen	SAMN06437312	573.14	train	NA	S	R	R	R	R	R	NA	R	NA	R	R	S	S	R	S	NA	NA	R	S	S	NA
nguyen	SAMN06437313	573.14	train	NA	S	R	R	R	R	R	NA	R	NA	R	R	S	S	R	S	NA	R	R	R	S	NA
nguyen	SAMN06437314	573.14	train	NA	S	R	R	R	R	R	NA	R	NA	R	R	R	S	R	R	NA	R	R	R	S	NA
nguyen	SAMN06437315	573.14	train	NA	R	R	R	R	R	R	NA	R	NA	R	R	R	S	R	S	NA	NA	R	R	R	NA
nguyen	SAMN06437316	573.14	train	NA	R	R	R	R	R	R	NA	R	NA	R	R	S	R	R	R	NA	NA	R	S	R	NA
nguyen	SAMN06437317	573.141	train	NA	S	R	R	R	R	R	NA	R	NA	R	R	S	S	R	S	NA	NA	S	R	R	NA
nguyen	SAMN06437318	573.141	train	NA	R	R	R	R	R	R	NA	R	NA	R	R	S	R	R	R	NA	NA	R	S	R	NA
nguyen	SAMN06437319	573.141	train	NA	R	R	R	R	R	R	NA	R	NA	R	R	S	R	R	R	NA	NA	R	S	R	NA
nguyen	SAMN06437320	573.141	train	NA	S	R	R	R	R	R	NA	R	NA	NA	S	R	S	R	S	NA	NA	R	R	R	NA
nguyen	SAMN06437321	573.141	train	NA	S	R	R	R	R	R	NA	R	NA	S	S	S	S	R	S	NA	NA	S	S	S	NA
nguyen	SAMN06437322	573.141	train	NA	S	R	R	R	R	R	NA	R	NA	R	R	R	R	R	R	NA	NA	R	S	S	NA
nguyen	SAMN06437323	573.141	train	NA	S	R	R	R	R	R	NA	R	NA	R	R	R	S	R	S	NA	NA	R	R	R	NA
nguyen	SAMN06437324	573.141	train	NA	R	R	R	R	R	R	NA	R	NA	R	R	R	R	R	R	NA	NA	R	S	R	NA
nguyen	SAMN06437325	573.141	train	NA	S	R	R	R	R	R	NA	R	NA	R	S	S	S	R	S	NA	R	S	S	S	NA
nguyen	SAMN06437326	573.141	train	NA	R	R	R	R	R	R	NA	R	NA	R	R	S	R	R	R	NA	NA	R	S	R	NA
nguyen	SAMN06437328	573.141	train	NA	S	R	R	R	R	R	NA	R	NA	R	R	S	R	R	R	NA	R	R	R	S	NA
nguyen	SAMN06437329	573.141	train	NA	S	R	R	R	R	R	NA	R	NA	R	S	R	S	R	S	NA	R	R	S	S	NA
nguyen	SAMN06437330	573.141	train	NA	S	R	R	R	R	R	NA	R	NA	R	S	R	S	R	S	NA	R	R	R	R	NA
nguyen	SAMN06437331	573.141	test	NA	S	S	R	R	R	R	NA	R	NA	S	R	S	S	R	S	NA	NA	R	S	S	NA
nguyen	SAMN06437332	573.141	train	NA	S	R	R	R	R	R	NA	R	NA	S	R	R	S	R	S	NA	NA	R	S	R	NA
nguyen	SAMN06437333	573.141	train	NA	R	R	R	R	R	R	NA	R	NA	R	R	R	S	R	R	NA	R	R	S	R	NA
nguyen	SAMN06437334	573.141	train	NA	R	R	R	R	R	R	NA	R	NA	R	R	R	S	R	S	NA	R	R	R	R	NA
nguyen	SAMN06437335	573.141	train	NA	S	R	R	R	R	R	NA	R	NA	S	R	R	S	R	S	NA	R	R	R	S	NA
nguyen	SAMN06437336	573.141	train	NA	S	R	R	R	R	R	NA	R	NA	S	R	R	S	R	S	NA	NA	R	R	R	NA
nguyen	SAMN06437337	573.141	train	NA	S	R	R	R	R	R	NA	R	NA	R	S	S	S	R	S	NA	NA	S	S	S	NA
nguyen	SAMN06437338	573.141	train	NA	S	R	R	R	R	R	NA	R	NA	R	S	S	S	R	S	NA	NA	S	S	S	NA
nguyen	SAMN06437339	573.141	train	NA	S	S	R	R	R	R	NA	R	NA	R	S	R	S	R	S	NA	R	S	R	R	NA
nguyen	SAMN06437340	573.141	train	NA	S	S	S	R	R	R	NA	R	NA	S	R	S	S	R	S	NA	R	R	R	S	NA
nguyen	SAMN06437341	573.141	train	NA	S	R	R	R	R	R	NA	R	NA	S	R	R	S	R	R	NA	NA	R	R	S	NA
nguyen	SAMN06437343	573.141	train	NA	S	R	R	R	R	R	NA	R	NA	R	S	R	S	R	S	NA	R	R	S	R	NA
nguyen	SAMN06437344	573.141	train	NA	R	R	R	R	R	R	NA	R	NA	R	R	S	S	R	R	NA	NA	R	S	R	NA
nguyen	SAMN06437345	573.141	train	NA	S	R	R	R	R	R	NA	R	NA	NA	R	R	S	R	R	NA	NA	R	R	S	NA
nguyen	SAMN06437346	573.141	train	NA	S	R	R	R	R	R	NA	R	NA	R	R	R	S	R	S	NA	NA	R	R	R	NA
nguyen	SAMN06437347	573.141	train	NA	S	R	R	R	R	R	NA	R	NA	R	R	R	R	R	R	NA	NA	R	S	S	NA
nguyen	SAMN06437348	573.141	train	NA	S	R	R	R	R	R	NA	R	NA	R	R	R	S	R	S	NA	NA	R	R	R	NA
nguyen	SAMN06437349	573.141	train	NA	R	R	R	R	R	R	NA	R	NA	R	R	S	S	R	R	NA	NA	R	S	R	NA
nguyen	SAMN06437350	573.141	train	NA	S	R	R	R	R	R	NA	R	NA	R	S	S	S	R	S	NA	NA	S	S	R	NA
nguyen	SAMN06437351	573.141	train	NA	S	R	R	R	R	R	NA	R	NA	R	R	R	S	R	S	NA	NA	R	R	S	NA
nguyen	SAMN06437353	573.141	train	NA	R	R	R	R	R	R	NA	R	NA	R	R	S	R	R	R	NA	R	R	S	R	NA
nguyen	SAMN06437354	573.141	train	NA	S	R	R	R	R	R	NA	R	NA	R	R	R	R	R	R	NA	R	R	S	R	NA
nguyen	SAMN06437355	573.141	train	NA	S	R	R	R	R	R	NA	R	NA	R	R	R	S	R	R	NA	NA	R	R	R	NA
nguyen	SAMN06437356	573.141	train	NA	S	R	R	R	R	R	NA	R	NA	R	R	R	S	R	S	NA	NA	R	R	R	NA
nguyen	SAMN06437357	573.141	train	NA	S	R	R	R	R	R	NA	R	NA	S	R	R	S	R	S	NA	NA	R	S	R	NA
nguyen	SAMN06437359	573.141	train	NA	S	R	R	R	R	R	NA	R	NA	S	R	R	S	R	S	NA	NA	R	S	R	NA
nguyen	SAMN06437360	573.141	train	NA	R	R	R	R	R	R	NA	R	NA	R	R	S	R	R	R	NA	NA	R	S	R	NA
nguyen	SAMN06437361	573.141	train	NA	S	R	R	R	R	R	NA	R	NA	NA	R	S	R	R	R	NA	NA	R	R	R	NA
nguyen	SAMN06437362	573.141	train	NA	S	R	R	R	R	R	NA	R	NA	R	S	R	S	R	S	NA	R	R	R	R	NA
nguyen	SAMN06437363	573.141	train	NA	S	R	R	R	R	R	NA	R	NA	S	R	R	S	R	S	NA	NA	R	R	S	NA
nguyen	SAMN06437364	573.141	test	NA	S	R	R	R	R	R	NA	R	NA	R	S	R	S	R	S	NA	S	S	R	R	NA
nguyen	SAMN06437365	573.141	train	NA	S	R	R	R	R	R	NA	R	NA	R	R	R	S	R	S	NA	R	R	R	R	NA
nguyen	SAMN06437366	573.141	train	NA	S	R	R	R	R	R	NA	R	NA	R	R	R	R	R	R	NA	NA	R	R	S	NA
nguyen	SAMN06437367	573.141	train	NA	R	R	R	R	R	R	NA	R	NA	R	R	S	R	R	R	NA	NA	R	S	R	NA
nguyen	SAMN06437368	573.141	train	NA	S	R	R	R	R	R	NA	R	NA	NA	R	S	R	R	R	NA	NA	R	R	R	NA
nguyen	SAMN06437369	573.141	train	NA	S	R	R	R	R	R	NA	R	NA	S	R	R	S	R	S	NA	R	R	S	S	NA
nguyen	SAMN06437370	573.141	train	NA	S	R	R	R	R	R	NA	R	NA	R	S	R	S	R	S	NA	NA	R	S	R	NA
nguyen	SAMN06437371	573.141	test	NA	S	R	R	R	R	R	NA	R	NA	R	S	R	S	R	S	NA	R	S	R	R	NA
nguyen	SAMN06437372	573.141	train	NA	S	R	R	R	R	R	NA	R	NA	R	R	R	S	R	S	NA	R	R	R	R	NA
nguyen	SAMN06437373	573.141	train	NA	S	R	R	R	R	R	NA	R	NA	R	S	S	S	R	S	NA	R	S	R	R	NA
nguyen	SAMN06437374	573.141	test	NA	S	R	R	R	R	R	NA	R	NA	R	S	S	S	R	S	NA	R	R	R	S	NA
nguyen	SAMN06437375	573.141	train	NA	R	R	R	R	R	R	NA	R	NA	R	R	S	R	R	R	NA	NA	R	S	R	NA
nguyen	SAMN06437376	573.141	train	NA	S	R	R	R	R	R	NA	R	NA	R	R	R	S	R	S	NA	R	R	S	S	NA
nguyen	SAMN06437377	573.141	train	NA	S	R	R	R	R	R	NA	R	NA	R	R	S	S	R	S	NA	R	R	S	S	NA
nguyen	SAMN06437378	573.141	train	NA	S	R	R	R	R	R	NA	R	NA	R	S	S	S	R	S	NA	R	S	S	S	NA
nguyen	SAMN06437379	573.141	train	NA	S	R	R	R	R	R	NA	R	NA	S	R	S	R	R	R	NA	NA	R	S	S	NA
nguyen	SAMN06437380	573.141	train	NA	S	R	R	R	R	R	NA	R	NA	R	R	R	S	R	S	NA	R	R	R	R	NA
nguyen	SAMN06437381	573.141	train	NA	S	R	R	R	R	R	NA	R	NA	R	S	R	S	R	S	NA	R	R	S	R	NA
nguyen	SAMN06437382	573.141	train	NA	S	R	R	R	R	R	NA	R	NA	R	R	S	S	R	S	NA	R	S	R	S	NA
nguyen	SAMN06437383	573.141	train	NA	S	R	R	R	R	R	NA	R	NA	R	R	S	S	R	S	NA	R	R	S	S	NA
nguyen	SAMN06437384	573.141	train	NA	R	R	R	R	R	R	NA	R	NA	R	R	S	R	R	S	NA	NA	R	S	R	NA
nguyen	SAMN06437385	573.141	train	NA	R	R	R	R	R	R	NA	R	NA	R	R	S	R	R	R	NA	R	R	R	R	NA
nguyen	SAMN06437386	573.141	train	NA	S	R	R	R	R	R	NA	R	NA	R	R	R	S	R	S	NA	R	R	R	R	NA
nguyen	SAMN06437387	573.141	test	NA	S	R	R	R	R	R	NA	R	NA	R	S	S	S	R	S	NA	R	R	R	S	NA
nguyen	SAMN06437388	573.141	train	NA	R	S	R	R	R	R	NA	R	NA	S	R	S	R	R	R	NA	NA	R	S	R	NA
nguyen	SAMN06437389	573.141	train	NA	S	S	R	R	R	R	NA	R	NA	R	S	S	S	R	S	NA	NA	S	R	R	NA
nguyen	SAMN06437391	573.141	train	NA	S	R	R	R	R	R	NA	R	NA	R	R	S	S	R	S	NA	NA	R	R	R	NA
nguyen	SAMN06437392	573.141	train	NA	S	R	R	R	R	R	NA	R	NA	R	R	S	S	R	S	NA	R	S	R	S	NA
nguyen	SAMN06437393	573.141	train	NA	R	R	R	R	R	R	NA	R	NA	R	S	S	S	R	S	NA	R	R	S	R	NA
nguyen	SAMN06437394	573.141	train	NA	S	R	R	R	R	R	NA	R	NA	R	R	R	S	R	S	NA	R	R	R	S	NA
nguyen	SAMN06437395	573.141	train	NA	S	R	R	R	R	R	NA	R	NA	R	S	R	S	R	S	NA	R	R	S	R	NA
nguyen	SAMN06437396	573.141	train	NA	R	R	R	R	R	R	NA	R	NA	R	R	S	S	R	S	NA	NA	R	S	R	NA
nguyen	SAMN06437397	573.141	train	NA	S	R	R	R	R	R	NA	R	NA	NA	R	R	S	R	R	NA	NA	R	R	S	NA
nguyen	SAMN06437398	573.141	train	NA	S	R	R	R	R	R	NA	R	NA	R	R	R	S	R	S	NA	R	R	R	S	NA
nguyen	SAMN06437399	573.141	train	NA	S	R	R	R	R	R	NA	R	NA	R	R	S	S	R	R	NA	R	R	R	R	NA
nguyen	SAMN06437400	573.141	train	NA	S	R	R	R	R	R	NA	R	NA	R	R	S	S	R	S	NA	R	R	R	S	NA
nguyen	SAMN06437401	573.141	train	NA	S	R	R	R	R	R	NA	R	NA	R	R	R	S	R	S	NA	R	R	R	S	NA
nguyen	SAMN06437402	573.141	train	NA	S	R	R	R	R	R	NA	R	NA	R	R	S	S	R	S	NA	R	S	R	S	NA
nguyen	SAMN06437403	573.141	train	NA	S	R	R	R	R	R	NA	R	NA	R	S	R	S	R	S	NA	R	R	S	R	NA
nguyen	SAMN06437404	573.141	train	NA	S	R	R	R	R	R	NA	R	NA	S	R	R	R	R	R	NA	R	R	S	R	NA
nguyen	SAMN06437405	573.141	train	NA	S	R	R	R	R	R	NA	R	NA	R	S	R	S	R	S	NA	R	S	R	R	NA
nguyen	SAMN06437406	573.141	test	NA	R	S	R	R	R	R	NA	R	NA	R	S	R	S	R	S	NA	R	R	S	R	NA
nguyen	SAMN06437407	573.141	train	NA	R	R	R	R	R	R	NA	R	NA	R	R	R	R	R	R	NA	R	R	R	R	NA
nguyen	SAMN06437408	573.141	train	NA	R	S	R	R	R	R	NA	R	NA	R	R	S	R	R	R	NA	R	R	S	R	NA
nguyen	SAMN06437409	573.141	train	NA	S	S	R	R	R	R	NA	R	NA	NA	R	S	R	R	R	NA	R	R	S	S	NA
nguyen	SAMN06437410	573.141	train	NA	R	R	R	R	R	R	NA	R	NA	R	R	S	S	R	S	NA	R	R	S	R	NA
nguyen	SAMN06437411	573.141	train	NA	S	R	R	R	R	R	NA	R	NA	R	R	R	S	R	S	NA	R	S	S	S	NA
nguyen	SAMN06437412	573.141	train	NA	S	NA	R	R	R	R	NA	R	NA	S	S	S	R	R	S	NA	NA	S	R	S	NA
nguyen	SAMN06437413	573.141	train	NA	S	R	R	R	R	R	NA	R	NA	NA	R	S	S	R	S	NA	R	R	R	S	NA
nguyen	SAMN06437414	573.141	train	NA	S	S	R	R	R	R	NA	R	NA	S	R	R	S	R	S	NA	R	R	R	S	NA
nguyen	SAMN06437415	573.141	train	NA	S	NA	R	R	R	R	NA	R	NA	S	R	R	S	R	R	NA	R	R	R	S	NA
nguyen	SAMN06437417	573.141	train	NA	R	R	R	R	R	R	NA	R	NA	R	R	S	R	R	S	NA	NA	R	S	R	NA
nguyen	SAMN06437418	573.141	train	NA	S	NA	R	R	R	R	NA	R	NA	S	S	R	S	R	S	NA	R	R	S	S	NA
nguyen	SAMN06437419	573.141	train	NA	R	R	R	R	R	R	NA	R	NA	R	R	S	R	R	R	NA	R	R	S	R	NA
nguyen	SAMN06437421	573.141	train	NA	S	S	R	R	R	R	NA	R	NA	NA	R	R	S	R	S	NA	R	R	R	R	NA
nguyen	SAMN06437422	573.141	train	NA	S	S	S	R	R	R	NA	R	NA	S	R	S	S	R	S	NA	NA	S	R	S	NA
nguyen	SAMN06437423	573.142	train	NA	S	S	R	R	R	R	NA	R	NA	R	S	S	S	R	S	NA	NA	S	R	R	NA
nguyen	SAMN06437424	573.142	train	NA	S	S	R	R	R	R	NA	R	NA	S	R	R	S	R	R	NA	R	R	R	S	NA
nguyen	SAMN06437425	573.142	train	NA	R	R	R	R	R	R	NA	R	NA	R	R	S	R	R	R	NA	NA	R	S	R	NA
nguyen	SAMN06437426	573.142	train	NA	S	S	R	R	R	R	NA	R	NA	NA	R	R	S	R	S	NA	R	R	S	R	NA
nguyen	SAMN06437427	573.142	train	NA	S	S	R	R	R	R	NA	R	NA	S	S	S	S	R	S	NA	NA	R	R	R	NA
nguyen	SAMN06437428	573.142	train	NA	S	S	R	R	R	R	NA	R	NA	R	R	R	S	R	S	NA	NA	R	R	S	NA
nguyen	SAMN06437430	573.142	train	NA	R	R	R	R	R	R	NA	R	NA	R	R	S	R	R	R	NA	R	R	S	R	NA
nguyen	SAMN06437432	573.142	train	NA	S	R	R	R	R	R	NA	R	NA	S	R	R	S	R	S	NA	R	R	R	S	NA
nguyen	SAMN06437433	573.142	train	NA	S	R	R	R	R	R	NA	R	NA	R	R	R	S	R	S	NA	NA	R	R	R	NA
nguyen	SAMN06437434	573.142	train	NA	S	R	R	R	R	R	NA	R	NA	R	S	S	S	R	S	NA	NA	R	R	R	NA
nguyen	SAMN06437436	573.142	train	NA	S	R	R	R	R	R	NA	R	NA	S	R	R	S	R	S	NA	NA	R	R	S	NA
nguyen	SAMN06437437	573.142	train	NA	S	S	R	R	R	R	NA	R	NA	R	R	R	R	R	R	NA	R	R	S	S	NA
nguyen	SAMN06437438	573.142	train	NA	S	R	R	R	R	R	NA	R	NA	R	S	R	S	R	S	NA	R	R	R	R	NA
nguyen	SAMN06437439	573.142	train	NA	R	R	R	R	R	R	NA	R	NA	R	R	S	S	R	R	NA	NA	R	S	R	NA
nguyen	SAMN06437440	573.142	train	NA	S	R	R	R	R	R	NA	R	NA	S	R	R	S	R	S	NA	R	R	S	R	NA
nguyen	SAMN06437441	573.142	train	NA	S	R	R	R	R	R	NA	R	NA	S	R	S	R	R	R	NA	NA	R	S	S	NA
nguyen	SAMN06437443	573.142	train	NA	S	S	R	R	R	R	NA	R	NA	S	R	S	R	R	R	NA	R	R	R	S	NA
nguyen	SAMN06437444	573.142	train	NA	S	R	R	R	R	R	NA	R	NA	R	S	R	S	R	S	NA	NA	R	R	R	NA
nguyen	SAMN06437445	573.142	train	NA	S	R	R	R	R	R	NA	R	NA	R	S	S	S	R	S	NA	NA	R	S	S	NA
nguyen	SAMN06437446	573.142	test	NA	S	S	R	R	R	R	NA	S	NA	S	S	S	S	R	S	NA	NA	R	S	S	NA
nguyen	SAMN06437447	573.142	train	NA	S	R	R	R	R	R	NA	R	NA	S	R	R	S	R	S	NA	NA	R	R	S	NA
nguyen	SAMN06437448	573.142	train	NA	R	R	R	R	R	R	NA	R	NA	S	R	S	S	R	S	NA	NA	R	S	R	NA
nguyen	SAMN06437449	573.142	train	NA	S	S	R	R	R	R	NA	R	NA	S	R	R	S	R	S	NA	NA	R	R	S	NA
nguyen	SAMN06437450	573.142	train	NA	R	R	R	R	R	R	NA	R	NA	R	R	S	R	R	S	NA	NA	R	S	R	NA
nguyen	SAMN06437451	573.142	train	NA	S	R	R	R	R	R	NA	R	NA	S	R	R	S	R	S	NA	NA	R	R	S	NA
nguyen	SAMN06437453	573.142	train	NA	R	R	R	R	R	R	NA	R	NA	R	R	R	S	R	S	NA	NA	R	S	R	NA
nguyen	SAMN06437454	573.142	train	NA	R	R	R	R	R	R	NA	R	NA	R	R	R	R	R	S	NA	NA	R	S	R	NA
nguyen	SAMN06437455	573.142	train	NA	S	R	R	R	R	R	NA	R	NA	R	R	R	S	R	R	NA	R	R	S	R	NA
nguyen	SAMN06437456	573.142	train	NA	S	R	R	R	R	R	NA	R	NA	NA	S	R	S	R	S	NA	NA	R	R	R	NA
nguyen	SAMN06437457	573.142	train	NA	R	R	R	R	R	R	NA	R	NA	R	R	S	R	R	R	NA	NA	R	S	R	NA
nguyen	SAMN06437458	573.142	train	NA	R	R	R	R	R	R	NA	R	NA	R	R	R	S	R	S	NA	NA	R	S	R	NA
nguyen	SAMN06437459	573.142	train	NA	R	NA	R	R	R	R	NA	R	NA	R	R	S	R	R	R	NA	R	R	R	R	NA
nguyen	SAMN06437460	573.142	train	NA	R	R	R	R	R	R	NA	R	NA	R	R	S	R	R	R	NA	NA	R	S	R	NA
nguyen	SAMN06437461	573.142	train	NA	R	R	R	R	R	R	NA	R	NA	NA	R	S	R	R	R	NA	R	R	S	R	NA
nguyen	SAMN06437462	573.142	train	NA	S	R	R	R	R	R	NA	R	NA	R	R	R	R	R	R	NA	R	R	R	R	NA
nguyen	SAMN06437463	573.142	train	NA	S	R	R	R	R	R	NA	R	NA	S	R	R	S	R	R	NA	NA	R	R	R	NA
nguyen	SAMN06437464	573.142	train	NA	S	S	R	R	R	R	NA	R	NA	S	R	R	S	R	S	NA	R	R	S	R	NA
nguyen	SAMN06437465	573.142	train	NA	S	R	R	R	R	R	NA	R	NA	R	R	R	S	R	S	NA	NA	R	S	R	NA
nguyen	SAMN06437466	573.142	train	NA	S	R	R	R	R	R	NA	R	NA	R	S	S	S	R	S	NA	NA	S	R	R	NA
nguyen	SAMN06437467	573.142	train	NA	S	S	R	R	R	R	NA	R	NA	R	S	R	S	R	S	NA	NA	S	R	R	NA
nguyen	SAMN06437468	573.142	train	NA	S	S	R	R	R	R	NA	R	NA	S	R	R	S	R	S	NA	R	R	S	R	NA
nguyen	SAMN06437469	573.142	train	NA	S	S	R	R	R	R	NA	R	NA	R	S	R	S	R	S	NA	NA	R	S	R	NA
nguyen	SAMN06437470	573.142	train	NA	S	R	R	R	R	R	NA	R	NA	NA	S	S	S	R	S	NA	NA	R	R	R	NA
nguyen	SAMN06437471	573.142	train	NA	S	NA	R	R	R	R	NA	R	NA	R	R	S	S	R	S	NA	NA	R	R	S	NA
nguyen	SAMN06437472	573.142	train	NA	S	R	R	R	R	R	NA	R	NA	R	S	S	S	R	S	NA	NA	S	S	S	NA
nguyen	SAMN06437473	573.142	train	NA	S	R	R	R	R	R	NA	R	NA	NA	R	R	R	R	R	NA	NA	R	R	S	NA
nguyen	SAMN06437474	573.142	train	NA	S	R	S	R	R	R	NA	R	NA	R	S	R	S	R	S	NA	NA	S	R	R	NA
nguyen	SAMN06437475	573.142	train	NA	S	R	R	R	R	R	NA	R	NA	R	R	R	S	R	S	NA	NA	R	R	R	NA
nguyen	SAMN06437476	573.142	train	NA	R	R	R	R	R	R	NA	R	NA	R	R	R	R	R	R	NA	NA	R	S	R	NA
nguyen	SAMN06437477	573.142	train	NA	S	S	S	R	R	R	NA	S	NA	S	S	S	S	R	S	NA	R	S	R	S	NA
nguyen	SAMN06437478	573.142	train	NA	S	R	R	R	R	R	NA	R	NA	S	R	S	S	R	S	NA	R	R	R	S	NA
nguyen	SAMN06437479	573.142	train	NA	S	R	R	R	R	R	NA	R	NA	R	S	S	S	R	S	NA	NA	S	R	R	NA
nguyen	SAMN06437480	573.142	train	NA	R	R	R	R	R	R	NA	R	NA	NA	R	R	R	R	R	NA	NA	R	R	R	NA
nguyen	SAMN06437481	573.142	test	NA	S	R	S	R	R	R	NA	R	NA	R	R	R	S	R	S	NA	R	S	R	R	NA
nguyen	SAMN06437483	573.142	train	NA	S	R	R	R	R	R	NA	R	NA	S	R	S	R	R	R	NA	NA	R	R	R	NA
nguyen	SAMN06437484	573.142	train	NA	S	R	R	R	R	R	NA	R	NA	R	R	R	S	R	S	NA	NA	R	R	S	NA
nguyen	SAMN06437485	573.142	train	NA	S	R	R	R	R	R	NA	R	NA	R	S	S	S	R	S	NA	NA	S	R	R	NA
nguyen	SAMN06437486	573.142	train	NA	S	R	R	R	R	R	NA	R	NA	R	R	R	S	R	S	NA	NA	R	R	S	NA
nguyen	SAMN06437487	573.142	train	NA	S	R	R	R	R	R	NA	R	NA	R	R	S	R	R	S	NA	NA	R	S	S	NA
nguyen	SAMN06437488	573.142	train	NA	S	R	R	R	R	R	NA	R	NA	NA	S	S	S	R	S	NA	R	S	S	S	NA
nguyen	SAMN06437489	573.142	train	NA	S	R	R	R	R	R	NA	R	NA	S	R	R	S	R	R	NA	R	R	S	R	NA
nguyen	SAMN06437490	573.142	train	NA	R	R	R	R	R	R	NA	R	NA	S	S	S	S	R	S	NA	NA	R	S	R	NA
nguyen	SAMN06437491	573.142	test	NA	R	R	R	R	R	R	NA	R	NA	R	R	R	R	R	R	NA	NA	R	R	R	NA
nguyen	SAMN06437493	573.142	train	NA	S	R	R	R	R	R	NA	R	NA	R	S	S	S	R	S	NA	NA	S	S	S	NA
nguyen	SAMN06437494	573.142	train	NA	R	R	R	R	R	R	NA	R	NA	S	S	S	S	R	S	NA	NA	R	S	R	NA
nguyen	SAMN06437495	573.142	train	NA	S	R	R	R	R	R	NA	R	NA	S	R	R	R	R	R	NA	R	R	S	R	NA
nguyen	SAMN06437496	573.142	train	NA	R	R	R	R	R	R	NA	R	NA	R	R	R	S	R	S	NA	NA	R	S	R	NA
nguyen	SAMN06437497	573.142	train	NA	S	R	R	R	R	R	NA	R	NA	R	S	R	S	R	S	NA	NA	S	R	R	NA
nguyen	SAMN06437498	573.142	train	NA	S	R	R	R	R	R	NA	R	NA	R	R	S	R	R	R	NA	R	R	R	S	NA
nguyen	SAMN06437500	573.142	train	NA	S	R	R	R	R	R	NA	R	NA	S	S	R	S	R	S	NA	R	R	R	R	NA
nguyen	SAMN06437501	573.142	train	NA	S	R	R	R	R	R	NA	R	NA	S	R	R	R	R	R	NA	NA	R	R	R	NA
nguyen	SAMN06437502	573.142	train	NA	R	R	R	R	R	R	NA	R	NA	R	R	R	R	R	R	NA	NA	R	S	R	NA
nguyen	SAMN06437503	573.142	train	NA	R	R	R	R	R	R	NA	R	NA	R	R	R	S	R	S	NA	R	R	S	R	NA
nguyen	SAMN06437505	573.142	train	NA	S	R	R	R	R	R	NA	R	NA	NA	R	R	R	R	R	NA	NA	R	S	R	NA
nguyen	SAMN06437506	573.142	train	NA	R	R	R	R	R	R	NA	R	NA	R	R	R	R	R	R	NA	NA	R	S	R	NA
nguyen	SAMN06437507	573.142	train	NA	S	R	R	R	R	R	NA	R	NA	S	R	R	S	R	S	NA	R	R	R	R	NA
nguyen	SAMN06437508	573.142	train	NA	R	R	R	R	R	R	NA	R	NA	R	R	S	R	R	R	NA	R	R	S	R	NA
nguyen	SAMN06437510	573.142	test	NA	S	R	R	R	R	R	NA	R	NA	R	R	S	R	R	S	NA	S	R	S	S	NA
nguyen	SAMN06437511	573.142	train	NA	R	R	R	R	R	R	NA	R	NA	R	R	S	S	R	S	NA	R	R	R	R	NA
nguyen	SAMN06437512	573.142	test	NA	R	R	R	R	R	R	NA	R	NA	R	R	R	R	R	R	NA	NA	R	R	R	NA
nguyen	SAMN06437513	573.142	train	NA	S	R	R	R	R	R	NA	R	NA	S	R	S	S	R	S	NA	R	R	S	S	NA
nguyen	SAMN06437514	573.142	train	NA	R	R	R	R	R	R	NA	R	NA	R	R	R	S	R	S	NA	NA	R	S	R	NA
nguyen	SAMN06437516	573.142	train	NA	S	R	R	R	R	R	NA	R	NA	S	R	R	R	R	R	NA	R	R	S	S	NA
nguyen	SAMN06437517	573.142	train	NA	S	R	R	R	R	R	NA	R	NA	R	S	R	S	R	S	NA	NA	S	R	R	NA
nguyen	SAMN06437518	573.142	train	NA	S	R	R	R	R	R	NA	R	NA	S	R	R	R	R	R	NA	R	R	S	S	NA
nguyen	SAMN06437519	573.142	train	NA	S	R	R	R	R	R	NA	R	NA	R	S	S	S	R	S	NA	R	R	R	R	NA
nguyen	SAMN06437520	573.142	train	NA	S	R	R	R	R	R	NA	R	NA	R	R	R	R	R	R	NA	NA	R	S	R	NA
nguyen	SAMN06437521	573.142	train	NA	S	R	R	R	R	R	NA	R	NA	R	R	R	R	R	R	NA	NA	R	R	R	NA
nguyen	SAMN06437522	573.142	train	NA	S	R	R	R	R	R	NA	R	NA	R	R	R	R	R	R	NA	NA	R	R	R	NA
nguyen	SAMN06437523	573.142	train	NA	S	R	R	R	R	R	NA	R	NA	R	R	R	S	R	S	NA	R	R	S	R	NA
nguyen	SAMN06437524	573.142	train	NA	R	R	R	R	R	R	NA	R	NA	R	R	R	R	R	R	NA	R	R	S	R	NA
nguyen	SAMN06437525	573.142	train	NA	S	R	R	R	R	R	NA	R	NA	R	R	S	R	R	R	NA	R	R	R	R	NA
nguyen	SAMN06437526	573.142	train	NA	S	R	R	R	R	R	NA	R	NA	R	S	R	S	R	S	NA	R	R	S	S	NA
nguyen	SAMN06437527	573.142	train	NA	S	R	R	R	R	R	NA	R	NA	R	R	R	S	R	S	NA	NA	R	R	R	NA
nguyen	SAMN06437528	573.142	train	NA	S	R	R	R	R	R	NA	R	NA	R	R	R	R	R	R	NA	R	R	R	S	NA
nguyen	SAMN06437529	573.142	train	NA	S	R	R	R	R	R	NA	R	NA	NA	R	R	R	R	R	NA	R	R	R	R	NA
nguyen	SAMN06437530	573.142	train	NA	S	R	R	R	R	R	NA	R	NA	R	R	R	S	R	S	NA	R	R	R	S	NA
nguyen	SAMN06437531	573.142	train	NA	S	R	R	R	R	R	NA	R	NA	R	S	R	S	R	S	NA	NA	R	R	R	NA
nguyen	SAMN06437532	573.143	train	NA	R	R	R	R	R	R	NA	R	NA	R	R	S	R	R	R	NA	NA	R	S	R	NA
nguyen	SAMN06437533	573.143	train	NA	S	R	R	R	R	R	NA	R	NA	R	R	S	R	R	R	NA	R	R	R	R	NA
nguyen	SAMN06437534	573.143	train	NA	S	R	R	R	R	R	NA	R	NA	S	R	R	R	R	R	NA	R	R	R	R	NA
nguyen	SAMN06437535	573.143	train	NA	S	R	R	R	R	R	NA	R	NA	R	R	S	S	R	S	NA	NA	R	S	S	NA
nguyen	SAMN06437536	573.143	train	NA	R	R	R	R	R	R	NA	R	NA	R	R	S	R	R	R	NA	NA	R	R	R	NA
nguyen	SAMN06437537	573.143	train	NA	R	R	R	R	R	R	NA	R	NA	R	R	S	R	R	R	NA	NA	R	S	R	NA
nguyen	SAMN06437538	573.143	train	NA	R	R	R	R	R	R	NA	R	NA	NA	R	S	R	R	R	NA	R	R	S	R	NA
nguyen	SAMN06437539	573.143	train	NA	S	R	R	R	R	R	NA	R	NA	R	S	S	S	R	S	NA	NA	R	R	R	NA
nguyen	SAMN06437540	573.143	train	NA	S	R	R	R	R	R	NA	R	NA	R	S	S	S	R	S	NA	R	R	R	R	NA
nguyen	SAMN06437541	573.143	train	NA	S	R	R	R	R	R	NA	R	NA	R	S	S	S	R	S	NA	NA	R	R	R	NA
nguyen	SAMN06437542	573.143	train	NA	R	R	R	R	R	R	NA	R	NA	R	R	S	R	R	R	NA	NA	R	S	R	NA
nguyen	SAMN06437543	573.143	train	NA	R	R	R	R	R	R	NA	R	NA	R	S	S	S	R	S	NA	R	R	S	R	NA
nguyen	SAMN06437545	573.143	train	NA	S	R	R	R	R	R	NA	R	NA	R	R	R	S	R	R	NA	NA	R	R	S	NA
nguyen	SAMN06437546	573.143	train	NA	R	R	R	R	R	R	NA	R	NA	R	R	S	R	R	R	NA	R	R	S	R	NA
nguyen	SAMN06437547	573.143	train	NA	S	R	R	R	R	R	NA	R	NA	S	R	R	R	R	R	NA	NA	R	S	R	NA
nguyen	SAMN06437548	573.143	train	NA	R	S	S	R	R	R	NA	R	NA	R	S	R	S	R	S	NA	NA	R	S	R	NA
nguyen	SAMN06437549	573.143	train	NA	R	R	R	R	R	R	NA	R	NA	R	R	S	R	R	R	NA	NA	R	R	R	NA
nguyen	SAMN06437550	573.143	train	NA	S	R	R	R	R	R	NA	R	NA	R	S	R	S	R	S	NA	NA	R	R	R	NA
nguyen	SAMN06437551	573.143	train	NA	S	R	R	R	R	R	NA	R	NA	S	R	R	R	R	R	NA	R	R	R	S	NA
nguyen	SAMN06437552	573.143	train	NA	R	R	R	R	R	R	NA	R	NA	R	R	S	R	R	R	NA	R	R	S	R	NA
nguyen	SAMN06437553	573.143	train	NA	S	R	R	R	R	R	NA	R	NA	R	S	S	S	R	S	NA	NA	R	S	S	NA
nguyen	SAMN06437554	573.143	train	NA	S	R	R	R	R	R	NA	R	NA	NA	S	S	S	R	S	NA	R	S	R	R	NA
nguyen	SAMN06437555	573.143	train	NA	S	S	S	R	R	R	NA	R	NA	S	R	R	S	R	S	NA	R	S	R	R	NA
nguyen	SAMN06437557	573.143	train	NA	S	R	R	R	R	R	NA	R	NA	R	R	R	S	R	S	NA	R	R	R	R	NA
nguyen	SAMN06437558	573.143	train	NA	S	R	R	R	R	R	NA	R	NA	R	R	R	S	R	S	NA	R	R	R	S	NA
nguyen	SAMN06437559	573.143	train	NA	S	R	R	R	R	R	NA	R	NA	R	R	S	S	R	S	NA	R	R	R	S	NA
nguyen	SAMN06437561	573.143	test	NA	R	R	R	R	R	R	NA	R	NA	S	R	S	R	R	R	NA	R	R	S	R	NA
nguyen	SAMN06437562	573.143	train	NA	S	R	R	R	R	R	NA	R	NA	R	S	R	S	R	S	NA	R	S	R	S	NA
nguyen	SAMN06437563	573.143	train	NA	S	R	R	R	R	R	NA	R	NA	R	R	R	S	R	S	NA	R	R	R	R	NA
nguyen	SAMN06437564	573.143	train	NA	S	R	R	R	R	R	NA	R	NA	R	S	R	S	R	S	NA	R	R	R	R	NA
nguyen	SAMN06437565	573.143	train	NA	S	R	R	R	R	R	NA	R	NA	R	R	S	R	R	R	NA	R	R	R	R	NA
nguyen	SAMN06437566	573.143	train	NA	R	R	R	R	R	R	NA	R	NA	R	R	S	R	R	R	NA	R	R	R	R	NA
nguyen	SAMN06437567	573.143	train	NA	R	R	R	R	R	R	NA	R	NA	S	R	S	S	R	S	NA	NA	R	R	R	NA
nguyen	SAMN06437568	573.143	train	NA	R	R	R	R	R	R	NA	R	NA	R	R	S	S	R	S	NA	NA	R	R	R	NA
nguyen	SAMN06437569	573.143	train	NA	S	R	R	R	R	R	NA	R	NA	R	R	R	R	R	R	NA	NA	R	R	R	NA
nguyen	SAMN06437570	573.143	train	NA	S	R	R	R	R	R	NA	R	NA	S	R	S	S	R	S	NA	NA	R	R	S	NA
nguyen	SAMN06437571	573.143	train	NA	S	R	R	R	R	R	NA	R	NA	S	R	R	S	R	R	NA	NA	R	R	S	NA
nguyen	SAMN06437572	573.143	train	NA	S	R	R	R	R	R	NA	R	NA	S	S	R	S	R	S	NA	S	R	S	S	NA
nguyen	SAMN06437573	573.143	train	NA	R	R	R	R	R	R	NA	R	NA	R	S	S	S	R	S	NA	NA	R	R	R	NA
nguyen	SAMN06437574	573.143	train	NA	R	R	R	R	R	R	NA	R	NA	S	R	S	S	R	S	NA	NA	R	R	R	NA
nguyen	SAMN06437575	573.143	train	NA	S	R	R	R	R	R	NA	R	NA	R	R	R	R	R	R	NA	R	R	R	R	NA
nguyen	SAMN06437576	573.143	train	NA	S	R	R	R	R	R	NA	R	NA	R	R	S	S	R	S	NA	NA	R	S	S	NA
nguyen	SAMN06437578	573.143	train	NA	S	R	R	R	R	R	NA	R	NA	R	R	R	R	R	R	NA	NA	R	S	S	NA
nguyen	SAMN06437579	573.143	train	NA	R	R	R	R	R	R	NA	R	NA	NA	R	S	S	R	S	NA	NA	R	R	R	NA
nguyen	SAMN06437581	573.143	test	NA	R	R	R	R	R	R	NA	R	NA	R	R	S	R	R	R	NA	R	R	S	R	NA
nguyen	SAMN06437582	573.143	train	NA	S	R	R	R	R	R	NA	R	NA	S	S	S	S	R	S	NA	NA	R	R	R	NA
nguyen	SAMN06437583	573.143	train	NA	S	R	R	R	R	R	NA	R	NA	R	R	R	R	R	R	NA	NA	R	R	R	NA
nguyen	SAMN06437584	573.143	test	NA	S	R	R	R	R	R	NA	R	NA	R	R	S	S	R	S	NA	R	R	R	S	NA
nguyen	SAMN06437585	573.143	train	NA	S	R	R	R	R	R	NA	R	NA	R	S	S	S	R	S	NA	R	R	R	R	NA
nguyen	SAMN06437586	573.143	train	NA	R	R	R	R	R	R	NA	R	NA	R	S	S	S	R	S	NA	R	R	S	R	NA
nguyen	SAMN06437587	573.143	train	NA	S	R	R	R	R	R	NA	R	NA	R	S	S	S	R	S	NA	R	R	R	R	NA
nguyen	SAMN06437588	573.143	test	NA	R	S	R	R	R	R	NA	R	NA	R	R	R	R	R	R	NA	NA	R	R	R	NA
nguyen	SAMN06437589	573.143	train	NA	S	S	S	R	R	R	NA	R	NA	S	R	S	S	R	S	NA	R	R	R	S	NA
nguyen	SAMN06437591	573.143	train	NA	S	R	R	R	R	R	NA	R	NA	R	R	R	R	R	R	NA	R	R	S	S	NA
nguyen	SAMN06437592	573.143	train	NA	S	R	R	R	R	R	NA	R	NA	R	S	R	S	R	S	NA	NA	R	R	R	NA
nguyen	SAMN06437593	573.143	test	NA	S	S	S	R	R	R	NA	S	NA	S	S	S	S	R	S	NA	R	S	R	S	NA
nguyen	SAMN06437594	573.143	train	NA	R	R	R	R	R	R	NA	R	NA	R	R	R	R	R	R	NA	R	R	S	R	NA
nguyen	SAMN06437595	573.143	train	NA	S	R	R	R	R	R	NA	R	NA	R	R	R	S	R	S	NA	NA	R	S	R	NA
nguyen	SAMN06437596	573.143	train	NA	R	R	R	R	R	R	NA	R	NA	R	R	S	S	R	R	NA	R	R	S	R	NA
nguyen	SAMN06437597	573.143	test	NA	S	S	S	R	R	R	NA	R	NA	S	R	S	S	R	S	NA	R	R	R	S	NA
nguyen	SAMN06437598	573.143	train	NA	S	R	R	R	R	R	NA	R	NA	R	R	R	R	R	R	NA	NA	R	R	R	NA
nguyen	SAMN06437599	573.143	train	NA	S	R	R	R	R	R	NA	R	NA	R	R	R	R	R	R	NA	NA	R	R	R	NA
nguyen	SAMN06437600	573.143	train	NA	R	S	S	R	R	R	NA	R	NA	R	R	S	S	R	S	NA	NA	R	R	R	NA
nguyen	SAMN06437601	573.143	train	NA	R	R	R	R	R	R	NA	R	NA	R	R	S	R	R	R	NA	NA	R	S	R	NA
nguyen	SAMN06437602	573.143	train	NA	R	R	R	R	R	R	NA	R	NA	NA	R	R	R	R	R	NA	NA	R	R	R	NA
nguyen	SAMN06437603	573.143	train	NA	R	R	R	R	R	R	NA	R	NA	R	R	S	R	R	R	NA	NA	R	S	R	NA
nguyen	SAMN06437604	573.143	train	NA	S	R	R	R	R	R	NA	R	NA	R	R	S	R	R	R	NA	NA	R	R	S	NA
nguyen	SAMN06437605	573.143	train	NA	R	R	R	R	R	R	NA	R	NA	R	R	S	R	R	R	NA	NA	R	S	R	NA
nguyen	SAMN06437607	573.143	train	NA	S	R	R	R	R	R	NA	R	NA	S	R	R	S	R	S	NA	NA	R	R	R	NA
nguyen	SAMN06437609	573.143	train	NA	S	R	R	R	R	R	NA	R	NA	NA	R	S	S	R	S	NA	NA	R	R	R	NA
nguyen	SAMN06437610	573.143	train	NA	R	R	R	R	R	R	NA	R	NA	R	R	S	R	R	R	NA	NA	R	S	R	NA
nguyen	SAMN06437611	573.143	train	NA	S	R	R	R	R	R	NA	R	NA	R	R	R	S	R	S	NA	NA	R	R	R	NA
nguyen	SAMN06437613	573.143	train	NA	R	R	R	R	R	R	NA	R	NA	R	R	S	S	R	S	NA	R	R	S	R	NA
nguyen	SAMN06437614	573.143	train	NA	S	R	R	R	R	R	NA	R	NA	R	S	R	S	R	S	NA	NA	S	R	R	NA
nguyen	SAMN06437615	573.143	train	NA	S	R	R	R	R	R	NA	R	NA	S	R	R	S	R	S	NA	NA	R	R	R	NA
nguyen	SAMN06437616	573.143	train	NA	S	R	R	R	R	R	NA	R	NA	NA	S	S	S	R	S	NA	NA	R	S	R	NA
nguyen	SAMN06437617	573.143	train	NA	S	R	R	R	R	R	NA	R	NA	R	S	S	S	R	S	NA	R	S	S	R	NA
nguyen	SAMN06437619	573.143	train	NA	S	S	S	R	R	R	NA	R	NA	S	R	S	S	R	S	NA	NA	S	R	S	NA
nguyen	SAMN06437620	573.143	train	NA	R	R	R	R	R	R	NA	R	NA	R	R	S	R	R	R	NA	R	R	S	R	NA
nguyen	SAMN06437621	573.143	train	NA	S	S	R	R	R	R	NA	R	NA	S	S	S	S	R	S	NA	NA	R	S	R	NA
nguyen	SAMN06437622	573.143	train	NA	S	R	R	R	R	R	NA	R	NA	R	S	S	S	R	S	NA	R	R	R	R	NA
nguyen	SAMN06437623	573.143	train	NA	S	R	R	R	R	R	NA	R	NA	R	R	R	S	R	S	NA	NA	R	R	R	NA
nguyen	SAMN06437625	573.143	train	NA	S	R	R	R	R	R	NA	R	NA	R	S	S	S	R	S	NA	NA	R	S	R	NA
nguyen	SAMN06437626	573.143	train	NA	S	R	R	R	R	R	NA	R	NA	R	R	R	S	R	S	NA	NA	R	R	R	NA
nguyen	SAMN06437627	573.143	train	NA	S	R	R	R	R	R	NA	R	NA	R	R	R	S	R	S	NA	R	R	R	R	NA
nguyen	SAMN06437629	573.143	train	NA	S	R	R	R	R	R	NA	R	NA	S	R	S	S	R	S	NA	R	R	S	S	NA
nguyen	SAMN06437630	573.143	train	NA	S	R	R	R	R	R	NA	R	NA	S	S	R	S	R	S	NA	NA	S	R	R	NA
nguyen	SAMN06437631	573.143	train	NA	S	R	R	R	R	R	NA	R	NA	R	R	R	R	R	R	NA	NA	R	R	S	NA
nguyen	SAMN06437632	573.143	train	NA	S	R	R	R	R	R	NA	R	NA	R	R	S	S	R	S	NA	R	R	R	S	NA
nguyen	SAMN06437633	573.143	train	NA	S	R	R	R	R	R	NA	R	NA	S	R	S	S	R	S	NA	R	S	S	S	NA
nguyen	SAMN06437634	573.143	train	NA	S	R	R	R	R	R	NA	R	NA	R	R	R	R	R	R	NA	NA	R	R	S	NA
nguyen	SAMN06437635	573.143	train	NA	S	R	R	R	R	R	NA	R	NA	R	S	R	S	R	S	NA	NA	R	R	R	NA
nguyen	SAMN06437636	573.143	train	NA	S	R	R	R	R	R	NA	R	NA	R	S	R	S	R	S	NA	NA	R	R	R	NA
nguyen	SAMN06437637	573.143	test	NA	S	R	R	R	R	R	NA	R	NA	R	R	R	S	R	S	NA	R	R	R	R	NA
nguyen	SAMN06437638	573.143	train	NA	S	R	R	R	R	R	NA	R	NA	S	R	R	S	R	S	NA	NA	R	R	S	NA
nguyen	SAMN06437639	573.143	train	NA	S	R	R	R	R	R	NA	R	NA	NA	R	R	S	R	R	NA	R	R	R	S	NA
nguyen	SAMN06437640	573.143	test	NA	S	R	R	R	R	R	NA	R	NA	R	R	R	S	R	S	NA	NA	R	R	R	NA
nguyen	SAMN06437641	573.143	train	NA	S	R	R	R	R	R	NA	R	NA	R	R	S	S	R	S	NA	NA	R	R	R	NA
nguyen	SAMN06437642	573.144	test	NA	S	R	R	R	R	R	NA	R	NA	R	R	R	S	R	S	NA	NA	R	R	R	NA
nguyen	SAMN06437643	573.144	train	NA	S	R	R	R	R	R	NA	R	NA	S	R	S	S	R	S	NA	NA	R	S	S	NA
nguyen	SAMN06437644	573.144	train	NA	S	R	R	R	R	R	NA	R	NA	S	R	S	R	R	R	NA	R	R	R	R	NA
nguyen	SAMN06437645	573.144	train	NA	R	R	R	R	R	R	NA	R	NA	R	R	S	R	R	R	NA	NA	R	S	R	NA
nguyen	SAMN06437646	573.144	train	NA	R	R	R	R	R	R	NA	R	NA	R	R	S	R	R	R	NA	NA	R	S	R	NA
nguyen	SAMN06437647	573.144	train	NA	S	R	R	R	R	R	NA	R	NA	S	R	R	S	R	S	NA	R	R	R	R	NA
nguyen	SAMN06437649	573.144	train	NA	S	R	R	R	R	R	NA	R	NA	R	R	R	S	R	S	NA	R	R	R	R	NA
nguyen	SAMN06437650	573.144	train	NA	S	R	R	R	R	R	NA	R	NA	R	R	R	R	R	R	NA	NA	R	R	S	NA
nguyen	SAMN06437651	573.144	train	NA	R	R	R	R	R	R	NA	R	NA	R	R	R	S	R	S	NA	R	R	R	R	NA
nguyen	SAMN06437652	573.144	train	NA	S	R	R	R	R	R	NA	R	NA	R	R	R	S	R	S	NA	R	S	R	R	NA
nguyen	SAMN06437653	573.144	train	NA	S	R	R	R	R	R	NA	R	NA	R	R	R	R	R	R	NA	NA	R	R	R	NA
nguyen	SAMN06437654	573.144	train	NA	S	R	R	R	R	R	NA	R	NA	R	R	S	S	R	S	NA	R	R	R	S	NA
nguyen	SAMN06437656	573.144	train	NA	S	R	R	R	R	R	NA	R	NA	R	R	R	R	R	R	NA	NA	R	R	S	NA
nguyen	SAMN06437657	573.144	test	NA	S	R	R	R	R	R	NA	R	NA	R	S	R	S	R	S	NA	NA	R	R	R	NA
nguyen	SAMN06437658	573.144	train	NA	R	R	R	R	R	R	NA	R	NA	R	R	S	R	R	R	NA	R	R	S	R	NA
nguyen	SAMN06437659	573.144	test	NA	S	S	S	R	R	R	NA	R	NA	S	R	S	S	R	S	NA	NA	S	R	S	NA
nguyen	SAMN06437660	573.144	train	NA	S	R	R	R	R	R	NA	R	NA	R	S	S	S	R	S	NA	NA	S	S	S	NA
nguyen	SAMN06437662	573.144	train	NA	S	R	R	R	R	R	NA	R	NA	R	R	S	S	R	S	NA	R	R	R	S	NA
nguyen	SAMN06437663	573.144	train	NA	R	R	R	R	R	R	NA	R	NA	R	R	S	R	R	R	NA	R	R	S	R	NA
nguyen	SAMN06437664	573.144	train	NA	S	R	R	R	R	R	NA	R	NA	S	S	S	S	R	S	NA	S	R	R	R	NA
nguyen	SAMN06437667	573.144	train	NA	R	R	R	R	R	R	NA	R	NA	R	R	S	R	R	R	NA	NA	R	S	R	NA
nguyen	SAMN06437668	573.144	train	NA	S	R	R	R	R	R	NA	R	NA	R	S	S	S	R	S	NA	NA	S	S	R	NA
nguyen	SAMN06437669	573.144	train	NA	S	R	R	R	R	R	NA	R	NA	R	S	R	S	R	S	NA	NA	R	S	R	NA
nguyen	SAMN06437670	573.144	test	NA	R	R	R	R	R	R	NA	R	NA	R	R	R	R	R	R	NA	R	R	R	R	NA
nguyen	SAMN06437671	573.144	test	NA	S	R	R	R	R	R	NA	R	NA	R	R	R	R	R	R	NA	R	R	S	R	NA
nguyen	SAMN06437673	573.144	train	NA	S	R	R	R	R	R	NA	R	NA	R	S	S	S	R	S	NA	R	S	S	S	NA
nguyen	SAMN06437674	573.144	train	NA	S	R	R	R	R	R	NA	R	NA	S	R	S	R	R	R	NA	NA	R	S	S	NA
nguyen	SAMN06437675	573.144	train	NA	R	R	R	R	R	R	NA	R	NA	S	R	S	R	R	R	NA	R	R	S	R	NA
nguyen	SAMN06437677	573.144	test	NA	S	R	R	R	R	R	NA	R	NA	R	R	R	S	R	S	NA	NA	R	R	R	NA
nguyen	SAMN06437678	573.144	train	NA	S	R	R	R	R	R	NA	R	NA	S	R	R	S	R	S	NA	NA	R	R	S	NA
nguyen	SAMN06437680	573.144	train	NA	S	R	R	R	R	R	NA	R	NA	R	S	R	S	R	S	NA	NA	R	R	R	NA
nguyen	SAMN06437681	573.144	train	NA	R	R	R	R	R	R	NA	R	NA	R	R	S	R	R	R	NA	NA	R	R	R	NA
nguyen	SAMN06437682	573.144	train	NA	S	R	R	R	R	R	NA	R	NA	R	R	S	S	R	S	NA	R	S	R	S	NA
nguyen	SAMN06437683	573.144	train	NA	S	R	R	R	R	R	NA	R	NA	S	R	S	S	R	S	NA	NA	R	S	R	NA
nguyen	SAMN06437684	573.144	train	NA	R	R	R	R	R	R	NA	R	NA	R	R	S	R	R	R	NA	NA	R	S	R	NA
nguyen	SAMN06437685	573.144	train	NA	S	S	S	R	R	R	NA	R	NA	S	R	S	S	R	S	NA	NA	S	R	S	NA
nguyen	SAMN06437686	573.144	train	NA	S	R	R	R	R	R	NA	R	NA	S	R	S	S	R	S	NA	R	R	R	R	NA
nguyen	SAMN06437687	573.144	train	NA	R	R	R	R	R	R	NA	R	NA	R	R	S	R	R	R	NA	NA	R	S	R	NA
nguyen	SAMN06437688	573.144	train	NA	S	R	R	R	R	R	NA	R	NA	S	R	R	S	R	S	NA	R	R	R	R	NA
nguyen	SAMN06437689	573.144	train	NA	R	R	R	R	R	R	NA	R	NA	R	R	S	R	R	R	NA	R	R	R	R	NA
nguyen	SAMN06437690	573.144	train	NA	S	R	R	R	R	R	NA	R	NA	R	R	R	S	R	S	NA	NA	R	R	R	NA
nguyen	SAMN06437691	573.144	train	NA	S	R	R	R	R	R	NA	R	NA	R	S	S	S	R	S	NA	R	S	S	S	NA
nguyen	SAMN06437692	573.144	train	NA	S	R	R	R	R	R	NA	R	NA	R	R	R	R	R	R	NA	NA	R	R	R	NA
nguyen	SAMN06437693	573.144	train	NA	R	R	R	R	R	R	NA	R	NA	R	R	S	R	R	R	NA	NA	R	S	R	NA
nguyen	SAMN06437694	573.144	train	NA	S	R	R	R	R	R	NA	R	NA	R	R	S	S	R	S	NA	R	R	S	R	NA
nguyen	SAMN06437695	573.144	train	NA	S	R	R	R	R	R	NA	R	NA	S	R	S	S	R	S	NA	R	R	R	R	NA
nguyen	SAMN06437696	573.144	train	NA	S	R	R	R	R	R	NA	R	NA	R	S	R	S	R	S	NA	R	S	R	R	NA
nguyen	SAMN06437698	573.144	train	NA	S	R	R	R	R	R	NA	R	NA	R	S	S	S	R	S	NA	R	S	S	S	NA
nguyen	SAMN06437700	573.144	train	NA	S	R	R	R	R	R	NA	R	NA	NA	R	R	R	R	R	NA	NA	R	R	R	NA
nguyen	SAMN06437701	573.144	train	NA	R	R	R	R	R	R	NA	R	NA	R	S	S	S	R	S	NA	NA	R	S	R	NA
nguyen	SAMN06437702	573.144	train	NA	S	R	R	R	R	R	NA	R	NA	R	R	R	R	R	R	NA	NA	R	R	R	NA
nguyen	SAMN06437704	573.144	test	NA	S	R	R	R	R	R	NA	R	NA	R	S	R	S	R	S	NA	NA	R	R	R	NA
nguyen	SAMN06437705	573.144	train	NA	S	S	R	R	R	R	NA	R	NA	S	S	S	S	R	S	NA	R	R	S	R	NA
nguyen	SAMN06437706	573.144	train	NA	S	S	R	R	R	R	NA	R	NA	R	S	R	S	R	S	NA	S	R	S	R	NA
nguyen	SAMN06437707	573.144	train	NA	S	R	R	R	R	R	NA	R	NA	R	R	S	R	R	R	NA	NA	R	S	S	NA
nguyen	SAMN06437708	573.144	train	NA	S	R	R	R	R	R	NA	R	NA	R	R	R	R	R	R	NA	R	R	R	R	NA
nguyen	SAMN06437709	573.144	test	NA	S	R	R	R	R	R	NA	R	NA	R	R	R	S	R	S	NA	NA	R	R	R	NA
nguyen	SAMN06437710	573.144	test	NA	S	R	R	R	R	R	NA	R	NA	R	S	R	S	R	S	NA	NA	S	R	R	NA
nguyen	SAMN06437711	573.144	train	NA	S	R	R	R	R	R	NA	R	NA	R	S	R	S	R	S	NA	R	S	S	R	NA
nguyen	SAMN06437714	573.144	train	NA	S	R	R	R	R	R	NA	R	NA	NA	S	R	S	R	S	NA	S	S	R	R	NA
nguyen	SAMN06437715	573.144	train	NA	S	R	S	R	R	R	NA	R	NA	R	S	S	S	R	S	NA	R	S	S	S	NA
nguyen	SAMN06437717	573.144	train	NA	S	R	R	R	R	R	NA	R	NA	R	S	R	S	R	S	NA	R	R	S	R	NA
nguyen	SAMN06437719	573.144	test	NA	S	R	R	R	R	R	NA	R	NA	R	R	R	S	R	S	NA	NA	R	R	R	NA
nguyen	SAMN06437721	573.144	test	NA	S	R	R	R	R	R	NA	R	NA	R	R	R	S	R	S	NA	NA	R	R	R	NA
nguyen	SAMN06437722	573.144	train	NA	S	R	R	R	R	R	NA	R	NA	R	R	R	R	R	R	NA	R	R	R	R	NA
nguyen	SAMN06437723	573.144	train	NA	S	S	R	R	R	R	NA	R	NA	S	R	R	R	R	R	NA	NA	R	R	R	NA
nguyen	SAMN06437724	573.144	train	NA	S	R	R	R	R	R	NA	R	NA	S	R	S	R	R	R	NA	NA	R	S	S	NA
nguyen	SAMN06437726	573.144	train	NA	S	S	R	R	R	R	NA	R	NA	S	R	R	S	R	S	NA	NA	R	R	R	NA
nguyen	SAMN06437727	573.144	train	NA	S	R	R	R	R	R	NA	R	NA	R	S	S	S	R	S	NA	R	R	S	R	NA
nguyen	SAMN06437728	573.144	train	NA	S	R	R	R	R	R	NA	R	NA	S	R	S	R	R	R	NA	R	R	S	S	NA
nguyen	SAMN06437729	573.144	train	NA	S	R	R	R	R	R	NA	R	NA	R	S	R	S	R	S	NA	NA	R	R	R	NA
nguyen	SAMN06437730	573.144	train	NA	S	R	R	R	R	R	NA	R	NA	R	S	S	S	R	S	NA	R	S	R	R	NA
nguyen	SAMN06437731	573.144	train	NA	R	R	R	R	R	R	NA	R	NA	S	S	S	S	R	S	NA	R	S	S	R	NA
nguyen	SAMN06437732	573.144	train	NA	S	R	R	R	R	R	NA	R	NA	S	R	R	R	R	R	NA	NA	R	S	R	NA
nguyen	SAMN06437733	573.144	train	NA	S	R	R	R	R	R	NA	R	NA	R	S	S	S	R	S	NA	S	S	R	R	NA
nguyen	SAMN06437734	573.144	train	NA	S	R	R	R	R	R	NA	R	NA	R	R	S	R	R	R	NA	NA	R	S	S	NA
nguyen	SAMN06437735	573.144	train	NA	S	R	R	R	R	R	NA	R	NA	R	S	S	S	R	S	NA	NA	S	R	R	NA
nguyen	SAMN06437738	573.144	train	NA	S	R	R	R	R	R	NA	R	NA	R	R	R	R	R	R	NA	R	R	R	R	NA
nguyen	SAMN06437739	573.144	train	NA	S	R	R	R	R	R	NA	R	NA	R	R	S	R	R	R	NA	NA	R	R	S	NA
nguyen	SAMN06437740	573.144	train	NA	S	R	R	R	R	R	NA	R	NA	R	S	R	S	R	S	NA	NA	R	R	R	NA
nguyen	SAMN06437741	573.144	train	NA	S	R	R	R	R	R	NA	R	NA	S	R	R	R	R	R	NA	R	R	S	R	NA
nguyen	SAMN06437742	573.144	train	NA	R	R	R	R	R	R	NA	R	NA	R	R	S	S	R	R	NA	R	R	S	R	NA
nguyen	SAMN06437743	573.144	test	NA	S	R	R	R	R	R	NA	R	NA	R	R	R	R	R	S	NA	R	R	R	S	NA
nguyen	SAMN06437744	573.144	train	NA	S	R	R	R	R	R	NA	R	NA	R	R	S	S	R	S	NA	R	R	R	S	NA
nguyen	SAMN06437745	573.144	train	NA	S	R	R	R	R	R	NA	R	NA	R	R	S	R	R	R	NA	R	R	R	S	NA
nguyen	SAMN06437746	573.144	train	NA	S	R	R	R	R	R	NA	R	NA	S	R	R	R	R	R	NA	R	R	R	R	NA
nguyen	SAMN06437749	573.144	train	NA	S	R	R	R	R	R	NA	R	NA	S	S	S	S	R	S	NA	NA	S	S	S	NA
nguyen	SAMN06437750	573.144	train	NA	R	R	R	R	R	R	NA	R	NA	R	R	S	S	R	S	NA	R	R	S	R	NA
nguyen	SAMN06437751	573.144	train	NA	R	R	R	R	R	R	NA	R	NA	R	S	S	S	R	S	NA	NA	R	S	R	NA
nguyen	SAMN06437752	573.144	train	NA	S	R	R	R	R	R	NA	R	NA	S	R	S	R	R	R	NA	NA	R	S	S	NA
nguyen	SAMN06437753	573.144	train	NA	S	R	R	R	R	R	NA	R	NA	R	S	R	S	R	S	NA	R	S	R	R	NA
nguyen	SAMN06437754	573.144	train	NA	R	R	R	R	R	R	NA	R	NA	R	R	S	S	R	S	NA	NA	R	S	R	NA
nguyen	SAMN06437755	573.144	train	NA	S	R	R	R	R	R	NA	R	NA	R	S	R	S	R	S	NA	S	S	R	R	NA
nguyen	SAMN06437756	573.144	train	NA	S	R	R	R	R	R	NA	R	NA	S	R	R	R	R	R	NA	R	R	R	R	NA
nguyen	SAMN06437758	573.144	train	NA	S	R	R	R	R	R	NA	R	NA	NA	R	R	R	R	R	NA	R	R	R	R	NA
nguyen	SAMN06437761	573.144	train	NA	S	S	R	R	R	R	NA	R	NA	S	R	S	S	R	S	NA	S	R	R	S	NA
nguyen	SAMN06437762	573.144	train	NA	R	R	R	R	R	R	NA	R	NA	NA	R	S	S	R	S	NA	R	R	R	R	NA
nguyen	SAMN06437763	573.144	train	NA	S	R	R	R	R	R	NA	R	NA	R	R	S	S	R	S	NA	R	S	S	S	NA
nguyen	SAMN06437764	573.145	train	NA	R	R	R	R	R	R	NA	R	NA	R	S	S	S	R	S	NA	NA	R	S	R	NA
nguyen	SAMN06437765	573.145	train	NA	S	S	R	R	R	R	NA	R	NA	S	R	R	R	R	R	NA	R	R	R	S	NA
nguyen	SAMN06437766	573.145	train	NA	S	S	S	R	R	R	NA	R	NA	S	S	R	S	R	S	NA	NA	S	R	S	NA
nguyen	SAMN06437768	573.145	train	NA	S	R	R	R	R	R	NA	R	NA	R	R	R	R	R	R	NA	NA	R	R	R	NA
nguyen	SAMN06437769	573.145	train	NA	S	S	S	R	R	R	NA	R	NA	R	S	S	S	R	S	NA	R	S	R	S	NA
nguyen	SAMN06437771	573.145	train	NA	S	R	R	R	R	R	NA	R	NA	R	R	R	R	R	R	NA	NA	R	R	R	NA
nguyen	SAMN06437772	573.145	train	NA	S	R	R	R	R	R	NA	R	NA	R	R	R	R	R	R	NA	NA	R	R	S	NA
nguyen	SAMN06437773	573.145	train	NA	R	R	R	R	R	R	NA	R	NA	R	R	R	S	R	S	NA	R	R	R	R	NA
nguyen	SAMN06437774	573.145	train	NA	S	R	R	R	R	R	NA	R	NA	S	R	R	S	R	S	NA	R	R	R	S	NA
nguyen	SAMN06437775	573.145	train	NA	S	R	R	R	R	R	NA	R	NA	S	R	R	R	R	R	NA	NA	R	R	S	NA
nguyen	SAMN06437776	573.145	train	NA	S	R	R	R	R	R	NA	R	NA	NA	S	S	S	R	S	NA	R	R	R	R	NA
nguyen	SAMN06437777	573.145	train	NA	R	R	R	R	R	R	NA	R	NA	S	S	S	S	R	S	NA	NA	S	S	R	NA
nguyen	SAMN06437778	573.145	train	NA	S	S	R	R	R	R	NA	R	NA	R	S	S	S	R	S	NA	NA	R	R	S	NA
nguyen	SAMN06437779	573.145	train	NA	S	R	R	R	R	R	NA	R	NA	R	R	R	S	R	S	NA	R	R	R	R	NA
nguyen	SAMN06437780	573.145	train	NA	R	R	R	R	R	R	NA	R	NA	R	R	S	R	R	R	NA	R	R	R	R	NA
nguyen	SAMN06437781	573.145	train	NA	R	R	R	R	R	R	NA	R	NA	R	S	S	S	R	S	NA	R	R	S	R	NA
nguyen	SAMN06437782	573.145	train	NA	S	R	R	R	R	R	NA	R	NA	S	R	S	S	R	S	NA	R	R	R	S	NA
nguyen	SAMN06437783	573.145	train	NA	S	R	R	R	R	R	NA	R	NA	R	S	S	S	R	S	NA	R	R	R	R	NA
nguyen	SAMN06437785	573.145	train	NA	S	R	R	R	R	R	NA	R	NA	R	R	S	R	R	R	NA	R	R	R	R	NA
nguyen	SAMN06437786	573.145	train	NA	S	R	R	R	R	R	NA	R	NA	R	R	R	S	R	S	NA	NA	R	R	S	NA
nguyen	SAMN06437787	573.145	train	NA	S	R	R	R	R	R	NA	R	NA	S	R	R	R	R	R	NA	NA	R	R	S	NA
nguyen	SAMN06437788	573.145	train	NA	S	R	R	R	R	R	NA	R	NA	R	R	R	R	R	R	NA	NA	R	S	R	NA
nguyen	SAMN06437789	573.145	train	NA	S	R	R	R	R	R	NA	R	NA	R	S	R	S	R	S	NA	R	R	S	R	NA
nguyen	SAMN06437790	573.145	train	NA	S	R	R	R	R	R	NA	R	NA	R	S	S	S	R	S	NA	NA	S	S	S	NA
nguyen	SAMN06437791	573.145	train	NA	S	R	R	R	R	R	NA	R	NA	R	R	S	R	R	R	NA	NA	R	S	R	NA
nguyen	SAMN06437795	573.145	train	NA	R	R	R	R	R	R	NA	R	NA	R	R	S	R	R	R	NA	R	R	S	R	NA
nguyen	SAMN06437796	573.145	train	NA	S	R	R	R	R	R	NA	R	NA	S	R	R	S	R	S	NA	R	R	R	S	NA
nguyen	SAMN06437797	573.145	train	NA	S	S	S	R	R	R	NA	R	NA	R	S	R	S	R	S	NA	R	S	R	R	NA
nguyen	SAMN06437798	573.145	train	NA	S	R	R	R	R	R	NA	R	NA	R	R	S	R	R	R	NA	R	R	R	R	NA
nguyen	SAMN06437799	573.145	train	NA	S	R	R	R	R	R	NA	R	NA	R	S	S	S	R	S	NA	R	R	S	R	NA
nguyen	SAMN06437800	573.145	train	NA	S	R	R	R	R	R	NA	R	NA	NA	S	S	S	R	S	NA	R	S	S	S	NA
nguyen	SAMN06437801	573.145	train	NA	R	R	R	R	R	R	NA	R	NA	R	R	R	R	R	R	NA	R	R	S	R	NA
nguyen	SAMN06437802	573.145	train	NA	R	R	R	R	R	R	NA	R	NA	R	R	S	R	R	R	NA	R	R	R	R	NA
nguyen	SAMN06437804	573.145	train	NA	S	R	R	R	R	R	NA	R	NA	R	R	S	S	R	S	NA	R	R	R	S	NA
nguyen	SAMN06437805	573.145	train	NA	R	R	R	R	R	R	NA	R	NA	R	R	R	S	R	S	NA	R	R	R	R	NA
nguyen	SAMN06437806	573.145	train	NA	S	R	R	R	R	R	NA	R	NA	NA	S	S	S	R	S	NA	NA	S	S	S	NA
nguyen	SAMN06437807	573.145	train	NA	S	NA	R	R	R	R	NA	R	NA	S	S	S	S	R	S	NA	R	S	S	S	NA
nguyen	SAMN06437808	573.145	train	NA	S	R	R	R	R	R	NA	R	NA	R	S	S	S	R	S	NA	R	S	S	S	NA
nguyen	SAMN06437809	573.145	train	NA	S	R	R	R	R	R	NA	R	NA	R	S	S	S	R	S	NA	NA	S	R	R	NA
nguyen	SAMN06437810	573.145	train	NA	R	R	R	R	R	R	NA	R	NA	R	R	S	S	R	S	NA	R	R	R	R	NA
nguyen	SAMN06437811	573.145	train	NA	S	R	R	R	R	R	NA	R	NA	S	R	R	R	R	R	NA	R	R	R	R	NA
nguyen	SAMN06437813	573.145	test	NA	S	S	S	R	R	R	NA	S	NA	S	S	S	S	R	S	NA	NA	R	S	S	NA
nguyen	SAMN06437814	573.145	train	NA	S	R	R	R	R	R	NA	R	NA	S	R	S	S	R	S	NA	R	R	S	S	NA
nguyen	SAMN06437815	573.145	train	NA	S	R	R	R	R	R	NA	R	NA	R	S	R	S	R	S	NA	S	R	S	S	NA
nguyen	SAMN06437816	573.145	train	NA	R	R	R	R	R	R	NA	R	NA	S	S	S	S	R	S	NA	NA	R	S	R	NA
nguyen	SAMN06437817	573.145	train	NA	S	R	R	R	R	R	NA	R	NA	R	R	R	R	R	R	NA	NA	R	R	R	NA
nguyen	SAMN06437818	573.145	train	NA	R	R	R	R	R	R	NA	R	NA	R	R	S	R	R	R	NA	NA	R	S	R	NA
nguyen	SAMN06437819	573.145	train	NA	S	R	R	R	R	R	NA	R	NA	NA	S	S	S	R	S	NA	NA	R	R	S	NA
nguyen	SAMN06437820	573.145	train	NA	S	R	R	R	R	R	NA	R	NA	R	R	R	R	R	R	NA	R	R	R	R	NA
nguyen	SAMN06437821	573.145	train	NA	S	R	R	R	R	R	NA	R	NA	S	R	R	R	R	R	NA	NA	R	S	R	NA
nguyen	SAMN06437822	573.145	train	NA	S	S	R	R	R	R	NA	R	NA	R	R	R	R	R	R	NA	NA	R	R	S	NA
nguyen	SAMN06437823	573.145	train	NA	S	R	R	R	R	R	NA	R	NA	NA	R	S	R	R	S	NA	R	R	R	R	NA
nguyen	SAMN06437825	573.145	train	NA	S	R	R	R	R	R	NA	R	NA	S	S	R	S	R	S	NA	NA	R	S	R	NA
nguyen	SAMN06437826	573.145	train	NA	S	R	R	R	R	R	NA	R	NA	R	S	S	S	R	S	NA	S	S	R	R	NA
nguyen	SAMN06437827	573.145	train	NA	S	R	R	R	R	R	NA	R	NA	R	R	S	R	R	R	NA	R	R	R	S	NA
nguyen	SAMN06437831	573.145	train	NA	R	R	R	R	R	R	NA	R	NA	R	R	S	R	R	R	NA	R	R	S	R	NA
nguyen	SAMN06437832	573.145	train	NA	S	R	R	R	R	R	NA	R	NA	NA	S	R	S	R	S	NA	NA	R	S	R	NA
nguyen	SAMN06437833	573.145	train	NA	R	R	R	R	R	R	NA	R	NA	R	R	S	R	R	R	NA	NA	R	S	R	NA
nguyen	SAMN06437834	573.145	test	NA	S	R	R	R	R	R	NA	R	NA	R	S	R	S	R	S	NA	NA	S	R	R	NA
nguyen	SAMN06437835	573.145	train	NA	S	R	R	R	R	R	NA	R	NA	R	S	S	S	R	S	NA	R	S	R	R	NA
nguyen	SAMN06437836	573.145	train	NA	R	R	R	R	R	R	NA	R	NA	NA	R	S	R	R	R	NA	R	R	S	R	NA
nguyen	SAMN06437837	573.145	train	NA	S	R	R	R	R	R	NA	R	NA	S	R	S	R	R	R	NA	R	R	S	S	NA
nguyen	SAMN06437838	573.145	test	NA	S	R	R	R	R	R	NA	R	NA	R	S	R	S	R	S	NA	NA	R	R	R	NA
nguyen	SAMN06437839	573.145	test	NA	S	R	R	R	R	R	NA	R	NA	R	S	R	S	R	S	NA	NA	R	R	R	NA
nguyen	SAMN06437840	573.145	train	NA	R	R	R	R	R	R	NA	R	NA	R	R	S	R	R	R	NA	R	R	S	R	NA
nguyen	SAMN06437841	573.145	train	NA	S	R	R	R	R	R	NA	R	NA	R	R	R	R	R	R	NA	NA	R	R	S	NA
nguyen	SAMN06437842	573.145	train	NA	S	R	R	R	R	R	NA	R	NA	R	S	R	S	R	S	NA	R	R	S	R	NA
nguyen	SAMN06437843	573.145	test	NA	S	R	R	R	R	R	NA	R	NA	R	S	R	S	R	S	NA	R	R	R	R	NA
nguyen	SAMN06437844	573.145	train	NA	S	R	R	R	R	R	NA	R	NA	S	R	R	R	R	R	NA	R	R	S	R	NA
nguyen	SAMN06437845	573.145	train	NA	S	R	R	R	R	R	NA	R	NA	S	R	R	R	R	R	NA	NA	R	S	R	NA
nguyen	SAMN06437847	573.145	train	NA	S	R	R	R	R	R	NA	R	NA	R	S	R	S	R	S	NA	R	R	S	R	NA
nguyen	SAMN06437848	573.145	train	NA	R	R	R	R	R	R	NA	R	NA	R	R	R	R	R	R	NA	NA	R	R	R	NA
nguyen	SAMN06437849	573.145	train	NA	R	R	R	R	R	R	NA	R	NA	R	S	S	S	R	S	NA	NA	R	S	R	NA
nguyen	SAMN06437850	573.145	train	NA	S	R	R	R	R	R	NA	R	NA	R	R	S	S	R	S	NA	R	R	R	R	NA
nguyen	SAMN06437851	573.145	train	NA	S	R	R	R	R	R	NA	R	NA	R	R	R	R	R	R	NA	R	R	R	R	NA
nguyen	SAMN06437853	573.145	test	NA	S	R	R	R	R	R	NA	R	NA	R	S	R	S	R	S	NA	NA	R	R	R	NA
nguyen	SAMN06437854	573.145	train	NA	S	R	R	R	R	R	NA	R	NA	S	R	R	R	R	R	NA	R	R	R	R	NA
nguyen	SAMN06437856	573.145	train	NA	S	R	R	R	R	R	NA	R	NA	R	R	S	S	R	S	NA	NA	R	R	S	NA
nguyen	SAMN06437857	573.145	train	NA	S	R	R	R	R	R	NA	R	NA	R	R	R	R	R	R	NA	R	R	R	S	NA
nguyen	SAMN06437858	573.145	train	NA	R	R	R	R	R	R	NA	R	NA	R	S	R	S	R	S	NA	R	R	S	R	NA
nguyen	SAMN06437859	573.145	train	NA	S	R	R	R	R	R	NA	R	NA	R	S	S	S	R	S	NA	NA	S	S	S	NA
nguyen	SAMN06437862	573.145	train	NA	S	R	R	R	R	R	NA	R	NA	S	S	R	S	R	S	NA	NA	R	S	R	NA
nguyen	SAMN06437863	573.145	train	NA	S	R	R	R	R	R	NA	R	NA	R	S	S	S	R	S	NA	R	S	S	S	NA
nguyen	SAMN06437864	573.145	train	NA	S	R	R	R	R	R	NA	R	NA	R	S	R	S	R	S	NA	R	R	S	R	NA
nguyen	SAMN06437866	573.145	train	NA	R	R	R	R	R	R	NA	R	NA	R	S	R	S	R	S	NA	R	R	S	R	NA
nguyen	SAMN06437867	573.145	train	NA	R	R	R	R	R	R	NA	R	NA	R	R	R	R	R	R	NA	NA	R	S	R	NA
nguyen	SAMN06437868	573.145	train	NA	S	R	R	R	R	R	NA	R	NA	S	R	S	S	R	S	NA	R	R	S	S	NA
nguyen	SAMN06437869	573.145	train	NA	S	R	R	R	R	R	NA	R	NA	R	R	R	S	R	S	NA	R	R	R	R	NA
nguyen	SAMN06437870	573.145	train	NA	S	R	R	R	R	R	NA	R	NA	S	R	S	R	R	R	NA	R	R	R	R	NA
nguyen	SAMN06437871	573.145	train	NA	S	R	R	R	R	R	NA	R	NA	R	R	R	S	R	S	NA	R	R	R	R	NA
nguyen	SAMN06437872	573.145	train	NA	R	R	R	R	R	R	NA	R	NA	R	R	S	R	R	R	NA	R	R	S	R	NA
nguyen	SAMN06437873	573.145	train	NA	S	S	R	R	R	R	NA	R	NA	R	S	S	S	R	S	NA	R	S	S	S	NA
nguyen	SAMN06437874	573.145	train	NA	S	R	R	R	R	R	NA	R	NA	R	S	R	S	R	S	NA	NA	R	R	R	NA
nguyen	SAMN06437875	573.145	train	NA	R	R	R	R	R	R	NA	R	NA	R	R	S	R	R	R	NA	R	R	S	R	NA
nguyen	SAMN06437876	573.145	test	NA	S	R	R	R	R	R	NA	R	NA	R	S	R	S	R	S	NA	NA	S	R	R	NA
nguyen	SAMN06437879	573.145	train	NA	R	R	R	R	R	R	NA	R	NA	R	R	S	R	R	R	NA	NA	R	S	R	NA
nguyen	SAMN06437880	573.145	train	NA	S	R	R	R	R	R	NA	R	NA	R	S	R	S	R	S	NA	NA	R	S	R	NA
nguyen	SAMN06437881	573.145	train	NA	S	R	R	R	R	R	NA	R	NA	R	R	R	R	R	R	NA	NA	R	S	S	NA
nguyen	SAMN06437882	573.145	test	NA	S	R	R	R	R	R	NA	R	NA	R	S	R	S	R	S	NA	R	R	R	R	NA
nguyen	SAMN06437883	573.13	train	NA	S	R	R	R	R	R	NA	R	NA	R	S	R	S	R	S	NA	NA	R	R	R	NA
nguyen	SAMN06437884	573.13	test	NA	S	R	R	R	R	R	NA	R	NA	NA	S	R	S	R	S	NA	S	R	R	R	NA
nguyen	SAMN06437885	573.13	train	NA	S	R	R	R	R	R	NA	R	NA	S	R	R	S	R	S	NA	NA	S	R	S	NA
nguyen	SAMN06437886	573.13	train	NA	R	R	R	R	R	R	NA	R	NA	NA	R	S	R	R	R	NA	R	R	S	R	NA
nguyen	SAMN06437887	573.13	train	NA	S	R	R	R	R	R	NA	R	NA	R	R	R	S	R	S	NA	R	R	R	R	NA
nguyen	SAMN06437889	573.13	test	NA	S	R	R	R	R	R	NA	R	NA	R	S	R	S	R	S	NA	NA	R	R	R	NA
nguyen	SAMN06437890	573.13	test	NA	R	R	R	R	R	R	NA	R	NA	R	R	R	R	R	R	NA	R	R	S	R	NA
nguyen	SAMN06437891	573.13	train	NA	S	R	R	R	R	R	NA	R	NA	R	S	R	S	R	S	NA	S	S	R	R	NA
nguyen	SAMN06437892	573.13	train	NA	R	R	R	R	R	R	NA	R	NA	R	R	S	R	R	R	NA	R	R	S	R	NA
nguyen	SAMN06437893	573.13	train	NA	R	R	R	R	R	R	NA	R	NA	NA	S	S	S	R	S	NA	R	R	S	R	NA
nguyen	SAMN06437894	573.13	train	NA	R	R	R	R	R	R	NA	R	NA	R	R	R	S	R	S	NA	NA	R	S	R	NA
nguyen	SAMN06437895	573.13	train	NA	R	R	R	R	R	R	NA	R	NA	R	R	S	R	R	R	NA	R	R	S	R	NA
nguyen	SAMN06437896	573.13	test	NA	S	S	R	R	R	R	NA	R	NA	NA	R	R	S	R	S	NA	R	R	R	R	NA
nguyen	SAMN06437897	573.13	train	NA	R	R	R	R	R	R	NA	R	NA	R	R	R	R	R	R	NA	NA	R	S	R	NA
nguyen	SAMN06437898	573.13	train	NA	R	R	R	R	R	R	NA	R	NA	S	S	S	S	R	S	NA	NA	R	S	R	NA
nguyen	SAMN06437899	573.13	train	NA	S	R	R	R	R	R	NA	R	NA	R	S	S	R	R	S	NA	NA	R	S	S	NA
nguyen	SAMN06437900	573.13	train	NA	S	R	R	R	R	R	NA	R	NA	R	S	S	S	R	S	NA	R	S	R	R	NA
nguyen	SAMN06437901	573.13	train	NA	S	R	R	R	R	R	NA	R	NA	S	R	R	R	R	R	NA	R	R	S	R	NA
nguyen	SAMN06437902	573.13	train	NA	S	R	R	R	R	R	NA	R	NA	NA	R	R	R	R	R	NA	NA	R	R	S	NA
nguyen	SAMN06437903	573.13	train	NA	S	R	R	R	R	R	NA	R	NA	R	S	S	S	R	S	NA	R	S	R	R	NA
nguyen	SAMN06437904	573.131	train	NA	R	R	R	R	R	R	NA	R	NA	R	R	S	S	R	S	NA	R	S	S	R	NA
nguyen	SAMN06437905	573.131	train	NA	R	R	R	R	R	R	NA	R	NA	R	R	S	R	R	R	NA	R	R	S	R	NA
nguyen	SAMN06437906	573.131	train	NA	R	R	R	R	R	R	NA	R	NA	R	R	S	R	R	R	NA	NA	R	S	R	NA
nguyen	SAMN06437907	573.131	test	NA	S	R	R	R	R	R	NA	R	NA	R	R	R	S	R	S	NA	R	R	R	R	NA
nguyen	SAMN06437908	573.131	train	NA	S	R	R	R	R	R	NA	R	NA	R	R	R	S	R	S	NA	R	R	R	R	NA
nguyen	SAMN06437909	573.131	train	NA	S	S	S	R	R	R	NA	R	NA	R	R	R	S	R	S	NA	R	R	R	S	NA
nguyen	SAMN06437910	573.131	train	NA	S	S	R	R	R	R	NA	S	NA	S	S	S	S	R	S	NA	R	R	S	S	NA
nguyen	SAMN06437912	573.131	train	NA	S	R	R	R	R	R	NA	R	NA	S	S	R	S	R	S	NA	NA	S	S	R	NA
nguyen	SAMN06437913	573.131	train	NA	S	R	R	R	R	R	NA	R	NA	S	S	S	S	R	S	NA	R	R	R	R	NA
nguyen	SAMN06437914	573.131	train	NA	S	R	R	R	R	R	NA	R	NA	R	S	R	S	R	S	NA	R	S	R	S	NA
nguyen	SAMN06437915	573.131	train	NA	S	R	R	R	R	R	NA	R	NA	R	R	R	S	R	S	NA	R	R	R	S	NA
nguyen	SAMN06437916	573.131	train	NA	S	S	R	R	R	R	NA	R	NA	S	R	R	R	R	R	NA	NA	R	R	S	NA
nguyen	SAMN06437917	573.131	train	NA	S	R	R	R	R	R	NA	R	NA	R	R	S	R	R	R	NA	R	R	R	S	NA
nguyen	SAMN06437918	573.131	train	NA	S	R	R	R	R	R	NA	R	NA	R	R	S	S	R	S	NA	R	R	R	R	NA
nguyen	SAMN06437919	573.131	train	NA	R	R	R	R	R	R	NA	R	NA	R	R	S	R	R	R	NA	NA	R	S	R	NA
nguyen	SAMN06437920	573.131	train	NA	R	R	R	R	R	R	NA	R	NA	S	S	S	S	R	S	NA	R	S	S	R	NA
nguyen	SAMN06437921	573.131	train	NA	R	R	R	R	R	R	NA	R	NA	R	R	S	R	R	R	NA	R	R	R	R	NA
nguyen	SAMN06437922	573.131	train	NA	R	R	R	R	R	R	NA	R	NA	R	R	S	R	R	R	NA	NA	R	S	R	NA
nguyen	SAMN06437923	573.131	train	NA	R	R	R	R	R	R	NA	R	NA	R	R	R	S	R	S	NA	R	R	S	R	NA
nguyen	SAMN06437925	573.131	train	NA	S	R	R	R	R	R	NA	R	NA	R	R	S	S	R	S	NA	R	S	S	R	NA
nguyen	SAMN06437928	573.131	train	NA	S	R	R	R	R	R	NA	R	NA	R	S	S	S	R	S	NA	R	S	S	R	NA
nguyen	SAMN06437929	573.131	train	NA	S	R	R	R	R	R	NA	R	NA	R	R	R	R	R	R	NA	NA	R	R	S	NA
nguyen	SAMN06437930	573.131	train	NA	S	R	R	R	R	R	NA	R	NA	R	S	R	S	R	S	NA	S	S	S	R	NA
nguyen	SAMN06437931	573.131	train	NA	S	R	R	R	R	R	NA	R	NA	R	R	R	R	R	R	NA	NA	R	S	S	NA
nguyen	SAMN06437932	573.131	train	NA	R	R	R	R	R	R	NA	R	NA	S	S	S	S	R	S	NA	NA	R	R	R	NA
nguyen	SAMN06437934	573.131	train	NA	S	S	R	R	R	R	NA	R	NA	S	S	R	S	R	S	NA	R	S	R	S	NA
nguyen	SAMN06437936	573.131	train	NA	R	R	R	R	R	R	NA	R	NA	R	R	S	R	R	R	NA	NA	R	S	R	NA
nguyen	SAMN06437937	573.131	test	NA	S	R	R	R	R	R	NA	R	NA	R	S	R	S	R	S	NA	NA	R	R	R	NA
nguyen	SAMN06437938	573.131	train	NA	S	R	R	R	R	R	NA	R	NA	R	S	S	S	R	S	NA	R	S	R	S	NA
nguyen	SAMN06437939	573.131	train	NA	S	R	R	R	R	R	NA	R	NA	S	R	R	S	R	S	NA	NA	R	R	R	NA
nguyen	SAMN06437940	573.131	train	NA	R	R	R	R	R	R	NA	R	NA	R	R	S	S	R	R	NA	R	R	S	R	NA
nguyen	SAMN06437942	573.131	train	NA	R	R	R	R	R	R	NA	R	NA	R	R	S	S	R	S	NA	R	R	R	R	NA
nguyen	SAMN06437943	573.131	train	NA	R	R	R	R	R	R	NA	R	NA	R	S	S	S	R	S	NA	R	S	S	R	NA
nguyen	SAMN06437944	573.131	train	NA	S	R	R	R	R	R	NA	R	NA	R	S	S	S	R	S	NA	NA	S	R	R	NA
nguyen	SAMN06437945	573.131	train	NA	S	R	R	R	R	R	NA	R	NA	R	R	R	S	R	S	NA	R	R	R	S	NA
nguyen	SAMN06437946	573.131	train	NA	R	R	R	R	R	R	NA	R	NA	R	R	S	R	R	R	NA	NA	R	S	R	NA
nguyen	SAMN06437947	573.131	train	NA	S	R	R	R	R	R	NA	R	NA	R	R	S	S	R	S	NA	R	R	S	S	NA
nguyen	SAMN06437948	573.131	train	NA	S	R	R	R	R	R	NA	R	NA	R	S	R	S	R	S	NA	R	S	R	S	NA
nguyen	SAMN06437949	573.131	train	NA	S	S	R	R	R	R	NA	R	NA	NA	S	R	S	R	S	NA	NA	R	S	R	NA
nguyen	SAMN06437950	573.131	train	NA	S	R	R	R	R	R	NA	R	NA	R	R	R	S	R	S	NA	R	R	R	S	NA
nguyen	SAMN06437954	573.131	train	NA	S	R	R	R	R	R	NA	R	NA	R	R	S	S	R	S	NA	R	R	R	R	NA
nguyen	SAMN06437955	573.131	train	NA	S	R	R	R	R	R	NA	R	NA	R	R	R	S	R	R	NA	NA	R	R	R	NA
nguyen	SAMN06437956	573.131	train	NA	S	R	R	R	R	R	NA	R	NA	R	R	R	R	R	R	NA	R	R	R	R	NA
nguyen	SAMN06437957	573.131	train	NA	R	R	R	R	R	R	NA	R	NA	R	R	S	R	R	R	NA	R	R	S	R	NA
nguyen	SAMN06437958	573.131	train	NA	S	R	R	R	R	R	NA	R	NA	R	R	S	R	R	R	NA	R	R	S	S	NA
nguyen	SAMN06437959	573.131	train	NA	S	R	R	R	R	R	NA	R	NA	R	R	S	S	R	S	NA	R	R	R	R	NA
nguyen	SAMN06437960	573.131	test	NA	S	R	R	R	R	R	NA	R	NA	R	S	S	S	R	S	NA	NA	R	R	R	NA
nguyen	SAMN06437961	573.131	train	NA	S	S	S	R	R	R	NA	R	NA	R	S	R	S	R	S	NA	R	S	R	R	NA
nguyen	SAMN06437962	573.131	test	NA	S	R	R	R	R	R	NA	R	NA	S	R	S	S	R	S	NA	NA	R	R	R	NA
nguyen	SAMN06437963	573.131	train	NA	S	R	R	R	R	R	NA	R	NA	R	S	S	S	R	S	NA	NA	R	R	R	NA
nguyen	SAMN06437964	573.131	train	NA	S	S	S	R	R	R	NA	R	NA	R	S	R	S	R	S	NA	R	S	R	R	NA
nguyen	SAMN06437966	573.131	train	NA	S	R	R	R	R	R	NA	R	NA	S	S	S	S	R	S	NA	R	S	S	S	NA
nguyen	SAMN06437967	573.131	train	NA	R	R	R	R	R	R	NA	R	NA	R	R	S	R	R	R	NA	NA	R	R	R	NA
nguyen	SAMN06437968	573.131	train	NA	S	R	R	R	R	R	NA	R	NA	R	S	S	S	R	S	NA	NA	R	S	S	NA
nguyen	SAMN06437969	573.131	train	NA	S	R	R	R	R	R	NA	R	NA	R	S	R	S	R	S	NA	R	R	S	R	NA
nguyen	SAMN06437970	573.131	train	NA	R	R	R	R	R	R	NA	R	NA	S	R	S	R	R	R	NA	R	R	S	R	NA
nguyen	SAMN06437971	573.131	train	NA	S	R	R	R	R	R	NA	R	NA	S	R	R	R	R	R	NA	NA	R	S	R	NA
nguyen	SAMN06437972	573.131	train	NA	R	R	R	R	R	R	NA	R	NA	R	R	S	R	R	R	NA	NA	R	S	R	NA
nguyen	SAMN06437973	573.131	train	NA	S	R	R	R	R	R	NA	R	NA	S	R	R	S	R	S	NA	NA	R	S	R	NA
nguyen	SAMN06437974	573.131	train	NA	S	R	R	R	R	R	NA	R	NA	R	R	S	S	R	S	NA	R	R	R	R	NA
nguyen	SAMN06437975	573.131	train	NA	S	R	R	R	R	R	NA	R	NA	S	R	S	R	R	R	NA	NA	R	S	S	NA
nguyen	SAMN06437976	573.131	train	NA	S	R	R	R	R	R	NA	R	NA	R	R	S	S	R	S	NA	R	S	R	R	NA
nguyen	SAMN06437977	573.131	train	NA	S	R	R	R	R	R	NA	R	NA	R	S	R	S	R	S	NA	R	S	R	R	NA
nguyen	SAMN06437978	573.131	train	NA	S	R	R	R	R	R	NA	R	NA	R	S	S	S	R	S	NA	NA	S	R	R	NA
nguyen	SAMN06437979	573.131	test	NA	S	R	R	R	R	R	NA	R	NA	R	R	R	S	R	S	NA	NA	R	R	R	NA
nguyen	SAMN06437980	573.131	train	NA	S	R	R	R	R	R	NA	R	NA	R	S	S	S	R	S	NA	R	S	S	S	NA
nguyen	SAMN06437981	573.131	train	NA	R	R	R	R	R	R	NA	R	NA	S	S	S	S	R	S	NA	R	R	R	R	NA
nguyen	SAMN06437982	573.131	train	NA	S	R	R	R	R	R	NA	R	NA	R	R	S	S	R	S	NA	R	S	R	S	NA
nguyen	SAMN06437983	573.131	train	NA	S	R	R	R	R	R	NA	R	NA	S	R	R	S	R	S	NA	R	R	R	S	NA
nguyen	SAMN06437984	573.131	train	NA	S	R	R	R	R	R	NA	R	NA	R	S	R	S	R	S	NA	NA	R	S	R	NA
nguyen	SAMN06437985	573.131	test	NA	S	R	R	R	R	R	NA	R	NA	R	S	S	R	R	S	NA	NA	R	S	S	NA
nguyen	SAMN06437986	573.131	train	NA	S	R	R	R	R	R	NA	R	NA	R	S	R	S	R	S	NA	NA	R	R	R	NA
nguyen	SAMN06437987	573.131	train	NA	S	R	R	R	R	R	NA	R	NA	S	S	S	S	R	S	NA	R	S	S	S	NA
nguyen	SAMN06437988	573.131	train	NA	S	R	R	R	R	R	NA	R	NA	R	S	R	S	R	S	NA	NA	R	S	R	NA
nguyen	SAMN06437989	573.131	train	NA	R	R	R	R	R	R	NA	R	NA	R	R	S	R	R	R	NA	NA	R	S	R	NA
nguyen	SAMN06437990	573.131	train	NA	S	R	R	R	R	R	NA	R	NA	S	R	S	S	R	S	NA	R	R	R	R	NA
nguyen	SAMN06437991	573.131	train	NA	S	R	R	R	R	R	NA	R	NA	R	S	S	S	R	S	NA	R	S	R	S	NA
nguyen	SAMN06437992	573.131	train	NA	S	S	R	R	R	R	NA	R	NA	R	S	R	S	R	S	NA	NA	R	R	R	NA
nguyen	SAMN06437993	573.131	train	NA	S	R	R	R	R	R	NA	R	NA	R	S	R	S	R	S	NA	R	R	S	R	NA
nguyen	SAMN06437994	573.131	train	NA	R	R	R	R	R	R	NA	R	NA	R	R	S	R	R	R	NA	NA	R	R	R	NA
nguyen	SAMN06437995	573.131	train	NA	S	R	R	R	R	R	NA	R	NA	S	S	S	S	R	S	NA	S	S	S	S	NA
nguyen	SAMN06437996	573.131	test	NA	S	S	S	R	R	R	NA	R	NA	R	S	R	S	R	S	NA	R	S	R	S	NA
nguyen	SAMN06437997	573.131	test	NA	S	R	R	R	R	R	NA	R	NA	R	R	R	S	R	S	NA	R	R	S	R	NA
nguyen	SAMN06437998	573.131	train	NA	S	S	R	R	R	R	NA	R	NA	S	R	S	R	R	R	NA	R	R	S	S	NA
nguyen	SAMN06437999	573.131	train	NA	S	S	R	R	R	R	NA	S	NA	S	S	S	S	R	S	NA	NA	R	R	S	NA
nguyen	SAMN06438000	573.131	train	NA	R	R	R	R	R	R	NA	R	NA	R	R	S	R	R	R	NA	R	R	S	R	NA
nguyen	SAMN06438001	573.131	train	NA	R	R	R	R	R	R	NA	R	NA	R	R	R	R	R	R	NA	NA	R	R	R	NA
nguyen	SAMN06438002	573.131	train	NA	S	R	R	R	R	R	NA	R	NA	S	R	R	R	R	R	NA	R	R	R	R	NA
nguyen	SAMN06438004	573.131	test	NA	S	S	S	R	R	R	NA	R	NA	S	R	S	S	R	S	NA	NA	R	R	S	NA
nguyen	SAMN06438005	573.131	train	NA	S	R	R	R	R	R	NA	R	NA	R	R	R	S	R	S	NA	R	R	R	R	NA
nguyen	SAMN06438007	573.131	test	NA	R	R	R	R	R	R	NA	R	NA	R	R	R	R	R	R	NA	R	R	R	R	NA
nguyen	SAMN06438008	573.131	train	NA	S	R	R	R	R	R	NA	R	NA	R	R	S	S	R	S	NA	R	S	R	R	NA
nguyen	SAMN06438009	573.131	train	NA	R	R	R	R	R	R	NA	R	NA	R	R	S	R	R	R	NA	NA	R	S	R	NA
nguyen	SAMN06438010	573.131	train	NA	S	R	R	R	R	R	NA	R	NA	S	S	S	S	R	S	NA	S	S	S	S	NA
nguyen	SAMN06438011	573.131	train	NA	S	S	R	R	R	R	NA	R	NA	R	S	S	S	R	S	NA	R	R	R	R	NA
nguyen	SAMN06438012	573.131	train	NA	S	R	R	R	R	R	NA	R	NA	S	S	S	S	R	S	NA	NA	S	S	S	NA
nguyen	SAMN06438013	573.131	train	NA	S	R	R	R	R	R	NA	R	NA	R	S	S	S	R	S	NA	R	R	R	R	NA
nguyen	SAMN06438014	573.131	train	NA	S	R	R	R	R	R	NA	R	NA	R	S	R	S	R	S	NA	NA	R	R	R	NA
nguyen	SAMN06438015	573.132	train	NA	S	R	R	R	R	R	NA	R	NA	S	R	R	S	R	S	NA	NA	R	R	R	NA
nguyen	SAMN06438016	573.132	train	NA	S	R	R	R	R	R	NA	R	NA	R	S	S	S	R	S	NA	R	S	S	S	NA
nguyen	SAMN06438017	573.132	train	NA	R	R	R	R	R	R	NA	R	NA	R	R	S	R	R	R	NA	NA	R	S	R	NA
nguyen	SAMN06438021	573.132	train	NA	R	R	R	R	R	R	NA	R	NA	R	R	S	R	R	R	NA	NA	R	S	R	NA
nguyen	SAMN06438023	573.132	train	NA	R	R	R	R	R	R	NA	R	NA	S	S	S	S	R	S	NA	R	S	S	R	NA
nguyen	SAMN06438024	573.132	train	NA	S	R	R	R	R	R	NA	R	NA	R	S	S	S	R	S	NA	NA	R	R	R	NA
nguyen	SAMN06438025	573.132	train	NA	S	S	R	R	R	R	NA	R	NA	S	R	R	S	R	S	NA	R	R	R	R	NA
nguyen	SAMN06438026	573.132	train	NA	S	R	R	R	R	R	NA	R	NA	S	R	R	S	R	R	NA	R	R	R	S	NA
nguyen	SAMN06438027	573.132	train	NA	R	R	R	R	R	R	NA	R	NA	R	R	S	R	R	R	NA	NA	R	S	R	NA
nguyen	SAMN06438028	573.132	train	NA	S	R	R	R	R	R	NA	R	NA	R	R	R	NA	R	R	NA	NA	R	R	R	NA
nguyen	SAMN06438029	573.132	train	NA	R	R	R	R	R	R	NA	R	NA	R	R	S	R	R	R	NA	NA	R	S	R	NA
nguyen	SAMN06438030	573.132	train	NA	S	R	R	R	R	R	NA	R	NA	S	R	R	R	R	R	NA	R	R	S	R	NA
nguyen	SAMN06438031	573.132	test	NA	S	R	R	R	R	R	NA	R	NA	R	R	R	S	R	S	NA	NA	R	R	R	NA
nguyen	SAMN06438032	573.132	test	NA	S	R	R	R	R	R	NA	R	NA	R	S	S	S	R	S	NA	NA	S	R	R	NA
nguyen	SAMN06438033	573.132	train	NA	R	R	R	R	R	R	NA	R	NA	R	R	R	R	R	R	NA	NA	R	R	R	NA
nguyen	SAMN06438035	573.132	test	NA	S	R	R	R	R	R	NA	R	NA	R	S	S	S	R	S	NA	NA	S	R	R	NA
nguyen	SAMN06438036	573.132	train	NA	S	R	R	R	R	R	NA	R	NA	R	R	S	R	R	R	NA	R	R	S	R	NA
nguyen	SAMN06438037	573.132	test	NA	S	R	R	R	R	R	NA	R	NA	NA	S	S	S	R	S	NA	NA	R	R	R	NA
nguyen	SAMN06438038	573.132	train	NA	S	R	R	R	R	R	NA	R	NA	R	S	R	S	R	S	NA	NA	R	S	R	NA
nguyen	SAMN06438039	573.132	train	NA	S	R	R	R	R	R	NA	R	NA	S	R	S	R	R	R	NA	R	R	R	S	NA
nguyen	SAMN06438041	573.132	train	NA	S	R	R	R	R	R	NA	R	NA	R	R	R	S	R	S	NA	R	R	R	R	NA
nguyen	SAMN06438042	573.132	train	NA	S	R	R	R	R	R	NA	R	NA	R	R	S	R	R	R	NA	NA	R	R	S	NA
nguyen	SAMN06438043	573.132	train	NA	R	R	R	R	R	R	NA	R	NA	R	R	S	R	R	R	NA	R	R	S	R	NA
nguyen	SAMN06438044	573.132	train	NA	R	R	R	R	R	R	NA	R	NA	R	R	S	R	R	R	NA	R	R	S	R	NA
nguyen	SAMN06438045	573.132	train	NA	S	R	R	R	R	R	NA	R	NA	R	R	S	S	R	R	NA	R	R	R	R	NA
nguyen	SAMN06438046	573.132	train	NA	S	R	R	R	R	R	NA	R	NA	R	R	R	R	R	R	NA	R	R	R	S	NA
nguyen	SAMN06438047	573.132	train	NA	R	R	R	R	R	R	NA	R	NA	NA	S	S	S	R	S	NA	R	R	S	R	NA
nguyen	SAMN06438048	573.132	train	NA	S	R	R	R	R	R	NA	R	NA	R	S	R	S	R	S	NA	NA	R	R	R	NA
nguyen	SAMN06438049	573.132	train	NA	S	R	R	R	R	R	NA	R	NA	R	S	R	S	R	S	NA	R	R	R	R	NA
nguyen	SAMN06438050	573.132	train	NA	S	R	R	R	R	R	NA	R	NA	S	R	S	R	R	R	NA	R	R	R	S	NA
nguyen	SAMN06438051	573.132	train	NA	S	R	R	R	R	R	NA	R	NA	R	R	R	R	R	R	NA	R	R	S	R	NA
nguyen	SAMN06438053	573.132	train	NA	S	R	R	R	R	R	NA	R	NA	S	R	S	S	R	S	NA	R	R	S	S	NA
nguyen	SAMN06438054	573.132	train	NA	S	R	R	R	R	R	NA	R	NA	R	R	S	R	R	NA	NA	R	R	R	S	NA
nguyen	SAMN06438055	573.132	train	NA	S	R	R	R	R	R	NA	R	NA	R	R	R	S	R	S	NA	R	R	R	R	NA
nguyen	SAMN06438057	573.132	train	NA	R	R	R	R	R	R	NA	R	NA	R	R	S	R	R	R	NA	NA	R	S	R	NA
nguyen	SAMN06438058	573.132	train	NA	R	R	R	R	R	R	NA	R	NA	R	R	S	R	R	R	NA	NA	R	S	R	NA
nguyen	SAMN06438059	573.132	train	NA	S	R	R	R	R	R	NA	R	NA	R	R	S	R	R	R	NA	NA	R	R	R	NA
nguyen	SAMN06438060	573.132	train	NA	S	R	R	R	R	R	NA	R	NA	R	S	R	S	R	S	NA	NA	R	S	R	NA
nguyen	SAMN06438062	573.132	train	NA	R	R	R	R	R	R	NA	R	NA	R	R	S	R	R	R	NA	R	R	S	R	NA
nguyen	SAMN06438063	573.132	train	NA	S	R	R	R	R	R	NA	R	NA	S	R	R	S	R	S	NA	R	R	S	R	NA
nguyen	SAMN06438064	573.132	train	NA	S	R	R	R	R	R	NA	R	NA	S	R	R	R	R	R	NA	R	R	S	S	NA
nguyen	SAMN06438065	573.132	train	NA	S	R	R	R	R	R	NA	R	NA	R	R	R	S	R	S	NA	R	R	R	S	NA
nguyen	SAMN06438066	573.132	train	NA	S	S	R	R	R	R	NA	R	NA	S	R	S	S	R	S	NA	R	R	R	R	NA
nguyen	SAMN06438067	573.132	train	NA	S	R	R	R	R	R	NA	R	NA	R	S	S	S	R	S	NA	NA	R	S	S	NA
nguyen	SAMN06438068	573.132	train	NA	S	R	R	R	R	R	NA	R	NA	R	S	S	S	R	S	NA	NA	R	S	S	NA
nguyen	SAMN06438069	573.132	train	NA	S	R	R	R	R	R	NA	R	NA	R	R	R	S	R	S	NA	R	R	R	S	NA
nguyen	SAMN06438070	573.132	train	NA	R	R	R	R	R	R	NA	R	NA	R	R	S	R	R	R	NA	NA	R	S	R	NA
nguyen	SAMN06438226	573.132	train	NA	S	S	R	R	R	R	NA	R	NA	S	R	R	S	R	R	NA	R	R	R	S	NA
nguyen	SAMN06438227	573.132	test	NA	S	R	R	R	R	R	NA	R	NA	R	S	R	S	R	S	NA	NA	S	S	R	NA
nguyen	SAMN06438228	573.132	train	NA	S	R	R	R	R	R	NA	R	NA	R	S	R	S	R	S	NA	R	R	R	R	NA
nguyen	SAMN06438229	573.132	train	NA	R	R	R	R	R	R	NA	R	NA	R	R	R	R	R	R	NA	NA	R	S	R	NA
nguyen	SAMN06438230	573.132	train	NA	R	R	R	R	R	R	NA	R	NA	R	R	R	R	R	R	NA	NA	R	R	R	NA
nguyen	SAMN06438231	573.132	train	NA	R	R	R	R	R	R	NA	R	NA	R	R	R	R	R	R	NA	NA	R	S	R	NA
nguyen	SAMN06438232	573.132	train	NA	R	R	R	R	R	R	NA	R	NA	R	R	R	R	R	R	NA	R	R	S	R	NA
nguyen	SAMN06438233	573.132	train	NA	S	R	R	R	R	R	NA	R	NA	R	R	S	S	R	S	NA	R	R	R	S	NA
nguyen	SAMN06438234	573.132	train	NA	R	R	R	R	R	R	NA	R	NA	R	R	S	R	R	R	NA	NA	R	S	R	NA
nguyen	SAMN06438235	573.132	train	NA	R	R	R	R	R	R	NA	R	NA	R	R	S	R	R	R	NA	NA	R	S	R	NA
nguyen	SAMN06438236	573.132	train	NA	S	R	R	R	R	R	NA	R	NA	S	R	R	R	R	R	NA	NA	R	R	R	NA
nguyen	SAMN06438237	573.132	train	NA	S	R	R	R	R	R	NA	R	NA	S	R	S	R	R	R	NA	NA	R	S	S	NA
nguyen	SAMN06438238	573.132	train	NA	S	R	R	R	R	R	NA	R	NA	R	R	R	R	R	R	NA	NA	R	R	S	NA
nguyen	SAMN06438239	573.132	train	NA	S	R	R	R	R	R	NA	R	NA	R	R	R	R	R	R	NA	NA	R	R	R	NA
nguyen	SAMN06438241	573.132	train	NA	S	R	R	R	R	R	NA	R	NA	R	R	R	S	R	S	NA	NA	R	R	R	NA
nguyen	SAMN06438242	573.132	train	NA	R	R	R	R	R	R	NA	R	NA	R	R	R	R	R	R	NA	NA	R	S	R	NA
nguyen	SAMN06438244	573.132	train	NA	S	R	R	R	R	R	NA	R	NA	R	R	R	S	R	R	NA	R	R	R	S	NA
nguyen	SAMN06438245	573.132	train	NA	R	R	R	R	R	R	NA	R	NA	R	R	S	R	R	R	NA	NA	R	S	R	NA
nguyen	SAMN06438246	573.132	train	NA	R	R	R	R	R	R	NA	R	NA	R	R	S	R	R	R	NA	R	R	S	R	NA
nguyen	SAMN06438247	573.132	train	NA	S	R	R	R	R	R	NA	R	NA	R	R	R	R	R	R	NA	NA	R	R	R	NA
nguyen	SAMN06438248	573.132	train	NA	S	R	R	R	R	R	NA	R	NA	S	R	S	R	R	R	NA	NA	R	S	S	NA
nguyen	SAMN06438249	573.132	train	NA	S	R	R	R	R	R	NA	R	NA	R	S	R	S	R	S	NA	R	R	S	R	NA
nguyen	SAMN06438250	573.132	train	NA	S	R	R	R	R	R	NA	R	NA	NA	R	R	S	R	S	NA	R	R	R	R	NA
nguyen	SAMN06438251	573.132	train	NA	R	R	R	R	R	R	NA	R	NA	R	R	R	S	R	S	NA	R	R	R	R	NA
nguyen	SAMN06438252	573.132	train	NA	R	R	R	R	R	R	NA	R	NA	R	R	S	S	R	S	NA	R	S	S	R	NA
nguyen	SAMN06438253	573.132	train	NA	S	R	R	R	R	R	NA	R	NA	R	S	S	S	R	S	NA	R	S	R	S	NA
nguyen	SAMN06438254	573.132	train	NA	S	R	R	R	R	R	NA	R	NA	S	S	S	S	R	S	NA	R	S	S	S	NA
nguyen	SAMN06438255	573.132	train	NA	S	R	R	R	R	R	NA	R	NA	NA	R	S	S	R	S	NA	NA	R	R	R	NA
nguyen	SAMN06438257	573.132	train	NA	R	R	R	R	R	R	NA	R	NA	R	R	S	R	R	R	NA	NA	R	S	R	NA
nguyen	SAMN06438258	573.132	train	NA	R	R	R	R	R	R	NA	R	NA	R	R	R	R	R	R	NA	R	R	S	R	NA
nguyen	SAMN06438259	573.132	train	NA	S	R	R	R	R	R	NA	R	NA	R	R	S	R	R	R	NA	NA	R	S	S	NA
nguyen	SAMN06438260	573.132	train	NA	R	R	R	R	R	R	NA	R	NA	R	R	S	S	R	R	NA	R	R	S	R	NA
nguyen	SAMN06438261	573.132	train	NA	R	R	R	R	R	R	NA	R	NA	R	R	S	R	R	R	NA	NA	R	S	R	NA
nguyen	SAMN06438262	573.132	train	NA	R	R	R	R	R	R	NA	R	NA	NA	R	R	S	R	S	NA	NA	R	R	R	NA
nguyen	SAMN06438263	573.132	train	NA	R	R	R	R	R	R	NA	R	NA	R	R	S	R	R	R	NA	NA	R	S	R	NA
nguyen	SAMN06438264	573.132	train	NA	S	R	R	R	R	R	NA	R	NA	R	S	S	S	R	S	NA	R	R	S	S	NA
nguyen	SAMN06438265	573.132	test	NA	S	R	R	R	R	R	NA	R	NA	R	R	S	S	R	S	NA	R	S	R	S	NA
nguyen	SAMN06438266	573.132	train	NA	S	R	R	R	R	R	NA	R	NA	S	R	R	S	R	S	NA	NA	S	R	R	NA
nguyen	SAMN06438267	573.132	train	NA	S	R	R	R	R	R	NA	R	NA	R	S	S	S	R	S	NA	NA	R	R	R	NA
nguyen	SAMN06438269	573.132	train	NA	S	R	R	R	R	R	NA	R	NA	S	R	R	S	R	S	NA	NA	S	R	R	NA
nguyen	SAMN06438270	573.132	train	NA	S	R	R	R	R	R	NA	R	NA	R	S	R	S	R	S	NA	NA	R	S	R	NA
nguyen	SAMN06438271	573.132	train	NA	S	R	R	R	R	R	NA	R	NA	S	R	S	R	R	R	NA	NA	R	S	S	NA
nguyen	SAMN06438272	573.132	train	NA	S	R	R	R	R	R	NA	R	NA	R	R	S	S	R	S	NA	NA	S	S	S	NA
nguyen	SAMN06438273	573.133	test	NA	S	R	R	R	R	R	NA	R	NA	R	R	R	S	R	S	NA	R	R	R	R	NA
nguyen	SAMN06438274	573.133	train	NA	S	R	R	R	R	R	NA	R	NA	S	R	R	R	R	R	NA	R	R	R	R	NA
nguyen	SAMN06438275	573.133	test	NA	R	R	R	R	R	R	NA	R	NA	R	R	R	R	R	R	NA	R	R	S	R	NA
nguyen	SAMN06438276	573.133	train	NA	S	R	R	R	R	R	NA	R	NA	R	S	S	S	R	S	NA	R	R	S	S	NA
nguyen	SAMN06438277	573.133	train	NA	S	R	R	R	R	R	NA	R	NA	R	S	R	S	R	S	NA	NA	R	S	R	NA
nguyen	SAMN06438278	573.133	train	NA	S	R	R	R	R	R	NA	R	NA	R	R	R	R	R	R	NA	NA	R	S	R	NA
nguyen	SAMN06438279	573.133	train	NA	S	R	R	R	R	R	NA	R	NA	R	S	R	S	R	S	NA	R	R	S	R	NA
nguyen	SAMN06438280	573.133	train	NA	S	R	R	R	R	R	NA	R	NA	R	R	R	R	R	R	NA	S	R	S	S	NA
nguyen	SAMN06438281	573.133	test	NA	S	R	R	R	R	R	NA	R	NA	R	S	R	S	R	S	NA	R	R	R	R	NA
nguyen	SAMN06438282	573.133	train	NA	S	R	R	R	R	R	NA	R	NA	R	R	R	R	R	R	NA	NA	R	S	R	NA
nguyen	SAMN06438283	573.133	train	NA	S	R	R	R	R	R	NA	R	NA	S	R	S	S	R	S	NA	S	S	R	S	NA
nguyen	SAMN06438284	573.133	train	NA	R	R	R	R	R	R	NA	R	NA	R	R	S	S	R	S	NA	R	R	S	R	NA
nguyen	SAMN06438285	573.133	train	NA	S	R	R	R	R	R	NA	R	NA	NA	S	R	S	R	S	NA	NA	R	R	R	NA
nguyen	SAMN06438286	573.133	train	NA	S	R	R	R	R	R	NA	R	NA	R	R	R	S	R	S	NA	R	R	R	S	NA
nguyen	SAMN06438287	573.133	train	NA	S	S	R	R	R	R	NA	R	NA	S	R	S	S	R	S	NA	R	R	R	S	NA
nguyen	SAMN06438288	573.133	train	NA	S	R	R	R	R	R	NA	R	NA	R	R	R	S	R	S	NA	R	R	R	S	NA
nguyen	SAMN06438289	573.133	train	NA	S	R	R	R	R	R	NA	R	NA	S	R	R	S	R	S	NA	NA	R	R	S	NA
nguyen	SAMN06438290	573.133	train	NA	S	R	R	R	R	R	NA	R	NA	R	R	R	S	R	S	NA	NA	R	R	R	NA
nguyen	SAMN06438291	573.133	train	NA	S	R	R	R	R	R	NA	R	NA	R	S	R	S	R	S	NA	R	R	S	R	NA
nguyen	SAMN06438293	573.133	train	NA	S	R	R	R	R	R	NA	R	NA	R	R	S	S	R	S	NA	NA	S	R	R	NA
nguyen	SAMN06438295	573.133	train	NA	S	S	R	R	R	R	NA	R	NA	R	S	R	S	R	S	NA	R	S	S	R	NA
nguyen	SAMN06438297	573.133	train	NA	R	R	R	R	R	R	NA	R	NA	R	R	S	R	R	R	NA	NA	R	S	R	NA
nguyen	SAMN06438299	573.133	train	NA	S	R	R	R	R	R	NA	R	NA	R	S	S	S	R	S	NA	R	S	S	S	NA
nguyen	SAMN06438300	573.133	train	NA	S	S	R	R	R	R	NA	R	NA	S	R	R	S	R	S	NA	R	R	R	R	NA
nguyen	SAMN06438302	573.133	train	NA	S	R	R	R	R	R	NA	R	NA	R	S	S	S	R	S	NA	NA	R	S	S	NA
nguyen	SAMN06438303	573.133	train	NA	S	R	R	R	R	R	NA	R	NA	S	R	S	R	R	R	NA	R	R	R	S	NA
nguyen	SAMN06438304	573.133	test	NA	S	R	R	R	R	R	NA	R	NA	R	S	R	S	R	S	NA	R	S	S	R	NA
nguyen	SAMN06438305	573.133	train	NA	S	R	R	R	R	R	NA	R	NA	S	R	R	S	R	S	NA	R	R	R	S	NA
nguyen	SAMN06438309	573.133	train	NA	S	R	R	R	R	R	NA	R	NA	R	S	S	S	R	S	NA	R	S	R	R	NA
nguyen	SAMN06438310	573.133	train	NA	S	R	R	R	R	R	NA	R	NA	R	S	R	S	R	S	NA	R	R	S	R	NA
nguyen	SAMN06438311	573.133	test	NA	S	R	S	R	R	R	NA	R	NA	R	S	R	S	R	S	NA	NA	S	R	R	NA
nguyen	SAMN06438312	573.133	train	NA	S	R	R	R	R	R	NA	R	NA	S	R	R	S	R	S	NA	R	R	S	R	NA
nguyen	SAMN06438313	573.133	test	NA	S	S	S	R	R	R	NA	R	NA	S	S	R	S	R	S	NA	NA	S	R	S	NA
nguyen	SAMN06438314	573.133	train	NA	S	R	R	R	R	R	NA	R	NA	R	R	R	S	R	S	NA	R	R	R	R	NA
nguyen	SAMN06438315	573.133	train	NA	R	R	R	R	R	R	NA	R	NA	R	R	S	R	R	R	NA	R	R	S	R	NA
nguyen	SAMN06438316	573.133	train	NA	S	R	R	R	R	R	NA	R	NA	S	R	S	R	R	R	NA	NA	R	S	S	NA
nguyen	SAMN06438317	573.133	train	NA	R	R	R	R	R	R	NA	R	NA	S	R	R	S	R	S	NA	R	R	R	R	NA
nguyen	SAMN06438318	573.133	train	NA	S	R	R	R	R	R	NA	R	NA	R	R	S	R	R	R	NA	R	R	S	S	NA
nguyen	SAMN06438319	573.133	train	NA	S	R	R	R	R	R	NA	R	NA	R	S	S	S	R	S	NA	R	S	S	S	NA
nguyen	SAMN06438320	573.133	train	NA	S	R	R	R	R	R	NA	R	NA	R	R	S	S	R	S	NA	R	S	R	S	NA
nguyen	SAMN06438321	573.133	test	NA	S	R	S	R	R	R	NA	R	NA	R	S	R	S	R	S	NA	NA	S	R	R	NA
nguyen	SAMN06438322	573.133	train	NA	S	R	R	R	R	R	NA	R	NA	S	S	R	S	R	S	NA	NA	S	R	R	NA
nguyen	SAMN06438323	573.133	train	NA	S	R	R	R	R	R	NA	R	NA	S	R	R	S	R	S	NA	NA	S	R	R	NA
nguyen	SAMN06438324	573.133	test	NA	S	R	S	R	R	R	NA	R	NA	R	S	R	S	R	S	NA	R	S	R	R	NA
nguyen	SAMN06438325	573.133	train	NA	S	R	R	R	R	R	NA	R	NA	S	R	R	S	R	S	NA	R	R	R	S	NA
nguyen	SAMN06438327	573.133	train	NA	S	R	R	R	R	R	NA	R	NA	R	S	R	S	R	S	NA	R	S	R	R	NA
nguyen	SAMN06438328	573.133	test	NA	S	R	R	R	R	R	NA	R	NA	R	R	S	S	R	S	NA	NA	R	R	R	NA
nguyen	SAMN06438329	573.133	train	NA	R	R	R	R	R	R	NA	R	NA	R	R	R	R	R	R	NA	R	R	S	R	NA
nguyen	SAMN06438331	573.133	train	NA	S	R	R	R	R	R	NA	R	NA	R	S	R	S	R	S	NA	R	R	R	R	NA
nguyen	SAMN06438332	573.133	train	NA	S	R	R	R	R	R	NA	R	NA	S	R	R	S	R	S	NA	R	R	R	S	NA
nguyen	SAMN06438333	573.133	test	NA	S	R	R	R	R	R	NA	R	NA	R	S	R	S	R	S	NA	NA	R	R	R	NA
nguyen	SAMN06438334	573.133	train	NA	R	R	R	R	R	R	NA	R	NA	R	R	R	R	R	R	NA	R	R	S	R	NA
nguyen	SAMN06438335	573.133	train	NA	S	R	R	R	R	R	NA	R	NA	R	S	R	S	R	S	NA	NA	R	R	R	NA
nguyen	SAMN06438336	573.133	train	NA	S	R	R	R	R	R	NA	R	NA	R	S	S	S	R	S	NA	NA	S	S	R	NA
nguyen	SAMN06438337	573.133	train	NA	S	R	R	R	R	R	NA	R	NA	R	R	R	S	R	S	NA	R	R	R	S	NA
nguyen	SAMN06438339	573.133	train	NA	S	R	R	R	R	R	NA	R	NA	R	S	R	S	R	S	NA	NA	S	R	R	NA
nguyen	SAMN06438341	573.133	train	NA	S	R	R	R	R	R	NA	R	NA	R	S	R	S	R	S	NA	NA	R	R	R	NA
nguyen	SAMN06438342	573.133	test	NA	S	R	R	R	R	R	NA	R	NA	R	S	R	S	R	S	NA	NA	R	R	R	NA
nguyen	SAMN06438343	573.133	train	NA	S	R	R	R	R	R	NA	R	NA	R	R	R	S	R	S	NA	R	R	R	S	NA
nguyen	SAMN06438344	573.133	train	NA	S	R	R	R	R	R	NA	R	NA	R	S	R	S	R	S	NA	R	R	S	R	NA
nguyen	SAMN06438345	573.133	train	NA	S	R	R	R	R	R	NA	R	NA	R	S	S	S	R	S	NA	R	S	R	S	NA
nguyen	SAMN06438347	573.133	train	NA	S	R	R	R	R	R	NA	R	NA	R	S	R	S	R	S	NA	NA	S	R	R	NA
nguyen	SAMN06438348	573.133	train	NA	S	R	R	R	R	R	NA	R	NA	R	S	R	S	R	S	NA	NA	S	R	R	NA
nguyen	SAMN06438350	573.133	train	NA	S	R	R	R	R	R	NA	R	NA	S	S	S	S	R	S	NA	R	S	R	S	NA
nguyen	SAMN06438351	573.133	train	NA	R	R	R	R	R	R	NA	R	NA	R	R	S	R	R	R	NA	R	R	S	R	NA
nguyen	SAMN06438352	573.133	train	NA	S	R	R	R	R	R	NA	R	NA	S	S	S	R	R	S	NA	R	R	S	S	NA
nguyen	SAMN06438353	573.133	test	NA	S	R	R	R	R	R	NA	R	NA	R	R	S	S	R	S	NA	NA	R	S	S	NA
nguyen	SAMN06438355	573.132	train	NA	S	R	R	R	R	R	NA	R	NA	S	R	R	S	R	S	NA	R	R	R	S	NA
nguyen	SAMN06438356	573.133	train	NA	S	R	R	R	R	R	NA	R	NA	S	S	S	S	R	S	NA	NA	R	S	S	NA
nguyen	SAMN06438359	573.133	train	NA	S	R	R	R	R	R	NA	R	NA	R	R	S	S	R	S	NA	NA	R	R	R	NA
nguyen	SAMN06438360	573.133	train	NA	R	R	R	R	R	R	NA	R	NA	NA	R	S	R	R	NA	NA	R	R	R	R	NA
nguyen	SAMN06438363	573.133	train	NA	S	R	R	R	R	R	NA	R	NA	S	S	R	S	R	S	NA	R	R	R	S	NA
nguyen	SAMN06438364	573.133	train	NA	S	R	R	R	R	R	NA	R	NA	R	S	S	S	R	S	NA	NA	NA	S	S	NA
nguyen	SAMN06438365	573.133	train	NA	S	R	R	R	R	R	NA	R	NA	R	S	S	S	R	S	NA	NA	S	S	S	NA
nguyen	SAMN06438366	573.133	train	NA	S	R	R	R	R	R	NA	R	NA	R	S	R	S	R	S	NA	R	R	R	R	NA
nguyen	SAMN06438367	573.133	train	NA	S	R	R	R	R	R	NA	R	NA	R	S	R	S	R	S	NA	R	S	R	R	NA
nguyen	SAMN06438368	573.133	train	NA	S	R	R	R	R	R	NA	R	NA	S	R	S	S	R	S	NA	R	R	R	S	NA
nguyen	SAMN06438369	573.133	train	NA	S	S	R	R	R	R	NA	R	NA	S	S	S	S	R	S	NA	R	S	S	S	NA
nguyen	SAMN06438370	573.133	train	NA	S	R	R	R	R	R	NA	R	NA	R	S	R	S	R	S	NA	R	S	R	R	NA
nguyen	SAMN06438371	573.133	train	NA	S	R	R	R	R	R	NA	R	NA	S	S	S	S	R	S	NA	NA	S	S	S	NA
nguyen	SAMN06438373	573.133	train	NA	S	R	R	R	R	R	NA	R	NA	S	R	R	S	R	S	NA	R	R	R	S	NA
nguyen	SAMN06438375	573.133	train	NA	S	R	R	R	R	R	NA	R	NA	S	R	R	S	R	S	NA	NA	R	R	S	NA
nguyen	SAMN06438377	573.133	train	NA	R	R	R	R	R	R	NA	R	NA	R	R	S	S	R	R	NA	NA	R	R	R	NA
nguyen	SAMN06438378	573.133	train	NA	R	R	R	R	R	R	NA	R	NA	R	R	S	S	R	S	NA	R	R	R	R	NA
nguyen	SAMN06438379	573.133	train	NA	R	R	R	R	R	R	NA	R	NA	R	R	R	S	R	S	NA	R	S	R	R	NA
nguyen	SAMN06438380	573.133	train	NA	S	R	R	R	R	R	NA	R	NA	R	S	S	S	R	S	NA	NA	R	R	S	NA
nguyen	SAMN06438382	573.133	train	NA	S	R	R	R	R	R	NA	R	NA	R	R	S	R	R	R	NA	NA	R	S	S	NA
nguyen	SAMN06438384	573.133	train	NA	R	R	R	R	R	R	NA	R	NA	R	R	S	S	R	S	NA	R	R	S	R	NA
nguyen	SAMN06438385	573.133	train	NA	S	R	R	R	R	R	NA	R	NA	R	S	R	S	R	S	NA	R	S	S	R	NA
nguyen	SAMN06438386	573.133	test	NA	S	R	R	R	R	R	NA	R	NA	R	S	R	S	R	S	NA	NA	S	R	R	NA
nguyen	SAMN06438387	573.134	train	NA	S	R	R	R	R	R	NA	R	NA	R	R	R	R	R	R	NA	R	R	R	R	NA
nguyen	SAMN06438388	573.134	train	NA	R	R	R	R	R	R	NA	R	NA	R	R	S	S	R	R	NA	NA	R	S	R	NA
nguyen	SAMN06438390	573.134	test	NA	S	S	R	R	R	R	NA	R	NA	S	S	S	S	NA	S	NA	NA	R	S	S	NA
nguyen	SAMN06438391	573.134	train	NA	S	S	R	R	R	R	NA	R	NA	S	S	S	R	R	S	NA	NA	R	S	S	NA
nguyen	SAMN06438392	573.134	train	NA	S	R	R	R	R	R	NA	R	NA	S	R	R	R	R	R	NA	R	R	R	R	NA
nguyen	SAMN06438393	573.134	train	NA	S	R	R	R	R	R	NA	R	NA	S	R	R	R	R	R	NA	NA	R	R	S	NA
nguyen	SAMN06438394	573.134	train	NA	S	R	R	R	R	R	NA	R	NA	R	R	R	S	R	S	NA	R	R	R	R	NA
nguyen	SAMN06438395	573.134	train	NA	S	R	R	R	R	R	NA	R	NA	R	R	S	R	R	R	NA	NA	R	S	S	NA
nguyen	SAMN06438396	573.134	train	NA	S	R	R	R	R	R	NA	R	NA	R	S	S	S	R	S	NA	R	S	S	S	NA
nguyen	SAMN06438397	573.134	train	NA	S	R	R	R	R	R	NA	R	NA	S	R	R	S	R	S	NA	NA	R	S	S	NA
nguyen	SAMN06438400	573.134	train	NA	R	R	R	R	R	R	NA	R	NA	R	R	S	R	R	R	NA	NA	R	S	R	NA
nguyen	SAMN06438401	573.134	train	NA	S	R	R	R	R	R	NA	R	NA	R	R	R	R	R	R	NA	NA	R	S	R	NA
nguyen	SAMN06438402	573.134	train	NA	S	R	R	R	R	R	NA	R	NA	R	R	R	R	R	R	NA	R	R	R	R	NA
nguyen	SAMN06438403	573.134	test	NA	S	R	R	R	R	R	NA	R	NA	R	R	S	R	R	R	NA	NA	R	R	S	NA
nguyen	SAMN06438404	573.134	train	NA	S	S	S	R	R	R	NA	R	NA	S	S	R	S	R	S	NA	S	S	R	R	NA
nguyen	SAMN06438405	573.134	test	NA	R	R	R	R	R	R	NA	R	NA	NA	R	R	R	R	R	NA	R	R	R	R	NA
nguyen	SAMN06438406	573.134	train	NA	S	R	R	R	R	R	NA	R	NA	R	R	S	S	R	S	NA	R	S	S	S	NA
nguyen	SAMN06438407	573.134	train	NA	S	R	R	R	R	R	NA	R	NA	R	R	R	R	R	R	NA	NA	R	S	R	NA
nguyen	SAMN06438408	573.134	train	NA	S	R	R	R	R	R	NA	R	NA	S	S	S	S	R	S	NA	R	S	S	S	NA
nguyen	SAMN06438409	573.134	train	NA	S	R	R	R	R	R	NA	R	NA	R	S	S	S	R	S	NA	NA	S	R	R	NA
nguyen	SAMN06438410	573.134	train	NA	S	R	R	R	R	R	NA	R	NA	R	R	R	S	R	S	NA	R	R	R	S	NA
nguyen	SAMN06438411	573.134	train	NA	S	R	R	R	R	R	NA	R	NA	R	S	R	S	R	S	NA	NA	S	R	R	NA
nguyen	SAMN06438412	573.134	train	NA	S	R	R	R	R	R	NA	R	NA	R	S	R	S	R	S	NA	NA	R	R	R	NA
nguyen	SAMN06438413	573.134	train	NA	S	R	R	R	R	R	NA	R	NA	R	S	S	S	R	S	NA	R	R	S	R	NA
nguyen	SAMN06438414	573.134	train	NA	S	R	R	R	R	R	NA	R	NA	NA	R	R	S	R	S	NA	R	R	R	S	NA
nguyen	SAMN06438416	573.134	train	NA	R	R	R	R	R	R	NA	R	NA	R	R	S	R	R	R	NA	NA	R	S	R	NA
nguyen	SAMN06438417	573.134	train	NA	S	R	R	R	R	R	NA	R	NA	R	S	S	S	R	S	NA	R	S	R	R	NA
nguyen	SAMN06438418	573.134	train	NA	S	R	R	R	R	R	NA	R	NA	S	R	R	R	R	R	NA	NA	R	S	R	NA
nguyen	SAMN06438419	573.134	train	NA	S	R	R	R	R	R	NA	R	NA	NA	R	S	R	R	R	NA	NA	R	R	S	NA
nguyen	SAMN06438420	573.134	train	NA	S	R	R	R	R	R	NA	R	NA	R	S	S	S	R	S	NA	R	S	S	S	NA
nguyen	SAMN06438422	573.134	train	NA	S	R	R	R	R	R	NA	R	NA	R	R	R	R	R	R	NA	NA	R	R	R	NA
nguyen	SAMN06438423	573.134	train	NA	S	R	R	R	R	R	NA	R	NA	R	S	R	S	R	S	NA	NA	S	R	R	NA
nguyen	SAMN06438424	573.134	train	NA	S	R	R	R	R	R	NA	R	NA	R	S	S	S	R	S	NA	NA	S	R	S	NA
nguyen	SAMN06438425	573.134	train	NA	R	R	R	R	R	R	NA	R	NA	R	R	R	R	R	R	NA	NA	R	R	R	NA
nguyen	SAMN06438426	573.134	train	NA	S	R	R	R	R	R	NA	R	NA	R	R	S	S	R	S	NA	NA	R	R	R	NA
nguyen	SAMN06438427	573.134	train	NA	S	R	R	R	R	R	NA	R	NA	R	R	S	R	R	R	NA	NA	R	R	S	NA
nguyen	SAMN06438428	573.134	train	NA	S	R	R	R	R	R	NA	R	NA	R	R	R	R	R	R	NA	NA	R	S	R	NA
nguyen	SAMN06438429	573.134	train	NA	R	R	R	R	R	R	NA	R	NA	R	R	R	R	R	R	NA	NA	R	R	R	NA
nguyen	SAMN06438430	573.134	train	NA	S	R	R	R	R	R	NA	R	NA	R	R	R	S	R	S	NA	R	R	R	S	NA
nguyen	SAMN06438432	573.134	train	NA	R	R	R	R	R	R	NA	R	NA	R	R	R	R	R	R	NA	NA	R	R	R	NA
nguyen	SAMN06438433	573.134	train	NA	S	R	R	R	R	R	NA	R	NA	S	S	S	S	R	S	NA	S	R	R	R	NA
nguyen	SAMN06438434	573.134	train	NA	S	R	R	R	R	R	NA	R	NA	R	S	S	S	R	S	NA	R	R	S	R	NA
nguyen	SAMN06438435	573.134	train	NA	S	R	R	R	R	R	NA	R	NA	R	R	S	R	R	R	NA	NA	R	R	S	NA
nguyen	SAMN06438437	573.134	test	NA	R	R	R	R	R	R	NA	R	NA	R	R	R	R	R	R	NA	NA	R	R	R	NA
nguyen	SAMN06438438	573.134	train	NA	R	R	R	R	R	R	NA	R	NA	R	R	R	R	R	R	NA	NA	R	R	R	NA
nguyen	SAMN06438439	573.134	train	NA	S	S	S	R	R	R	NA	R	NA	S	R	S	S	R	S	NA	NA	S	R	S	NA
nguyen	SAMN06438440	573.134	test	NA	S	R	R	R	R	R	NA	R	NA	R	R	S	R	R	R	NA	NA	R	R	S	NA
nguyen	SAMN06438442	573.134	train	NA	R	R	R	R	R	R	NA	R	NA	S	R	S	R	R	R	NA	R	R	S	R	NA
nguyen	SAMN06438443	573.134	train	NA	S	R	R	R	R	R	NA	R	NA	R	R	S	S	R	S	NA	NA	S	R	R	NA
nguyen	SAMN06438445	573.134	train	NA	S	R	R	R	R	R	NA	R	NA	R	R	S	S	R	S	NA	R	S	R	S	NA
nguyen	SAMN06438446	573.134	train	NA	S	R	R	R	R	R	NA	R	NA	R	R	R	R	R	R	NA	R	R	S	R	NA
nguyen	SAMN06438447	573.134	train	NA	S	R	R	R	R	R	NA	R	NA	R	R	S	S	R	S	NA	S	R	R	S	NA
nguyen	SAMN06438448	573.134	train	NA	S	S	S	S	R	R	NA	R	NA	S	R	S	S	R	S	NA	NA	R	R	S	NA
nguyen	SAMN06438449	573.134	train	NA	S	R	R	R	R	R	NA	R	NA	R	S	S	S	R	S	NA	NA	S	S	S	NA
nguyen	SAMN06438451	573.134	train	NA	S	R	R	R	R	R	NA	R	NA	R	S	S	S	R	S	NA	R	S	S	S	NA
nguyen	SAMN06438452	573.134	train	NA	R	R	R	R	R	R	NA	R	NA	R	R	S	R	R	R	NA	NA	R	S	R	NA
nguyen	SAMN06438453	573.134	train	NA	S	R	R	R	R	R	NA	R	NA	R	S	R	S	R	S	NA	R	R	R	S	NA
nguyen	SAMN06438454	573.134	train	NA	S	R	R	R	R	R	NA	R	NA	R	S	R	S	R	S	NA	R	R	R	R	NA
nguyen	SAMN06438455	573.134	train	NA	S	R	R	R	R	R	NA	R	NA	S	R	R	S	R	S	NA	R	R	R	S	NA
nguyen	SAMN06438456	573.134	train	NA	S	R	R	R	R	R	NA	R	NA	NA	R	S	S	R	S	NA	R	R	S	S	NA
nguyen	SAMN06438458	573.134	train	NA	S	R	R	R	R	R	NA	R	NA	R	R	S	R	R	R	NA	R	R	R	R	NA
nguyen	SAMN06438459	573.134	test	NA	R	R	R	R	R	R	NA	R	NA	R	R	R	R	R	R	NA	NA	R	R	R	NA
nguyen	SAMN06438461	573.134	train	NA	S	R	R	R	R	R	NA	R	NA	R	S	S	S	R	S	NA	R	S	R	S	NA
nguyen	SAMN06438462	573.134	test	NA	S	R	R	R	R	R	NA	R	NA	R	R	S	S	R	S	NA	NA	R	R	S	NA
nguyen	SAMN06438464	573.134	train	NA	S	R	R	R	R	R	NA	R	NA	R	R	S	S	R	S	NA	R	S	R	S	NA
nguyen	SAMN06438465	573.134	train	NA	R	R	R	R	R	R	NA	R	NA	R	R	R	R	R	NA	NA	NA	R	R	R	NA
nguyen	SAMN06438466	573.134	train	NA	S	R	R	R	R	R	NA	R	NA	S	R	R	R	R	R	NA	R	R	R	R	NA
nguyen	SAMN06438467	573.134	test	NA	S	R	R	R	R	R	NA	R	NA	R	S	S	S	R	S	NA	NA	R	R	R	NA
nguyen	SAMN06438468	573.134	train	NA	S	R	R	R	R	R	NA	R	NA	R	R	R	R	R	R	NA	NA	R	R	R	NA
nguyen	SAMN06438469	573.134	train	NA	S	R	R	R	R	R	NA	R	NA	S	R	S	R	R	NA	NA	NA	R	S	S	NA
nguyen	SAMN06438470	573.134	train	NA	R	R	R	R	R	R	NA	R	NA	R	R	S	R	R	R	NA	NA	R	S	R	NA
nguyen	SAMN06438471	573.134	train	NA	R	R	R	R	R	R	NA	R	NA	R	R	R	R	R	R	NA	NA	R	R	R	NA
nguyen	SAMN06438472	573.134	train	NA	R	R	R	R	R	R	NA	R	NA	R	R	R	R	R	R	NA	R	R	R	R	NA
nguyen	SAMN06438473	573.134	train	NA	S	R	R	R	R	R	NA	R	NA	S	R	R	R	R	R	NA	NA	R	R	R	NA
nguyen	SAMN06438474	573.134	train	NA	R	R	R	R	R	R	NA	R	NA	NA	S	R	S	R	S	NA	R	R	S	R	NA
nguyen	SAMN06438475	573.134	train	NA	S	R	R	R	R	R	NA	R	NA	R	S	S	S	R	S	NA	R	R	S	R	NA
nguyen	SAMN06438476	573.134	train	NA	S	R	R	R	R	R	NA	R	NA	R	S	S	S	R	S	NA	R	R	R	R	NA
nguyen	SAMN06438477	573.134	train	NA	S	R	R	R	R	R	NA	R	NA	R	R	R	R	R	R	NA	R	R	R	R	NA
nguyen	SAMN06438480	573.134	train	NA	R	R	R	R	R	R	NA	R	NA	R	R	S	R	R	R	NA	NA	R	S	R	NA
nguyen	SAMN06438482	573.134	train	NA	S	R	R	R	R	R	NA	R	NA	NA	R	R	S	R	R	NA	R	R	R	S	NA
nguyen	SAMN06438483	573.134	train	NA	S	R	R	R	R	R	NA	R	NA	R	S	S	S	R	S	NA	R	S	S	S	NA
nguyen	SAMN06438484	573.134	train	NA	S	S	S	R	R	R	NA	R	NA	R	S	R	S	R	S	NA	NA	S	R	R	NA
nguyen	SAMN06438486	573.134	train	NA	S	R	R	R	R	R	NA	R	NA	R	R	S	R	R	R	NA	NA	R	S	R	NA
nguyen	SAMN06438487	573.134	train	NA	R	R	R	R	R	R	NA	R	NA	R	R	S	S	R	S	NA	R	R	R	R	NA
nguyen	SAMN06438488	573.134	train	NA	S	R	R	R	R	R	NA	R	NA	S	R	R	S	R	S	NA	R	R	R	S	NA
nguyen	SAMN06438489	573.134	train	NA	S	R	R	R	R	R	NA	R	NA	NA	R	S	S	R	R	NA	R	R	R	S	NA
nguyen	SAMN06438490	573.134	train	NA	S	R	R	R	R	R	NA	R	NA	R	R	S	R	R	R	NA	NA	R	S	R	NA
nguyen	SAMN06438491	573.134	train	NA	R	R	R	R	R	R	NA	R	NA	R	R	R	S	R	R	NA	R	R	S	R	NA
nguyen	SAMN06438492	573.135	train	NA	S	R	R	R	R	R	NA	R	NA	R	R	S	S	R	R	NA	NA	R	S	R	NA
nguyen	SAMN06438493	573.135	train	NA	S	R	R	R	R	R	NA	R	NA	R	R	S	R	R	R	NA	R	R	R	S	NA
nguyen	SAMN06438494	573.135	train	NA	R	R	R	R	R	R	NA	R	NA	R	S	S	S	R	S	NA	R	R	S	R	NA
nguyen	SAMN06438495	573.135	train	NA	S	R	R	R	R	R	NA	R	NA	S	R	S	S	R	S	NA	NA	S	R	S	NA
nguyen	SAMN06438496	573.135	train	NA	R	R	R	R	R	R	NA	R	NA	R	R	S	R	R	R	NA	NA	R	S	R	NA
nguyen	SAMN06438497	573.135	test	NA	S	S	R	R	R	R	NA	S	NA	S	S	S	S	R	S	NA	NA	R	R	S	NA
nguyen	SAMN06438499	573.135	test	NA	S	R	R	R	R	R	NA	R	NA	R	R	S	S	R	S	NA	R	R	S	S	NA
nguyen	SAMN06438500	573.135	train	NA	S	R	R	R	R	R	NA	R	NA	NA	S	R	S	R	S	NA	NA	R	S	R	NA
nguyen	SAMN06438501	573.135	train	NA	S	R	R	R	R	R	NA	R	NA	R	S	R	S	R	S	NA	R	R	R	R	NA
nguyen	SAMN06438502	573.135	train	NA	S	R	R	R	R	R	NA	S	NA	S	S	S	S	R	S	NA	NA	S	S	R	NA
nguyen	SAMN06438503	573.135	train	NA	S	R	R	R	R	R	NA	R	NA	R	R	S	S	R	R	NA	R	R	S	R	NA
nguyen	SAMN06438504	573.135	train	NA	S	R	R	R	R	R	NA	R	NA	S	R	R	S	R	R	NA	NA	R	R	R	NA
nguyen	SAMN06438505	573.135	train	NA	S	R	R	R	R	R	NA	R	NA	R	S	R	S	R	S	NA	R	R	S	R	NA
nguyen	SAMN06438506	573.135	train	NA	S	R	R	R	R	R	NA	R	NA	R	S	S	S	R	S	NA	R	R	S	S	NA
nguyen	SAMN06438507	573.135	test	NA	S	R	R	R	R	R	NA	R	NA	S	R	S	S	R	S	NA	R	R	R	R	NA
nguyen	SAMN06438508	573.135	test	NA	S	S	S	R	R	R	NA	R	NA	R	R	R	S	R	S	NA	NA	R	R	R	NA
nguyen	SAMN06438509	573.135	train	NA	S	R	R	R	R	R	NA	R	NA	NA	S	R	S	R	S	NA	R	R	S	R	NA
nguyen	SAMN06438510	573.135	train	NA	R	R	R	R	R	R	NA	R	NA	R	S	S	S	R	S	NA	NA	S	S	R	NA
nguyen	SAMN06438511	573.135	train	NA	S	R	R	R	R	R	NA	R	NA	R	S	R	S	R	S	NA	NA	S	S	S	NA
nguyen	SAMN06438512	573.135	train	NA	S	R	R	R	R	R	NA	R	NA	NA	R	S	R	R	R	NA	R	R	R	R	NA
nguyen	SAMN06438513	573.135	train	NA	S	R	R	R	R	R	NA	R	NA	R	S	R	S	R	S	NA	NA	R	R	R	NA
nguyen	SAMN06438514	573.135	test	NA	S	R	R	R	R	R	NA	R	NA	R	S	R	S	R	S	NA	R	S	R	R	NA
nguyen	SAMN06438515	573.135	train	NA	S	R	R	R	R	R	NA	R	NA	R	S	R	S	R	S	NA	NA	R	S	R	NA
nguyen	SAMN06438516	573.135	test	NA	S	S	S	R	R	R	NA	R	NA	R	R	R	S	R	S	NA	NA	R	R	R	NA
nguyen	SAMN06438517	573.135	train	NA	S	R	R	R	R	R	NA	R	NA	S	R	S	S	R	S	NA	R	R	R	R	NA
nguyen	SAMN06438518	573.135	test	NA	S	S	S	R	R	R	NA	R	NA	R	R	R	S	R	S	NA	NA	R	R	R	NA
nguyen	SAMN06438519	573.135	train	NA	S	R	R	R	R	R	NA	R	NA	R	R	S	S	R	R	NA	R	R	S	R	NA
nguyen	SAMN06438520	573.135	train	NA	R	R	R	R	R	R	NA	R	NA	R	R	S	R	R	R	NA	R	R	R	R	NA
nguyen	SAMN06438521	573.135	train	NA	S	S	R	R	R	R	NA	R	NA	R	S	S	S	R	S	NA	R	R	R	S	NA
nguyen	SAMN06438522	573.135	train	NA	S	R	R	R	R	R	NA	R	NA	S	R	R	S	R	S	NA	R	R	R	R	NA
nguyen	SAMN06438523	573.135	train	NA	S	R	R	R	R	R	NA	R	NA	S	R	R	S	R	S	NA	R	R	R	R	NA
nguyen	SAMN06438524	573.135	train	NA	S	R	R	R	R	R	NA	R	NA	R	R	R	R	R	R	NA	R	R	R	R	NA
nguyen	SAMN06438525	573.135	train	NA	S	R	R	R	R	R	NA	R	NA	R	S	S	S	R	S	NA	NA	S	S	S	NA
nguyen	SAMN06438526	573.135	train	NA	S	R	R	R	R	R	NA	R	NA	R	R	R	S	R	S	NA	R	R	R	S	NA
nguyen	SAMN06438527	573.135	train	NA	S	R	R	R	R	R	NA	R	NA	R	S	S	S	R	S	NA	R	R	R	R	NA
nguyen	SAMN06438528	573.135	train	NA	S	R	R	R	R	R	NA	R	NA	R	R	S	S	R	S	NA	R	S	R	R	NA
nguyen	SAMN06438529	573.135	train	NA	S	R	R	R	R	R	NA	R	NA	NA	S	S	S	R	S	NA	R	S	S	S	NA
nguyen	SAMN06438530	573.135	train	NA	S	R	R	R	R	R	NA	R	NA	R	R	S	R	R	R	NA	R	R	S	R	NA
nguyen	SAMN06438531	573.135	train	NA	R	R	R	R	R	R	NA	R	NA	R	R	S	R	R	R	NA	NA	R	S	R	NA
nguyen	SAMN06438532	573.135	train	NA	S	R	S	R	R	R	NA	R	NA	R	R	R	R	R	R	NA	NA	S	R	S	NA
nguyen	SAMN06438533	573.135	train	NA	S	R	R	R	R	R	NA	R	NA	R	R	R	S	R	S	NA	R	R	R	S	NA
nguyen	SAMN06438534	573.135	train	NA	R	R	R	R	R	R	NA	R	NA	R	S	S	S	R	S	NA	NA	S	S	R	NA
nguyen	SAMN06438535	573.135	train	NA	S	R	R	R	R	R	NA	R	NA	S	R	R	S	R	S	NA	R	R	R	R	NA
nguyen	SAMN06438536	573.135	train	NA	S	R	R	R	R	R	NA	R	NA	R	S	R	S	R	S	NA	NA	R	R	R	NA
nguyen	SAMN06438537	573.135	train	NA	S	R	R	R	R	R	NA	R	NA	R	S	R	S	R	S	NA	NA	R	S	R	NA
nguyen	SAMN06438538	573.135	train	NA	S	R	R	R	R	R	NA	R	NA	R	R	S	S	R	S	NA	NA	R	R	S	NA
nguyen	SAMN06438539	573.135	train	NA	S	R	R	R	R	R	NA	R	NA	R	S	R	S	R	S	NA	R	R	S	R	NA
nguyen	SAMN06438540	573.135	train	NA	S	R	R	R	R	R	NA	R	NA	R	S	S	S	R	S	NA	R	S	R	R	NA
nguyen	SAMN06438541	573.135	train	NA	S	R	R	R	R	R	NA	R	NA	S	R	S	S	R	S	NA	NA	S	R	S	NA
nguyen	SAMN06438542	573.135	train	NA	R	R	R	R	R	R	NA	R	NA	R	S	S	S	R	S	NA	R	S	S	R	NA
nguyen	SAMN06438544	573.135	train	NA	R	R	R	R	R	R	NA	R	NA	R	R	S	R	R	R	NA	NA	R	R	R	NA
nguyen	SAMN06438545	573.135	train	NA	S	R	R	R	R	R	NA	R	NA	R	S	S	S	R	S	NA	R	S	S	S	NA
nguyen	SAMN06438547	573.135	train	NA	S	R	R	R	R	R	NA	R	NA	R	S	S	S	R	S	NA	NA	R	R	R	NA
nguyen	SAMN06438548	573.135	train	NA	S	R	R	R	R	R	NA	R	NA	R	S	S	S	R	S	NA	NA	S	S	R	NA
nguyen	SAMN06438549	573.135	train	NA	S	S	S	R	R	R	NA	S	NA	S	S	S	S	R	S	NA	NA	R	R	S	NA
nguyen	SAMN06438550	573.135	train	NA	S	R	R	R	R	R	NA	R	NA	R	S	S	S	R	S	NA	NA	S	R	R	NA
nguyen	SAMN06438551	573.135	train	NA	S	R	R	R	R	R	NA	R	NA	S	S	S	S	R	S	NA	NA	R	S	R	NA
nguyen	SAMN06438552	573.135	train	NA	S	S	R	R	R	R	NA	S	NA	S	S	S	S	R	S	NA	S	R	R	S	NA
nguyen	SAMN06438553	573.135	train	NA	S	R	R	R	R	R	NA	R	NA	S	R	R	R	R	R	NA	R	R	S	S	NA
nguyen	SAMN06438554	573.135	train	NA	S	R	R	R	R	R	NA	R	NA	NA	R	R	R	R	R	NA	NA	R	S	R	NA
nguyen	SAMN06438555	573.135	test	NA	S	R	R	R	R	R	NA	R	NA	R	S	S	S	R	S	NA	NA	R	R	R	NA
nguyen	SAMN06438556	573.135	test	NA	S	S	S	R	R	R	NA	R	NA	R	R	R	S	R	S	NA	R	R	R	R	NA
nguyen	SAMN06438557	573.135	train	NA	S	R	R	R	R	R	NA	R	NA	NA	R	S	R	R	R	NA	R	R	S	S	NA
nguyen	SAMN06438558	573.135	train	NA	S	R	R	R	R	R	NA	R	NA	R	S	R	S	R	S	NA	NA	S	S	R	NA
nguyen	SAMN06438559	573.135	train	NA	R	R	R	R	R	R	NA	R	NA	R	R	S	R	R	R	NA	R	R	S	R	NA
nguyen	SAMN06438560	573.135	train	NA	S	R	R	R	R	R	NA	R	NA	S	R	R	S	R	S	NA	NA	R	R	R	NA
nguyen	SAMN06438561	573.135	train	NA	S	R	R	R	R	R	NA	R	NA	S	R	R	S	R	S	NA	R	R	R	R	NA
nguyen	SAMN06438562	573.135	test	NA	S	R	R	R	R	R	NA	R	NA	R	S	S	S	R	S	NA	NA	R	R	R	NA
nguyen	SAMN06438563	573.135	train	NA	S	R	R	R	R	R	NA	R	NA	S	R	R	R	R	R	NA	R	R	R	R	NA
nguyen	SAMN06438565	573.135	train	NA	S	R	R	R	R	R	NA	R	NA	R	R	S	R	R	R	NA	NA	R	S	R	NA
nguyen	SAMN06438566	573.135	train	NA	R	R	R	R	R	R	NA	R	NA	R	R	S	R	R	R	NA	NA	R	S	R	NA
nguyen	SAMN06438567	573.135	train	NA	S	R	R	R	R	R	NA	R	NA	R	R	R	R	R	R	NA	S	R	R	S	NA
nguyen	SAMN06438568	573.135	test	NA	S	R	R	R	R	R	NA	R	NA	R	S	R	S	R	S	NA	S	S	S	R	NA
nguyen	SAMN06438569	573.135	train	NA	S	R	R	R	R	R	NA	R	NA	R	S	S	S	R	S	NA	NA	R	S	R	NA
nguyen	SAMN06438570	573.135	train	NA	R	R	R	R	R	R	NA	R	NA	R	S	S	S	R	S	NA	R	S	S	R	NA
nguyen	SAMN06438571	573.135	train	NA	R	R	R	R	R	R	NA	R	NA	R	R	S	R	R	R	NA	NA	R	S	R	NA
nguyen	SAMN06438572	573.135	test	NA	S	R	R	R	R	R	NA	R	NA	R	S	R	S	R	S	NA	R	R	S	R	NA
nguyen	SAMN06438573	573.135	train	NA	S	R	R	R	R	R	NA	R	NA	R	S	R	S	R	S	NA	R	R	R	S	NA
nguyen	SAMN06438574	573.135	train	NA	S	S	R	R	R	R	NA	R	NA	NA	R	S	S	R	S	NA	R	R	R	R	NA
nguyen	SAMN06438576	573.135	train	NA	S	R	R	R	R	R	NA	R	NA	R	R	S	R	R	R	NA	R	R	R	R	NA
nguyen	SAMN06438578	573.135	test	NA	S	R	R	R	R	R	NA	R	NA	NA	R	R	S	R	S	NA	R	R	R	R	NA
nguyen	SAMN06438579	573.135	train	NA	S	R	R	R	R	R	NA	R	NA	R	R	R	S	R	S	NA	R	R	R	S	NA
nguyen	SAMN06438580	573.135	test	NA	S	R	R	R	R	R	NA	R	NA	R	R	R	S	R	S	NA	NA	R	R	R	NA
nguyen	SAMN06438581	573.135	train	NA	R	R	R	R	R	R	NA	R	NA	R	R	S	S	R	S	NA	R	S	S	R	NA
nguyen	SAMN06438582	573.135	test	NA	S	R	R	R	R	R	NA	R	NA	R	R	R	S	R	S	NA	R	R	R	R	NA
nguyen	SAMN06438583	573.135	train	NA	R	R	R	R	R	R	NA	R	NA	R	R	S	R	R	R	NA	NA	R	S	R	NA
nguyen	SAMN06438584	573.135	train	NA	S	R	R	R	R	R	NA	R	NA	R	R	R	S	R	R	NA	R	R	R	S	NA
nguyen	SAMN06438585	573.135	test	NA	S	R	R	R	R	R	NA	R	NA	NA	S	R	S	R	S	NA	R	R	R	R	NA
nguyen	SAMN06438586	573.135	train	NA	S	R	R	R	R	R	NA	R	NA	R	R	S	S	R	S	NA	R	S	S	S	NA
nguyen	SAMN06438587	573.135	train	NA	S	R	R	R	R	R	NA	R	NA	S	R	R	R	R	R	NA	R	R	R	S	NA
nguyen	SAMN06438588	573.135	test	NA	S	S	S	R	R	R	NA	R	NA	R	R	R	S	R	S	NA	NA	R	R	R	NA
nguyen	SAMN06438589	573.136	train	NA	R	R	R	R	R	R	NA	R	NA	R	R	S	S	R	S	NA	R	S	S	R	NA
nguyen	SAMN06438590	573.136	train	NA	S	R	R	R	R	R	NA	R	NA	S	R	R	R	R	R	NA	R	R	S	R	NA
nguyen	SAMN06438591	573.136	train	NA	R	S	S	R	R	R	NA	R	NA	R	R	R	S	R	S	NA	R	R	R	R	NA
nguyen	SAMN06438592	573.136	train	NA	S	R	R	R	R	R	NA	R	NA	R	S	R	S	R	S	NA	S	S	R	R	NA
nguyen	SAMN06438593	573.136	test	NA	S	R	R	R	R	R	NA	R	NA	S	R	R	S	R	S	NA	R	S	R	R	NA
nguyen	SAMN06438594	573.136	train	NA	S	R	R	R	R	R	NA	R	NA	R	S	R	S	R	S	NA	NA	R	S	R	NA
nguyen	SAMN06438595	573.136	train	NA	S	R	R	R	R	R	NA	R	NA	S	R	R	S	R	S	NA	R	R	R	R	NA
nguyen	SAMN06438596	573.136	train	NA	R	R	R	R	R	R	NA	R	NA	R	S	S	S	R	S	NA	NA	R	S	R	NA
nguyen	SAMN06438597	573.136	train	NA	S	R	R	R	R	R	NA	R	NA	R	S	R	S	R	S	NA	R	R	S	R	NA
nguyen	SAMN06438598	573.136	train	NA	S	R	R	R	R	R	NA	R	NA	R	R	R	R	R	R	NA	NA	R	S	S	NA
nguyen	SAMN06438599	573.136	train	NA	S	R	R	R	R	R	NA	R	NA	R	R	R	S	R	S	NA	R	R	R	S	NA
nguyen	SAMN06438600	573.136	train	NA	R	R	R	R	R	R	NA	R	NA	R	R	S	R	R	R	NA	NA	R	S	R	NA
nguyen	SAMN06438601	573.136	train	NA	S	R	R	R	R	R	NA	R	NA	S	R	R	R	R	R	NA	R	R	S	R	NA
nguyen	SAMN06438604	573.136	train	NA	R	R	R	R	R	R	NA	R	NA	R	R	S	R	R	R	NA	R	R	S	R	NA
nguyen	SAMN06438605	573.136	train	NA	S	R	R	R	R	R	NA	R	NA	R	R	R	R	R	R	NA	R	R	S	R	NA
nguyen	SAMN06438606	573.136	test	NA	S	S	S	R	R	R	NA	R	NA	R	S	R	S	R	S	NA	NA	R	S	R	NA
nguyen	SAMN06438608	573.136	test	NA	S	R	R	R	R	R	NA	R	NA	R	S	R	S	R	S	NA	NA	R	R	R	NA
nguyen	SAMN06438609	573.136	train	NA	S	R	R	R	R	R	NA	R	NA	S	S	R	S	R	S	NA	R	R	R	S	NA
nguyen	SAMN06438610	573.136	train	NA	S	R	R	R	R	R	NA	S	NA	S	S	S	S	R	S	NA	R	S	S	R	NA
nguyen	SAMN06438611	573.136	train	NA	S	R	R	R	R	R	NA	R	NA	S	R	S	S	R	S	NA	R	R	S	S	NA
nguyen	SAMN06438612	573.136	train	NA	S	R	R	R	R	R	NA	R	NA	R	S	R	S	R	S	NA	NA	R	R	R	NA
nguyen	SAMN06438613	573.136	train	NA	R	R	R	R	R	R	NA	R	NA	R	R	S	R	R	R	NA	R	R	R	R	NA
nguyen	SAMN06438614	573.136	train	NA	S	R	R	R	R	R	NA	R	NA	R	R	R	S	R	S	NA	NA	R	S	R	NA
nguyen	SAMN06438615	573.136	train	NA	S	S	R	R	R	R	NA	R	NA	S	R	R	S	R	S	NA	R	R	R	S	NA
nguyen	SAMN06438617	573.136	train	NA	S	R	R	R	R	R	NA	R	NA	R	R	S	R	R	R	NA	R	R	R	S	NA
nguyen	SAMN06438620	573.136	train	NA	R	R	R	R	R	R	NA	R	NA	R	R	S	R	R	R	NA	NA	R	R	R	NA
nguyen	SAMN06438621	573.136	train	NA	S	R	R	R	R	R	NA	R	NA	R	R	R	S	R	S	NA	R	R	R	R	NA
nguyen	SAMN06438622	573.136	train	NA	S	R	R	R	R	R	NA	R	NA	R	R	S	S	R	S	NA	R	R	R	R	NA
nguyen	SAMN06438623	573.136	train	NA	S	R	R	R	R	R	NA	R	NA	S	S	R	S	R	S	NA	R	R	R	R	NA
nguyen	SAMN06438624	573.136	train	NA	S	R	R	R	R	R	NA	R	NA	R	R	R	S	R	S	NA	R	S	R	S	NA
nguyen	SAMN06438625	573.136	train	NA	S	R	R	R	R	R	NA	R	NA	R	R	S	S	R	S	NA	NA	S	R	S	NA
nguyen	SAMN06438626	573.136	train	NA	R	R	R	R	R	R	NA	R	NA	R	R	S	R	R	R	NA	NA	R	S	R	NA
nguyen	SAMN06438627	573.136	train	NA	S	R	R	R	R	R	NA	R	NA	R	S	R	S	R	S	NA	NA	R	S	R	NA
nguyen	SAMN06438628	573.136	train	NA	S	R	R	R	R	R	NA	R	NA	R	R	S	R	R	R	NA	NA	R	R	R	NA
nguyen	SAMN06438629	573.136	train	NA	S	R	R	R	R	R	NA	R	NA	R	S	R	S	R	S	NA	NA	R	R	R	NA
nguyen	SAMN06438630	573.136	test	NA	S	R	R	R	R	R	NA	R	NA	R	S	R	S	R	S	NA	NA	R	R	R	NA
nguyen	SAMN06438631	573.136	train	NA	S	R	R	R	R	R	NA	R	NA	NA	S	R	S	R	S	NA	R	R	S	R	NA
nguyen	SAMN06438632	573.136	train	NA	S	R	R	R	R	R	NA	R	NA	R	R	S	R	R	R	NA	NA	R	S	S	NA
nguyen	SAMN06438633	573.136	train	NA	S	R	R	R	R	R	NA	R	NA	R	R	R	R	R	R	NA	R	R	S	R	NA
nguyen	SAMN06438634	573.136	train	NA	S	R	R	R	R	R	NA	R	NA	R	R	S	R	R	R	NA	R	R	R	R	NA
nguyen	SAMN06438635	573.136	train	NA	S	R	R	R	R	R	NA	R	NA	R	S	R	S	R	S	NA	R	R	R	S	NA
nguyen	SAMN06438636	573.136	train	NA	S	R	R	R	R	R	NA	R	NA	R	R	S	R	R	R	NA	R	R	S	R	NA
nguyen	SAMN06438637	573.136	train	NA	S	R	R	R	R	R	NA	R	NA	NA	S	S	S	R	S	NA	R	R	R	R	NA
nguyen	SAMN06438638	573.136	train	NA	S	R	R	R	R	R	NA	R	NA	R	R	S	S	R	S	NA	NA	S	R	S	NA
nguyen	SAMN06438639	573.136	train	NA	S	R	R	R	R	R	NA	R	NA	R	R	S	S	R	S	NA	NA	S	R	S	NA
nguyen	SAMN06438640	573.136	test	NA	S	R	R	R	R	R	NA	R	NA	R	S	R	S	R	S	NA	NA	R	R	R	NA
nguyen	SAMN06438641	573.136	train	NA	R	R	R	R	R	R	NA	R	NA	R	R	S	R	R	R	NA	NA	R	S	R	NA
nguyen	SAMN06438642	573.136	train	NA	S	R	R	R	R	R	NA	R	NA	S	R	S	S	R	S	NA	NA	R	S	S	NA
nguyen	SAMN06438643	573.136	train	NA	S	R	R	R	R	R	NA	R	NA	R	R	S	S	R	S	NA	NA	S	R	R	NA
nguyen	SAMN06438644	573.136	train	NA	S	R	R	R	R	R	NA	R	NA	R	R	R	S	R	S	NA	NA	R	R	R	NA
nguyen	SAMN06438645	573.136	train	NA	S	R	R	R	R	R	NA	R	NA	S	R	R	S	R	S	NA	S	R	R	R	NA
nguyen	SAMN06438646	573.136	train	NA	S	R	R	R	R	R	NA	R	NA	NA	R	S	S	R	S	NA	R	S	R	S	NA
nguyen	SAMN06438647	573.136	train	NA	S	R	R	R	R	R	NA	R	NA	NA	S	S	S	R	S	NA	R	S	S	S	NA
nguyen	SAMN06438648	573.136	train	NA	S	R	R	R	R	R	NA	S	NA	S	S	R	S	R	S	NA	NA	S	S	R	NA
nguyen	SAMN06438649	573.136	train	NA	S	R	R	R	R	R	NA	R	NA	R	R	R	S	R	S	NA	R	R	S	R	NA
nguyen	SAMN06438650	573.136	train	NA	S	R	R	R	R	R	NA	R	NA	R	S	R	S	R	S	NA	NA	S	S	R	NA
nguyen	SAMN06438651	573.136	train	NA	S	R	R	R	R	R	NA	R	NA	R	S	R	S	R	S	NA	S	R	R	R	NA
nguyen	SAMN06438652	573.136	train	NA	S	R	R	R	R	R	NA	R	NA	R	R	S	S	R	S	NA	R	S	R	R	NA
nguyen	SAMN06438653	573.136	test	NA	S	R	R	R	R	R	NA	R	NA	R	S	R	S	R	S	NA	NA	R	R	R	NA
nguyen	SAMN06438654	573.136	train	NA	S	R	S	R	R	R	NA	R	NA	S	S	S	S	R	S	NA	NA	R	S	S	NA
nguyen	SAMN06438655	573.136	train	NA	S	R	R	R	R	R	NA	R	NA	R	R	R	S	R	S	NA	R	R	R	R	NA
nguyen	SAMN06438656	573.136	train	NA	S	R	R	R	R	R	NA	R	NA	R	R	S	R	R	R	NA	R	R	S	R	NA
nguyen	SAMN06438657	573.136	train	NA	S	R	R	R	R	R	NA	R	NA	S	R	S	R	R	R	NA	R	R	S	R	NA
nguyen	SAMN06438658	573.136	train	NA	S	R	R	R	R	R	NA	R	NA	R	S	S	S	R	S	NA	NA	S	S	S	NA
nguyen	SAMN06438659	573.136	train	NA	S	R	R	R	R	R	NA	R	NA	R	R	S	R	R	R	NA	R	R	S	S	NA
nguyen	SAMN06438660	573.136	train	NA	S	R	R	R	R	R	NA	R	NA	R	S	R	S	R	S	NA	R	R	R	R	NA
nguyen	SAMN06438661	573.136	train	NA	S	R	R	R	R	R	NA	R	NA	R	R	R	S	R	S	NA	R	S	R	S	NA
nguyen	SAMN06438663	573.136	train	NA	S	R	R	R	R	R	NA	R	NA	NA	R	S	R	R	R	NA	NA	R	R	R	NA
nguyen	SAMN06438664	573.136	train	NA	S	R	R	R	R	R	NA	R	NA	R	R	S	S	R	S	NA	NA	S	R	S	NA
nguyen	SAMN06438665	573.136	train	NA	S	R	R	R	R	R	NA	R	NA	R	S	S	S	R	S	NA	R	R	R	R	NA
nguyen	SAMN06438666	573.136	train	NA	S	R	R	R	R	R	NA	R	NA	S	R	S	R	R	R	NA	NA	R	S	S	NA
nguyen	SAMN06438668	573.136	train	NA	S	R	R	R	R	R	NA	S	NA	S	S	S	S	R	S	NA	NA	S	S	S	NA
nguyen	SAMN06438669	573.136	train	NA	S	R	R	R	R	R	NA	R	NA	R	R	S	S	R	S	NA	R	R	R	R	NA
nguyen	SAMN06438670	573.136	train	NA	R	R	R	R	R	R	NA	R	NA	R	S	S	S	R	S	NA	NA	R	S	R	NA
nguyen	SAMN06438671	573.136	train	NA	S	R	R	R	R	R	NA	R	NA	R	R	S	S	R	S	NA	NA	R	R	R	NA
nguyen	SAMN06438672	573.136	train	NA	S	R	R	R	R	R	NA	R	NA	R	R	S	S	R	S	NA	R	R	R	R	NA
nguyen	SAMN06438673	573.136	train	NA	S	R	R	R	R	R	NA	R	NA	R	S	R	S	R	S	NA	R	S	R	R	NA
nguyen	SAMN06438674	573.136	train	NA	S	R	R	R	R	R	NA	R	NA	R	R	S	R	R	R	NA	NA	R	R	R	NA
nguyen	SAMN06438675	573.136	train	NA	R	R	R	R	R	R	NA	R	NA	R	R	R	S	R	S	NA	R	R	R	R	NA
nguyen	SAMN06438676	573.136	train	NA	S	R	R	R	R	R	NA	R	NA	R	R	S	S	R	S	NA	NA	R	R	S	NA
nguyen	SAMN06438678	573.136	train	NA	S	R	R	R	R	R	NA	R	NA	R	S	S	S	R	S	NA	R	R	R	S	NA
nguyen	SAMN06438679	573.136	train	NA	S	R	R	R	R	R	NA	R	NA	R	S	R	S	R	S	NA	NA	R	S	R	NA
nguyen	SAMN06438680	573.136	train	NA	S	R	R	R	R	R	NA	R	NA	NA	S	S	R	R	S	NA	NA	R	S	S	NA
nguyen	SAMN06438681	573.136	train	NA	S	R	R	R	R	R	NA	R	NA	R	R	R	R	R	R	NA	R	R	R	S	NA
nguyen	SAMN06438682	573.136	train	NA	S	R	R	R	R	R	NA	R	NA	R	S	S	S	R	S	NA	R	S	S	S	NA
nguyen	SAMN06438683	573.136	train	NA	S	R	R	R	R	R	NA	R	NA	R	R	S	S	R	S	NA	NA	S	R	S	NA
nguyen	SAMN06438684	573.136	train	NA	S	R	R	R	R	R	NA	R	NA	R	R	S	S	R	S	NA	NA	S	R	S	NA
nguyen	SAMN06438685	573.136	train	NA	S	R	R	R	R	R	NA	R	NA	S	R	S	S	R	S	NA	R	R	S	S	NA
nguyen	SAMN06438686	573.136	train	NA	S	R	R	R	R	R	NA	R	NA	NA	R	S	R	R	R	NA	R	R	R	R	NA
nguyen	SAMN06438687	573.136	train	NA	S	R	R	R	R	R	NA	R	NA	R	R	S	R	R	R	NA	R	R	S	S	NA
nguyen	SAMN06438688	573.136	train	NA	S	R	R	R	R	R	NA	R	NA	R	S	S	S	R	S	NA	R	S	S	S	NA
nguyen	SAMN06438689	573.136	train	NA	R	R	R	R	R	R	NA	R	NA	R	R	S	S	R	S	NA	R	R	R	R	NA
nguyen	SAMN06438690	573.136	train	NA	S	R	R	R	R	R	NA	R	NA	R	S	S	S	R	S	NA	R	S	S	S	NA
nguyen	SAMN06438691	573.136	train	NA	S	R	R	R	R	R	NA	R	NA	R	S	R	S	R	S	NA	NA	R	R	R	NA
nguyen	SAMN06438692	573.137	train	NA	S	R	R	R	R	R	NA	R	NA	NA	R	S	R	R	R	NA	NA	R	S	S	NA
nguyen	SAMN06438693	573.137	train	NA	S	R	R	R	R	R	NA	R	NA	R	R	R	S	R	S	NA	NA	R	R	S	NA
nguyen	SAMN06438694	573.137	train	NA	R	R	R	R	R	R	NA	R	NA	S	S	S	S	R	S	NA	R	R	S	R	NA
nguyen	SAMN06438695	573.137	train	NA	S	R	R	R	R	R	NA	R	NA	R	S	S	S	R	S	NA	NA	R	R	S	NA
nguyen	SAMN06438696	573.137	train	NA	R	R	R	R	R	R	NA	R	NA	R	R	S	R	R	R	NA	R	R	S	R	NA
nguyen	SAMN06438697	573.137	train	NA	S	R	R	R	R	R	NA	R	NA	S	R	S	S	R	S	NA	NA	R	R	S	NA
nguyen	SAMN06438698	573.137	train	NA	R	NA	R	R	R	R	NA	R	NA	S	R	S	R	R	R	NA	R	R	S	R	NA
nguyen	SAMN06438699	573.137	train	NA	S	S	R	R	R	R	NA	R	NA	S	R	R	R	R	R	NA	NA	R	R	S	NA
nguyen	SAMN06438700	573.137	train	NA	S	R	R	R	R	R	NA	R	NA	R	S	S	S	R	S	NA	R	S	S	S	NA
nguyen	SAMN06438702	573.137	test	NA	S	R	R	R	R	R	NA	R	NA	R	S	S	S	R	S	NA	NA	R	S	R	NA
nguyen	SAMN06438703	573.137	train	NA	S	S	R	R	R	R	NA	R	NA	S	R	R	R	R	R	NA	R	R	R	R	NA
nguyen	SAMN06438704	573.137	train	NA	S	R	R	R	R	R	NA	R	NA	R	S	R	S	R	S	NA	R	S	R	R	NA
nguyen	SAMN06438705	573.137	train	NA	S	R	R	R	R	R	NA	R	NA	S	S	S	S	R	S	NA	S	S	S	S	NA
nguyen	SAMN06438706	573.137	train	NA	S	R	R	R	R	R	NA	R	NA	R	S	R	S	R	S	NA	NA	R	S	R	NA
nguyen	SAMN06438707	573.137	train	NA	S	R	R	R	R	R	NA	R	NA	R	R	S	R	R	R	NA	R	R	S	S	NA
nguyen	SAMN06438708	573.137	train	NA	S	R	R	R	R	R	NA	R	NA	R	S	S	S	R	S	NA	NA	S	S	R	NA
nguyen	SAMN06438709	573.137	train	NA	S	R	R	R	R	R	NA	R	NA	R	S	R	S	R	S	NA	R	R	R	R	NA
nguyen	SAMN06438710	573.137	test	NA	S	R	R	R	R	R	NA	R	NA	R	S	R	S	R	S	NA	NA	R	R	R	NA
nguyen	SAMN06438711	573.137	train	NA	R	R	R	R	R	R	NA	R	NA	R	R	S	R	R	R	NA	NA	R	S	R	NA
nguyen	SAMN06438712	573.137	train	NA	S	R	R	R	R	R	NA	R	NA	R	S	S	S	R	S	NA	R	S	S	S	NA
nguyen	SAMN06438714	573.137	test	NA	S	R	R	R	R	R	NA	R	NA	R	S	S	S	R	S	NA	NA	R	R	R	NA
nguyen	SAMN06438715	573.137	train	NA	S	R	R	R	R	R	NA	R	NA	R	S	R	S	R	S	NA	NA	R	R	R	NA
nguyen	SAMN06438716	573.137	train	NA	S	R	R	R	R	R	NA	R	NA	R	S	R	S	R	S	NA	R	S	R	R	NA
nguyen	SAMN06438717	573.137	train	NA	R	R	R	R	R	R	NA	R	NA	R	R	S	R	R	R	NA	NA	R	S	R	NA
nguyen	SAMN06438718	573.137	train	NA	S	R	R	R	R	R	NA	R	NA	NA	S	S	S	R	S	NA	NA	S	S	S	NA
nguyen	SAMN06438719	573.137	train	NA	S	R	R	R	R	R	NA	R	NA	R	S	R	S	R	S	NA	NA	R	R	R	NA
nguyen	SAMN06438720	573.137	train	NA	S	R	R	R	R	R	NA	R	NA	R	S	S	S	R	S	NA	NA	S	S	S	NA
nguyen	SAMN06438721	573.137	train	NA	R	R	R	R	R	R	NA	R	NA	R	R	S	R	R	R	NA	NA	R	S	R	NA
nguyen	SAMN06438722	573.137	train	NA	S	R	R	R	R	R	NA	R	NA	R	S	R	S	R	S	NA	NA	S	R	R	NA
nguyen	SAMN06438723	573.137	train	NA	S	S	R	R	R	R	NA	R	NA	S	R	R	R	R	R	NA	R	R	R	R	NA
nguyen	SAMN06438724	573.137	train	NA	S	R	R	R	R	R	NA	R	NA	R	R	R	R	R	R	NA	R	R	R	R	NA
nguyen	SAMN06438725	573.137	train	NA	S	NA	R	R	R	R	NA	R	NA	R	S	S	S	R	S	NA	NA	S	S	S	NA
nguyen	SAMN06438727	573.137	train	NA	S	S	R	R	R	R	NA	R	NA	S	R	S	R	R	R	NA	R	R	R	S	NA
nguyen	SAMN06438728	573.137	train	NA	R	R	R	R	R	R	NA	R	NA	R	S	S	S	R	S	NA	R	R	S	R	NA
nguyen	SAMN06438729	573.137	train	NA	S	R	R	R	R	R	NA	R	NA	R	R	S	R	R	R	NA	R	R	R	R	NA
nguyen	SAMN06438730	573.137	train	NA	S	S	R	R	R	R	NA	R	NA	S	R	S	R	R	R	NA	R	R	R	R	NA
nguyen	SAMN06438731	573.137	train	NA	S	S	R	R	R	R	NA	R	NA	S	R	R	R	R	R	NA	NA	R	R	S	NA
nguyen	SAMN06438733	573.137	train	NA	S	R	R	R	R	R	NA	R	NA	S	R	S	S	R	S	NA	NA	R	R	S	NA
nguyen	SAMN06438734	573.137	train	NA	S	R	R	R	R	R	NA	R	NA	R	R	S	S	R	S	NA	NA	R	R	S	NA
nguyen	SAMN06438735	573.137	train	NA	S	R	R	R	R	R	NA	R	NA	R	R	R	S	R	S	NA	R	R	R	R	NA
nguyen	SAMN06438737	573.137	train	NA	S	R	R	R	R	R	NA	R	NA	S	S	S	S	R	S	NA	R	R	R	R	NA
nguyen	SAMN06438738	573.137	train	NA	R	R	R	R	R	R	NA	R	NA	R	S	S	S	R	S	NA	NA	R	S	R	NA
nguyen	SAMN06438739	573.137	train	NA	S	R	R	R	R	R	NA	R	NA	S	R	S	S	R	S	NA	NA	R	R	S	NA
nguyen	SAMN06438742	573.137	train	NA	S	R	R	R	R	R	NA	R	NA	R	S	S	S	R	S	NA	NA	S	R	S	NA
nguyen	SAMN06438743	573.137	train	NA	S	R	R	R	R	R	NA	R	NA	R	S	S	S	R	S	NA	R	S	R	R	NA
nguyen	SAMN06438744	573.137	train	NA	S	R	R	R	R	R	NA	R	NA	R	R	R	R	R	R	NA	R	R	R	R	NA
nguyen	SAMN06438745	573.137	test	NA	S	S	R	R	R	R	NA	R	NA	R	S	S	S	R	S	NA	R	R	S	S	NA
nguyen	SAMN06438746	573.137	train	NA	S	R	R	R	R	R	NA	R	NA	R	R	R	S	R	S	NA	R	R	S	R	NA
nguyen	SAMN06438747	573.137	train	NA	R	R	R	R	R	R	NA	R	NA	R	R	R	R	R	R	NA	R	R	S	R	NA
nguyen	SAMN06438748	573.137	train	NA	S	R	R	R	R	R	NA	R	NA	R	S	R	S	R	S	NA	R	S	R	R	NA
nguyen	SAMN06438750	573.137	train	NA	S	R	R	R	R	R	NA	R	NA	R	R	R	S	R	S	NA	NA	S	R	R	NA
nguyen	SAMN06438751	573.137	train	NA	S	R	R	R	R	R	NA	R	NA	R	R	R	S	R	S	NA	NA	S	R	S	NA
nguyen	SAMN06438752	573.137	train	NA	S	S	R	R	R	R	NA	R	NA	S	R	R	S	R	S	NA	R	R	R	S	NA
nguyen	SAMN06438753	573.137	train	NA	S	R	R	R	R	R	NA	R	NA	S	S	S	S	R	S	NA	R	R	S	S	NA
nguyen	SAMN06438754	573.137	train	NA	S	R	R	R	R	R	NA	R	NA	R	S	R	S	R	S	NA	R	R	R	R	NA
nguyen	SAMN06438755	573.137	train	NA	R	R	R	R	R	R	NA	R	NA	R	R	S	R	R	R	NA	R	R	S	R	NA
nguyen	SAMN06438756	573.137	train	NA	S	R	R	R	R	R	NA	R	NA	R	S	R	S	R	S	NA	R	R	R	R	NA
nguyen	SAMN06438757	573.137	train	NA	S	R	R	R	R	R	NA	R	NA	R	S	S	S	R	S	NA	R	S	R	R	NA
nguyen	SAMN06438758	573.137	train	NA	S	S	R	R	R	R	NA	R	NA	R	S	R	S	R	S	NA	R	R	R	R	NA
nguyen	SAMN06438759	573.137	train	NA	S	S	R	R	R	R	NA	R	NA	S	R	R	S	R	S	NA	R	R	S	R	NA
nguyen	SAMN06438760	573.137	train	NA	S	R	R	R	R	R	NA	R	NA	R	S	S	S	R	S	NA	NA	R	R	R	NA
nguyen	SAMN06438762	573.137	train	NA	R	S	R	R	R	R	NA	R	NA	R	R	S	R	R	R	NA	NA	R	S	R	NA
nguyen	SAMN06438763	573.137	train	NA	S	R	R	R	R	R	NA	R	NA	R	S	S	S	R	S	NA	NA	S	R	S	NA
nguyen	SAMN06438764	573.137	test	NA	S	S	R	R	R	R	NA	R	NA	R	S	S	S	R	S	NA	R	S	R	S	NA
nguyen	SAMN06438765	573.137	train	NA	R	R	R	R	R	R	NA	R	NA	R	R	S	R	R	R	NA	R	R	R	R	NA
nguyen	SAMN06438766	573.137	train	NA	S	R	R	R	R	R	NA	R	NA	R	S	R	S	R	S	NA	S	S	R	R	NA
nguyen	SAMN06438767	573.137	train	NA	S	R	R	R	R	R	NA	R	NA	R	R	S	S	R	S	NA	NA	R	S	S	NA
nguyen	SAMN06438768	573.137	train	NA	S	R	R	R	R	R	NA	R	NA	R	R	S	S	R	S	NA	NA	R	R	R	NA
nguyen	SAMN06438769	573.137	train	NA	S	R	R	R	R	R	NA	R	NA	R	S	S	S	R	S	NA	NA	S	R	S	NA
nguyen	SAMN06438770	573.137	test	NA	S	R	R	R	R	R	NA	R	NA	R	S	R	S	R	S	NA	NA	S	R	R	NA
nguyen	SAMN06438771	573.137	train	NA	S	R	R	R	R	R	NA	R	NA	S	R	R	R	R	R	NA	NA	R	R	S	NA
nguyen	SAMN06438773	573.137	train	NA	S	R	R	R	R	R	NA	R	NA	R	R	R	S	R	S	NA	R	R	R	R	NA
nguyen	SAMN06438774	573.137	train	NA	S	R	R	R	NA	R	NA	R	NA	S	S	S	S	R	S	NA	NA	S	S	S	NA
nguyen	SAMN06438775	573.137	test	NA	S	S	S	R	R	R	NA	R	NA	S	R	S	S	R	S	NA	NA	R	R	S	NA
nguyen	SAMN06438776	573.137	train	NA	S	R	R	R	R	R	NA	R	NA	NA	R	S	S	R	S	NA	NA	R	R	S	NA
nguyen	SAMN06438778	573.137	train	NA	S	R	R	R	R	R	NA	R	NA	R	S	R	S	R	S	NA	R	S	R	R	NA
nguyen	SAMN06438779	573.137	test	NA	S	S	R	R	R	R	NA	S	NA	S	S	S	S	R	S	NA	R	R	R	S	NA
nguyen	SAMN06438780	573.137	train	NA	S	R	R	R	R	R	NA	R	NA	R	S	S	R	R	S	NA	NA	R	R	R	NA
nguyen	SAMN06438781	573.137	train	NA	S	R	R	R	R	R	NA	R	NA	R	R	R	S	R	R	NA	NA	R	S	R	NA
nguyen	SAMN06438782	573.137	train	NA	S	R	R	R	R	R	NA	R	NA	R	R	S	S	R	S	NA	R	R	R	R	NA
nguyen	SAMN06438783	573.137	train	NA	S	NA	R	R	R	R	NA	R	NA	NA	S	S	S	R	S	NA	R	R	S	R	NA
nguyen	SAMN06438784	573.137	train	NA	S	S	R	R	R	R	NA	R	NA	NA	S	R	S	R	S	NA	R	R	S	R	NA
nguyen	SAMN06438785	573.137	train	NA	S	R	R	R	R	R	NA	R	NA	NA	R	S	R	R	R	NA	R	R	R	R	NA
nguyen	SAMN06438786	573.137	train	NA	S	S	R	R	R	R	NA	R	NA	S	R	R	S	R	S	NA	R	R	R	R	NA
nguyen	SAMN06438787	573.137	test	NA	S	R	S	R	R	R	NA	R	NA	R	S	S	S	R	S	NA	R	S	S	S	NA
nguyen	SAMN06438790	573.137	train	NA	R	R	R	R	R	R	NA	R	NA	R	S	S	S	R	S	NA	R	R	S	R	NA
nguyen	SAMN06438791	573.138	train	NA	R	R	R	R	R	R	NA	R	NA	R	R	R	S	R	S	NA	R	R	R	R	NA
nguyen	SAMN06438792	573.138	test	NA	R	R	R	R	R	R	NA	R	NA	R	S	S	S	R	S	NA	R	R	S	S	NA
nguyen	SAMN06438793	573.138	train	NA	S	R	R	R	R	R	NA	R	NA	R	R	R	S	R	R	NA	R	R	R	R	NA
nguyen	SAMN06438794	573.138	train	NA	S	S	S	R	R	R	NA	R	NA	S	R	S	S	R	S	NA	R	R	R	S	NA
nguyen	SAMN06438795	573.138	train	NA	S	R	R	R	R	R	NA	R	NA	S	R	R	R	R	S	NA	R	R	R	R	NA
nguyen	SAMN06438796	573.138	train	NA	R	R	R	R	R	R	NA	R	NA	R	S	S	S	R	S	NA	R	R	S	R	NA
nguyen	SAMN06438797	573.138	train	NA	S	R	R	R	R	R	NA	R	NA	S	R	R	S	R	S	NA	NA	R	S	R	NA
nguyen	SAMN06438798	573.138	train	NA	S	R	R	R	R	R	NA	R	NA	R	S	S	S	R	S	NA	R	S	S	S	NA
nguyen	SAMN06438801	573.138	train	NA	S	R	R	R	R	R	NA	R	NA	S	R	R	S	R	S	NA	R	R	R	R	NA
nguyen	SAMN06438802	573.138	train	NA	S	R	R	R	R	R	NA	R	NA	S	R	R	S	R	S	NA	R	R	R	R	NA
nguyen	SAMN06438803	573.138	train	NA	S	R	R	R	R	R	NA	R	NA	R	S	S	S	R	S	NA	R	R	S	S	NA
nguyen	SAMN06438804	573.138	train	NA	S	S	S	R	R	R	NA	R	NA	S	R	S	S	R	S	NA	NA	R	R	S	NA
nguyen	SAMN06438805	573.138	test	NA	S	R	R	R	R	R	NA	R	NA	S	S	S	S	R	S	NA	R	S	S	S	NA
nguyen	SAMN06438806	573.138	train	NA	R	R	R	R	R	R	NA	R	NA	R	S	S	S	R	S	NA	NA	R	S	R	NA
nguyen	SAMN06438807	573.138	test	NA	S	R	R	R	R	R	NA	R	NA	R	S	S	S	R	S	NA	R	S	S	S	NA
nguyen	SAMN06438808	573.138	train	NA	S	R	R	R	R	R	NA	R	NA	R	S	S	S	R	S	NA	R	S	S	S	NA
nguyen	SAMN06438809	573.138	train	NA	S	R	R	R	R	R	NA	R	NA	S	R	S	R	R	R	NA	R	R	R	R	NA
nguyen	SAMN06438810	573.138	train	NA	S	R	R	R	R	R	NA	R	NA	R	R	S	R	R	R	NA	R	R	R	R	NA
nguyen	SAMN06438811	573.138	train	NA	S	R	R	R	R	R	NA	R	NA	R	R	S	R	R	R	NA	R	R	S	S	NA
nguyen	SAMN06438812	573.138	train	NA	S	R	R	R	R	R	NA	R	NA	R	S	S	S	R	S	NA	NA	R	R	R	NA
nguyen	SAMN06438813	573.138	train	NA	S	R	R	R	R	R	NA	R	NA	R	S	R	S	R	S	NA	R	S	R	R	NA
nguyen	SAMN06438814	573.138	train	NA	S	R	R	R	R	R	NA	R	NA	R	R	S	S	R	S	NA	R	R	S	S	NA
nguyen	SAMN06438816	573.138	train	NA	S	R	R	R	R	R	NA	R	NA	R	R	R	S	R	R	NA	NA	R	R	S	NA
nguyen	SAMN06438817	573.138	train	NA	R	R	R	R	R	R	NA	R	NA	R	R	S	R	R	R	NA	R	R	S	R	NA
nguyen	SAMN06438818	573.138	train	NA	S	R	R	R	R	R	NA	R	NA	R	S	S	S	R	S	NA	R	R	R	R	NA
nguyen	SAMN06438819	573.138	train	NA	S	S	R	R	R	R	NA	R	NA	S	R	R	S	R	S	NA	R	R	R	R	NA
nguyen	SAMN06438820	573.138	train	NA	R	R	R	R	R	R	NA	R	NA	S	R	S	R	R	R	NA	NA	R	R	R	NA
nguyen	SAMN06438821	573.138	train	NA	S	S	R	R	R	R	NA	R	NA	S	S	S	S	R	S	NA	NA	R	R	R	NA
nguyen	SAMN06438822	573.138	train	NA	S	R	R	R	R	R	NA	R	NA	S	R	S	R	R	R	NA	NA	R	S	S	NA
nguyen	SAMN06438823	573.138	train	NA	R	R	R	R	R	R	NA	R	NA	R	R	S	R	R	R	NA	R	R	S	R	NA
nguyen	SAMN06438824	573.138	train	NA	S	R	R	R	R	R	NA	R	NA	R	R	S	S	R	S	NA	R	R	R	S	NA
nguyen	SAMN06438826	573.138	train	NA	S	R	R	R	R	R	NA	R	NA	R	S	S	S	R	S	NA	NA	R	S	S	NA
nguyen	SAMN06438827	573.138	train	NA	S	R	R	R	R	R	NA	R	NA	R	R	S	R	R	R	NA	NA	R	R	R	NA
nguyen	SAMN06438828	573.138	train	NA	S	R	R	R	R	R	NA	R	NA	R	R	R	R	R	R	NA	NA	R	R	R	NA
nguyen	SAMN06438830	573.138	train	NA	S	R	R	R	R	R	NA	R	NA	R	R	S	R	R	R	NA	NA	R	R	R	NA
nguyen	SAMN06438832	573.138	test	NA	S	R	R	R	R	R	NA	R	NA	R	S	R	S	R	S	NA	R	S	R	R	NA
nguyen	SAMN06438834	573.138	train	NA	R	R	R	R	R	R	NA	R	NA	R	R	S	R	R	R	NA	R	R	R	R	NA
nguyen	SAMN06438835	573.138	train	NA	S	R	R	R	R	R	NA	R	NA	R	S	S	S	R	S	NA	NA	R	R	R	NA
nguyen	SAMN06438836	573.138	train	NA	S	R	R	R	R	R	NA	R	NA	R	S	R	S	R	S	NA	NA	R	S	R	NA
nguyen	SAMN06438837	573.138	train	NA	R	R	R	R	R	R	NA	R	NA	R	R	S	R	R	R	NA	R	R	R	R	NA
nguyen	SAMN06438838	573.138	train	NA	R	R	R	R	R	R	NA	R	NA	R	R	S	R	R	R	NA	R	R	S	R	NA
nguyen	SAMN06438839	573.138	train	NA	S	R	R	R	R	R	NA	R	NA	R	R	R	R	R	R	NA	NA	R	R	S	NA
nguyen	SAMN06438840	573.138	train	NA	S	R	R	R	R	R	NA	R	NA	R	R	S	S	R	S	NA	R	R	R	S	NA
nguyen	SAMN06438841	573.138	train	NA	S	NA	R	R	R	R	NA	R	NA	R	R	R	S	R	S	NA	NA	S	R	R	NA
nguyen	SAMN06438843	573.138	train	NA	R	R	R	R	R	R	NA	R	NA	R	S	S	S	R	S	NA	NA	R	R	R	NA
nguyen	SAMN06438844	573.138	train	NA	R	R	R	R	R	R	NA	R	NA	R	R	S	S	R	S	NA	NA	S	R	R	NA
nguyen	SAMN06438845	573.138	train	NA	S	R	R	R	R	R	NA	R	NA	S	R	R	R	R	R	NA	NA	R	R	R	NA
nguyen	SAMN06438847	573.138	train	NA	S	R	R	R	R	R	NA	R	NA	R	NA	S	S	R	S	NA	R	R	R	R	NA
nguyen	SAMN06438848	573.138	train	NA	R	R	R	R	R	R	NA	R	NA	R	NA	S	S	R	S	NA	R	S	S	R	NA
nguyen	SAMN06438851	573.138	train	NA	S	R	R	R	R	R	NA	R	NA	R	R	R	R	R	R	NA	NA	R	R	R	NA
nguyen	SAMN06438853	573.138	train	NA	S	R	R	R	R	R	NA	R	NA	R	NA	R	S	R	S	NA	NA	S	R	R	NA
nguyen	SAMN06438854	573.138	train	NA	S	R	R	R	R	R	NA	R	NA	R	NA	R	S	R	S	NA	R	R	R	S	NA
nguyen	SAMN06438855	573.138	train	NA	S	S	R	R	R	R	NA	R	NA	S	R	R	R	R	R	NA	R	R	R	R	NA
nguyen	SAMN06438856	573.138	train	NA	S	R	R	R	R	R	NA	R	NA	R	R	R	R	R	R	NA	NA	R	R	R	NA
nguyen	SAMN06438858	573.138	train	NA	S	R	R	R	R	R	NA	R	NA	R	S	R	S	R	S	NA	NA	R	S	R	NA
nguyen	SAMN06438859	573.138	train	NA	S	R	R	R	R	R	NA	R	NA	R	S	S	S	R	S	NA	R	R	R	R	NA
nguyen	SAMN06438861	573.138	train	NA	S	R	R	R	R	R	NA	R	NA	R	R	R	R	R	R	NA	R	R	R	R	NA
nguyen	SAMN06438862	573.138	train	NA	S	R	R	R	R	R	NA	R	NA	R	S	S	S	R	S	NA	NA	S	R	R	NA
nguyen	SAMN06438863	573.138	train	NA	S	R	R	R	R	R	NA	R	NA	R	S	S	S	R	S	NA	NA	S	R	R	NA
nguyen	SAMN06438864	573.138	train	NA	S	R	R	R	R	R	NA	R	NA	R	R	R	R	R	R	NA	R	R	R	R	NA
nguyen	SAMN06438865	573.138	test	NA	S	R	R	R	R	R	NA	R	NA	R	R	S	S	R	S	NA	R	R	R	S	NA
nguyen	SAMN06438866	573.138	train	NA	S	R	R	R	R	R	NA	R	NA	R	R	S	S	R	S	NA	NA	R	S	R	NA
nguyen	SAMN06438867	573.138	train	NA	S	R	R	R	R	R	NA	R	NA	R	R	S	S	R	S	NA	R	R	R	S	NA
nguyen	SAMN06438868	573.138	train	NA	R	R	R	R	R	R	NA	R	NA	R	R	S	S	R	S	NA	R	S	S	R	NA
nguyen	SAMN06438869	573.138	train	NA	S	R	R	R	R	R	NA	R	NA	R	S	S	S	R	S	NA	NA	R	R	R	NA
nguyen	SAMN06438870	573.138	train	NA	S	R	R	R	R	R	NA	R	NA	R	R	R	S	R	S	NA	R	S	R	R	NA
nguyen	SAMN06438871	573.138	test	NA	S	R	R	R	R	R	NA	R	NA	R	R	R	S	R	S	NA	NA	R	R	R	NA
nguyen	SAMN06438873	573.138	train	NA	S	R	R	R	R	R	NA	R	NA	R	R	R	S	R	S	NA	NA	R	R	R	NA
nguyen	SAMN06438874	573.138	train	NA	R	R	R	R	R	R	NA	R	NA	S	S	S	S	R	S	NA	R	R	R	R	NA
nguyen	SAMN06438875	573.138	train	NA	S	S	R	R	R	R	NA	R	NA	S	R	R	S	R	S	NA	R	R	S	R	NA
nguyen	SAMN06438876	573.138	train	NA	S	R	R	R	R	R	NA	R	NA	R	R	R	R	R	R	NA	R	R	R	S	NA
nguyen	SAMN06438878	573.138	train	NA	S	R	R	R	R	R	NA	R	NA	R	S	S	S	R	S	NA	R	S	S	S	NA
nguyen	SAMN06438879	573.138	test	NA	S	R	R	R	R	R	NA	R	NA	R	S	R	S	R	S	NA	NA	S	R	R	NA
nguyen	SAMN06438880	573.138	train	NA	S	S	S	R	R	R	NA	R	NA	S	R	S	S	R	S	NA	NA	R	R	S	NA
nguyen	SAMN06438882	573.138	train	NA	S	S	R	R	R	R	NA	R	NA	NA	R	R	R	R	R	NA	R	R	S	S	NA
nguyen	SAMN06438884	573.138	train	NA	R	R	R	R	R	R	NA	R	NA	S	S	S	S	R	S	NA	R	R	S	R	NA
nguyen	SAMN06438885	573.138	train	NA	S	R	R	R	R	R	NA	R	NA	R	S	S	S	R	S	NA	NA	R	R	R	NA
nguyen	SAMN06438886	573.138	train	NA	S	R	R	R	R	R	NA	R	NA	NA	S	R	S	R	S	NA	R	S	R	R	NA
nguyen	SAMN06438887	573.138	train	NA	S	R	R	R	R	R	NA	R	NA	R	R	S	R	R	R	NA	NA	R	R	R	NA
nguyen	SAMN06438888	573.138	train	NA	S	R	R	R	R	R	NA	R	NA	R	S	S	S	R	S	NA	R	S	R	S	NA
nguyen	SAMN06438889	573.138	train	NA	S	S	R	R	R	R	NA	R	NA	S	R	S	S	R	S	NA	NA	R	R	S	NA
nguyen	SAMN06438890	573.138	train	NA	S	S	R	R	R	R	NA	R	NA	S	R	S	S	R	S	NA	NA	R	R	S	NA
nguyen	SAMN06438891	573.138	train	NA	S	R	R	R	R	R	NA	R	NA	R	R	S	R	R	R	NA	R	R	S	S	NA
nguyen	SAMN06438892	573.138	train	NA	S	R	R	R	R	R	NA	R	NA	R	R	S	R	R	R	NA	NA	R	R	R	NA
nguyen	SAMN06438894	573.138	train	NA	S	R	R	R	R	R	NA	R	NA	R	S	S	S	R	S	NA	R	R	S	R	NA
nguyen	SAMN06438895	573.139	train	NA	R	R	R	R	R	R	NA	R	NA	R	R	S	R	R	R	NA	NA	R	R	R	NA
nguyen	SAMN06438896	573.139	train	NA	R	R	R	R	R	R	NA	R	NA	R	R	S	R	R	R	NA	NA	R	R	R	NA
nguyen	SAMN06438898	573.139	train	NA	S	R	R	R	R	R	NA	R	NA	R	R	S	S	R	S	NA	NA	R	S	R	NA
nguyen	SAMN06438899	573.139	train	NA	S	S	R	R	R	R	NA	S	NA	S	S	S	S	R	S	NA	S	R	R	S	NA
nguyen	SAMN06438900	573.139	train	NA	S	R	R	R	R	R	NA	R	NA	NA	R	S	R	R	R	NA	NA	R	R	S	NA
nguyen	SAMN06438901	573.139	train	NA	S	NA	R	R	R	R	NA	R	NA	S	R	R	R	R	R	NA	R	R	R	R	NA
nguyen	SAMN06438903	573.139	train	NA	S	R	R	R	R	R	NA	R	NA	R	S	R	S	R	S	NA	NA	R	S	R	NA
nguyen	SAMN06438905	573.139	train	NA	S	R	R	R	R	R	NA	R	NA	R	R	R	S	R	S	NA	R	R	R	R	NA
nguyen	SAMN06438906	573.139	train	NA	S	R	R	R	R	R	NA	R	NA	R	S	R	S	R	S	NA	NA	R	R	R	NA
nguyen	SAMN06438907	573.139	train	NA	S	R	R	R	R	R	NA	R	NA	R	S	S	S	R	S	NA	R	S	S	S	NA
nguyen	SAMN06438908	573.139	train	NA	R	R	R	R	R	R	NA	R	NA	R	R	S	R	R	R	NA	R	R	S	R	NA
nguyen	SAMN06438909	573.139	train	NA	R	R	R	R	R	R	NA	R	NA	R	S	S	S	R	S	NA	NA	R	S	R	NA
nguyen	SAMN06438910	573.139	test	NA	S	R	R	R	R	R	NA	R	NA	R	R	R	S	R	S	NA	R	R	R	R	NA
nguyen	SAMN06438911	573.139	train	NA	S	R	R	R	R	R	NA	R	NA	R	R	R	S	R	R	NA	R	R	R	R	NA
nguyen	SAMN06438912	573.139	train	NA	S	R	R	R	R	R	NA	R	NA	S	R	S	R	R	R	NA	R	R	R	S	NA
nguyen	SAMN06438913	573.139	train	NA	S	R	R	R	R	R	NA	R	NA	R	R	R	R	R	R	NA	R	R	R	S	NA
nguyen	SAMN06438914	573.139	train	NA	R	R	R	R	R	R	NA	R	NA	R	R	S	R	R	R	NA	NA	R	R	R	NA
nguyen	SAMN06438915	573.139	train	NA	S	S	S	R	R	R	NA	R	NA	S	S	S	S	R	S	NA	NA	S	R	R	NA
nguyen	SAMN06438916	573.139	train	NA	S	R	R	R	R	R	NA	R	NA	R	R	R	S	R	S	NA	NA	R	R	R	NA
nguyen	SAMN06438917	573.139	test	NA	S	R	R	R	R	R	NA	R	NA	R	S	S	S	R	S	NA	R	S	S	S	NA
nguyen	SAMN06438918	573.139	train	NA	S	R	R	R	R	R	NA	R	NA	R	S	R	S	R	S	NA	R	S	R	R	NA
nguyen	SAMN06438919	573.139	train	NA	S	R	R	R	R	R	NA	R	NA	R	R	S	R	R	R	NA	NA	R	R	R	NA
nguyen	SAMN06438920	573.139	train	NA	S	R	R	R	R	R	NA	R	NA	R	R	R	S	R	S	NA	R	R	R	S	NA
nguyen	SAMN06438921	573.139	train	NA	S	NA	R	R	R	R	NA	R	NA	R	S	R	S	R	S	NA	NA	S	R	R	NA
nguyen	SAMN06438922	573.139	train	NA	S	R	R	R	R	R	NA	R	NA	S	S	S	S	R	S	NA	NA	S	S	R	NA
nguyen	SAMN06438924	573.139	train	NA	R	R	R	R	R	R	NA	R	NA	R	S	S	S	R	S	NA	NA	R	S	R	NA
nguyen	SAMN06438925	573.139	train	NA	S	R	R	R	R	R	NA	R	NA	R	S	R	S	R	S	NA	NA	S	S	R	NA
nguyen	SAMN06438926	573.139	train	NA	S	R	R	R	R	R	NA	R	NA	R	R	S	R	R	R	NA	NA	R	R	R	NA
nguyen	SAMN06438927	573.139	train	NA	S	S	R	R	R	R	NA	R	NA	R	R	R	S	R	S	NA	R	S	R	R	NA
nguyen	SAMN06438928	573.139	train	NA	S	R	R	R	R	R	NA	R	NA	R	R	S	R	R	R	NA	NA	R	R	S	NA
nguyen	SAMN06438930	573.139	train	NA	S	R	R	R	R	R	NA	R	NA	R	S	S	S	R	S	NA	NA	S	R	R	NA
nguyen	SAMN06438931	573.139	test	NA	S	R	R	R	R	R	NA	R	NA	R	R	S	S	R	S	NA	NA	R	R	S	NA
nguyen	SAMN06438933	573.139	train	NA	S	R	R	R	R	R	NA	R	NA	R	R	R	S	R	S	NA	R	R	S	R	NA
nguyen	SAMN06438934	573.139	train	NA	S	R	R	R	R	R	NA	R	NA	R	R	S	R	R	R	NA	R	R	R	S	NA
nguyen	SAMN06438935	573.139	train	NA	S	R	R	R	R	R	NA	R	NA	R	S	S	S	R	S	NA	R	S	R	R	NA
nguyen	SAMN06438936	573.139	train	NA	S	R	R	R	R	R	NA	R	NA	R	S	R	S	R	S	NA	NA	S	R	R	NA
nguyen	SAMN06438937	573.139	train	NA	S	R	R	R	R	R	NA	R	NA	R	S	R	S	R	S	NA	NA	S	R	R	NA
nguyen	SAMN06438938	573.139	test	NA	S	S	R	R	R	R	NA	R	NA	S	R	S	S	R	S	NA	R	S	R	R	NA
nguyen	SAMN06438939	573.139	train	NA	S	R	R	R	R	R	NA	R	NA	R	S	S	S	R	S	NA	NA	S	S	R	NA
nguyen	SAMN06438940	573.139	train	NA	S	NA	R	R	R	R	NA	R	NA	S	R	R	R	R	R	NA	R	R	R	R	NA
nguyen	SAMN06438942	573.139	train	NA	R	R	R	R	R	R	NA	R	NA	S	S	S	S	R	S	NA	R	S	S	R	NA
nguyen	SAMN06438943	573.139	train	NA	R	NA	R	R	R	R	NA	R	NA	R	R	R	S	R	R	NA	R	R	R	R	NA
nguyen	SAMN06438944	573.139	test	NA	S	R	R	R	R	R	NA	R	NA	R	S	S	S	R	S	NA	NA	R	R	R	NA
nguyen	SAMN06438945	573.139	train	NA	S	R	R	R	R	R	NA	R	NA	R	S	S	S	R	S	NA	NA	R	S	R	NA
nguyen	SAMN06438946	573.139	train	NA	S	S	S	R	R	R	NA	R	NA	S	S	S	S	R	S	NA	R	S	S	S	NA
nguyen	SAMN06438947	573.139	train	NA	S	R	R	R	R	R	NA	R	NA	R	R	R	R	R	R	NA	NA	R	R	R	NA
nguyen	SAMN06438948	573.139	train	NA	S	R	R	R	R	R	NA	R	NA	R	R	R	S	R	S	NA	R	S	R	R	NA
nguyen	SAMN06438949	573.139	train	NA	S	R	R	R	R	R	NA	R	NA	R	S	S	S	R	S	NA	R	S	R	S	NA
nguyen	SAMN06438950	573.139	train	NA	R	R	R	R	R	R	NA	R	NA	R	R	S	S	R	S	NA	R	R	S	R	NA
nguyen	SAMN06438951	573.139	train	NA	S	R	R	R	R	R	NA	R	NA	R	NA	R	R	R	R	NA	NA	R	S	R	NA
nguyen	SAMN06438952	573.139	train	NA	S	R	R	R	R	R	NA	R	NA	R	R	R	S	R	S	NA	R	R	S	R	NA
nguyen	SAMN06438953	573.139	train	NA	S	R	R	R	R	R	NA	R	NA	R	NA	R	S	R	S	NA	R	R	R	R	NA
nguyen	SAMN06438954	573.139	train	NA	S	R	R	R	R	R	NA	R	NA	R	R	R	R	R	R	NA	R	R	S	R	NA
nguyen	SAMN06438955	573.139	train	NA	S	R	R	R	R	R	NA	R	NA	R	R	R	R	R	R	NA	R	R	R	R	NA
nguyen	SAMN06438956	573.139	train	NA	S	R	R	R	R	R	NA	R	NA	R	NA	S	S	R	S	NA	NA	S	S	R	NA
nguyen	SAMN06438957	573.139	train	NA	S	R	R	R	R	R	NA	R	NA	R	R	R	R	R	R	NA	NA	R	S	R	NA
nguyen	SAMN06438958	573.139	train	NA	S	R	R	R	R	R	NA	R	NA	R	R	R	R	R	R	NA	NA	R	S	R	NA
nguyen	SAMN06438959	573.139	train	NA	S	R	R	R	R	R	NA	R	NA	R	S	S	S	R	S	NA	R	S	S	S	NA
nguyen	SAMN06438960	573.139	train	NA	S	R	R	R	R	R	NA	R	NA	R	R	S	S	R	S	NA	NA	R	S	R	NA
nguyen	SAMN06438961	573.139	train	NA	S	R	R	R	R	R	NA	R	NA	R	R	R	R	R	R	NA	NA	R	R	R	NA
nguyen	SAMN06438962	573.139	train	NA	R	R	R	R	R	R	NA	R	NA	R	R	S	S	R	S	NA	NA	R	R	R	NA
nguyen	SAMN06438966	573.139	train	NA	S	R	R	R	R	R	NA	R	NA	R	NA	R	R	R	R	NA	R	R	R	R	NA
nguyen	SAMN06438967	573.139	train	NA	S	R	R	R	R	R	NA	R	NA	R	R	R	R	R	R	NA	R	R	R	R	NA
nguyen	SAMN06438968	573.139	train	NA	S	R	R	R	R	R	NA	R	NA	R	R	S	S	R	S	NA	NA	R	R	R	NA
nguyen	SAMN06438969	573.139	train	NA	S	R	R	R	R	R	NA	R	NA	R	R	R	S	R	S	NA	R	R	R	R	NA
nguyen	SAMN06438970	573.139	train	NA	R	R	R	R	R	R	NA	R	NA	R	NA	S	R	R	R	NA	R	R	S	R	NA
nguyen	SAMN06438972	573.139	train	NA	S	R	S	R	R	R	NA	R	NA	R	NA	S	S	R	S	NA	NA	S	S	S	NA
nguyen	SAMN06438973	573.139	train	NA	S	R	R	R	R	R	NA	R	NA	R	S	S	S	R	S	NA	NA	R	R	S	NA
nguyen	SAMN06438974	573.139	train	NA	R	R	R	R	R	R	NA	R	NA	R	R	R	S	R	S	NA	R	R	R	R	NA
nguyen	SAMN06438975	573.139	train	NA	S	R	R	R	R	R	NA	R	NA	R	S	S	S	R	S	NA	NA	S	S	S	NA
nguyen	SAMN06438976	573.139	train	NA	S	R	R	R	R	R	NA	R	NA	R	S	S	S	R	S	NA	NA	R	R	R	NA
nguyen	SAMN06438977	573.139	train	NA	S	R	R	R	R	R	NA	R	NA	R	R	R	R	R	R	NA	NA	R	R	R	NA
nguyen	SAMN06438978	573.139	train	NA	R	R	R	R	R	R	NA	R	NA	R	NA	S	R	R	R	NA	NA	R	R	R	NA
nguyen	SAMN06438979	573.139	train	NA	S	NA	R	R	R	R	NA	R	NA	R	NA	S	S	R	S	NA	R	R	R	R	NA
nguyen	SAMN06438980	573.139	train	NA	R	R	R	R	R	R	NA	R	NA	R	R	S	R	R	R	NA	R	NA	R	R	NA
nguyen	SAMN06438982	573.139	train	NA	S	S	R	R	R	R	NA	R	NA	R	S	S	S	R	S	NA	NA	S	S	R	NA
nguyen	SAMN06438984	573.139	test	NA	S	R	R	R	R	R	NA	R	NA	R	NA	S	S	R	S	NA	NA	R	R	R	NA
nguyen	SAMN06438985	573.139	train	NA	S	R	S	R	R	R	NA	R	NA	S	NA	S	S	R	S	NA	NA	S	R	S	NA
nguyen	SAMN06438988	573.139	train	NA	R	R	R	R	R	R	NA	R	NA	R	R	S	R	R	R	NA	R	R	S	R	NA
nguyen	SAMN06438990	573.139	train	NA	S	R	R	R	R	R	NA	R	NA	R	R	S	R	R	R	NA	NA	R	S	S	NA
nguyen	SAMN06438991	573.139	train	NA	R	R	R	R	R	R	NA	R	NA	R	R	S	R	R	R	NA	NA	R	S	R	NA
nguyen	SAMN06438992	573.139	train	NA	R	R	R	R	R	R	NA	R	NA	NA	R	S	R	R	R	NA	NA	R	R	R	NA
nguyen	SAMN06438993	573.139	train	NA	S	R	S	R	R	R	NA	R	NA	R	NA	S	R	R	R	NA	NA	R	R	S	NA
nguyen	SAMN06438994	573.139	test	NA	S	R	R	R	R	R	NA	R	NA	R	R	S	S	R	S	NA	R	R	R	S	NA
nguyen	SAMN06438996	573.139	train	NA	S	R	R	R	R	R	NA	R	NA	S	S	S	R	R	R	NA	NA	R	R	S	NA
nguyen	SAMN06438997	573.139	train	NA	S	R	R	R	R	R	NA	R	NA	R	S	S	S	R	S	NA	R	R	R	R	NA
nguyen	SAMN06438999	573.139	train	NA	S	R	R	R	R	R	NA	R	NA	R	R	R	S	R	S	NA	S	S	R	R	NA
nguyen	SAMN06439000	573.139	train	NA	S	R	R	R	R	R	NA	R	NA	S	R	S	R	R	R	NA	NA	R	R	R	NA
nguyen	SAMN06439001	573.139	train	NA	R	R	R	R	R	R	NA	R	NA	S	R	S	S	R	S	NA	R	R	R	R	NA
nguyen	SAMN06439002	573.139	train	NA	S	R	R	R	R	R	NA	R	NA	R	S	S	S	R	S	NA	NA	S	R	S	NA
nguyen	SAMN06439003	573.139	train	NA	S	R	R	R	R	R	NA	R	NA	R	S	S	S	R	S	NA	NA	R	R	R	NA
nguyen	SAMN06439004	573.14	train	NA	R	R	R	R	R	R	NA	R	NA	R	R	S	R	R	R	NA	R	R	S	R	NA
nguyen	SAMN06439005	573.14	train	NA	S	R	R	R	R	R	NA	R	NA	R	R	S	R	R	R	NA	NA	R	R	S	NA
nguyen	SAMN06439007	573.14	train	NA	R	R	R	R	R	R	NA	R	NA	R	S	S	S	R	S	NA	NA	R	S	R	NA
nguyen	SAMN06439008	573.14	train	NA	S	S	R	R	R	R	NA	R	NA	S	NA	S	R	R	R	NA	NA	R	S	S	NA
nguyen	SAMN06439010	573.14	train	NA	S	R	R	R	R	R	NA	R	NA	NA	NA	R	R	R	R	NA	NA	R	R	R	NA
nguyen	SAMN06439011	573.14	train	NA	S	S	R	R	R	R	NA	R	NA	S	NA	S	R	R	R	NA	NA	R	S	S	NA
nguyen	SAMN06439012	573.14	train	NA	S	R	R	R	R	R	NA	R	NA	R	S	S	R	R	R	NA	NA	R	R	S	NA
nguyen	SAMN06439013	573.14	train	NA	S	R	R	R	R	R	NA	R	NA	R	R	R	R	R	R	NA	NA	R	S	S	NA
nguyen	SAMN06439014	573.14	train	NA	R	R	R	R	R	R	NA	R	NA	R	R	S	R	R	R	NA	R	R	S	R	NA
nguyen	SAMN06439015	573.14	train	NA	S	R	R	R	R	R	NA	R	NA	NA	R	R	R	R	R	NA	R	R	S	S	NA
nguyen	SAMN06439016	573.14	train	NA	S	NA	R	R	R	R	NA	S	NA	S	S	S	S	R	S	NA	NA	S	R	R	NA
nguyen	SAMN06439017	573.14	train	NA	S	R	R	R	R	R	NA	R	NA	NA	NA	R	S	R	S	NA	NA	R	R	R	NA
nguyen	SAMN07525376	573.129	train	NA	S	S	S	S	R	S	NA	S	NA	S	S	S	S	R	S	NA	R	S	S	S	NA
nguyen	SAMN07525377	573.13	train	NA	S	S	S	S	R	S	NA	S	NA	S	S	S	S	R	S	NA	S	S	S	S	NA
nguyen	SAMN07525378	573.129	train	NA	S	S	S	S	R	S	NA	S	NA	S	S	S	S	R	S	NA	S	S	S	S	NA
nguyen	SAMN07525379	573.129	train	NA	S	S	S	S	R	S	NA	S	NA	S	S	S	S	R	S	NA	NA	S	S	S	NA
nguyen	SAMN07525380	573.129	train	NA	S	S	S	S	R	S	NA	S	NA	S	S	S	S	R	S	NA	S	S	S	S	NA
nguyen	SAMN07525381	573.13	train	NA	S	S	S	S	R	S	NA	S	NA	S	S	S	S	R	S	NA	S	S	R	S	NA
nguyen	SAMN07525383	573.129	test	NA	S	S	S	S	R	S	NA	S	NA	S	S	S	S	R	S	NA	R	S	R	S	NA
nguyen	SAMN07525384	573.13	test	NA	S	S	S	R	R	S	NA	R	NA	S	R	S	S	R	S	NA	R	S	R	S	NA
nguyen	SAMN07525385	573.13	train	NA	S	S	S	S	R	S	NA	S	NA	S	S	S	S	R	S	NA	R	S	S	S	NA
nguyen	SAMN07525386	573.13	train	NA	S	S	S	S	R	S	NA	S	NA	S	S	S	S	R	S	NA	R	S	R	S	NA
nguyen	SAMN07525387	573.129	train	NA	S	S	S	S	R	S	NA	S	NA	S	S	S	S	R	S	NA	R	S	S	S	NA
nguyen	SAMN07525388	573.13	train	NA	S	S	S	S	R	S	NA	S	NA	S	S	S	S	R	S	NA	NA	S	S	S	NA
nguyen	SAMN07525389	573.13	test	NA	S	S	S	S	R	S	NA	S	NA	S	S	S	S	R	S	NA	R	S	R	S	NA
nguyen	SAMN07525390	573.13	train	NA	S	S	S	R	R	S	NA	S	NA	S	R	S	S	R	S	NA	S	S	S	S	NA
nguyen	SAMN07525391	573.129	train	NA	S	S	S	S	R	S	NA	S	NA	S	S	S	R	R	S	NA	R	S	S	S	NA
nguyen	SAMN07525392	573.13	test	NA	S	S	S	S	R	S	NA	S	NA	S	S	S	S	R	S	NA	R	S	R	S	NA
nguyen	SAMN07525393	573.13	train	NA	S	S	R	S	R	S	NA	S	NA	S	S	S	S	R	S	NA	S	S	S	S	NA
nguyen	SAMN07525394	573.13	train	NA	S	S	S	S	R	S	NA	S	NA	S	S	S	S	R	S	NA	R	S	R	S	NA
nguyen	SAMN07525395	573.129	train	NA	S	S	S	S	R	S	NA	S	NA	S	S	S	S	R	S	NA	NA	S	S	S	NA
nguyen	SAMN07525396	573.129	train	NA	S	S	S	S	R	S	NA	S	NA	S	S	S	S	R	S	NA	R	S	S	S	NA
nguyen	SAMN07525397	573.129	train	NA	S	S	S	S	R	S	NA	S	NA	S	S	S	S	R	S	NA	S	S	R	S	NA
nguyen	SAMN07525398	573.13	train	NA	S	S	S	S	R	S	NA	S	NA	S	S	S	R	R	S	NA	R	S	S	S	NA
nguyen	SAMN07525399	573.13	train	NA	S	S	S	S	R	S	NA	S	NA	S	S	S	S	R	S	NA	R	S	S	S	NA
nguyen	SAMN07525400	573.13	test	NA	S	S	S	R	R	S	NA	S	NA	S	S	S	R	R	S	NA	S	S	S	S	NA
nguyen	SAMN07525401	573.13	train	NA	S	S	S	S	R	S	NA	S	NA	S	S	S	S	R	S	NA	R	S	S	S	NA
nguyen	SAMN07525402	573.129	train	NA	S	S	S	S	R	S	NA	S	NA	S	S	S	S	R	S	NA	R	S	S	S	NA
nguyen	SAMN07525403	573.13	train	NA	S	S	S	S	R	S	NA	S	NA	S	S	S	S	R	S	NA	R	S	S	S	NA
nguyen	SAMN07525404	573.129	test	NA	S	S	S	S	R	S	NA	S	NA	S	S	S	S	R	S	NA	R	S	S	S	NA
nguyen	SAMN07525405	573.13	test	NA	S	S	S	S	R	S	NA	S	NA	S	S	S	S	R	S	NA	R	S	R	S	NA
nguyen	SAMN07525406	573.129	train	NA	S	S	S	S	R	S	NA	S	NA	S	S	S	S	R	S	NA	R	S	S	S	NA
nguyen	SAMN07525407	573.129	test	NA	S	S	S	S	R	S	NA	S	NA	S	S	S	S	R	S	NA	R	S	S	S	NA
nguyen	SAMN07525408	573.13	test	NA	S	S	S	R	R	S	NA	S	NA	S	S	S	S	R	S	NA	R	R	S	S	NA
nguyen	SAMN07525409	573.129	train	NA	R	S	S	R	R	S	NA	S	NA	S	S	S	S	R	S	NA	R	S	S	R	NA
nguyen	SAMN07525410	573.129	train	NA	S	S	S	S	R	S	NA	S	NA	S	S	S	S	R	S	NA	R	S	S	S	NA
nguyen	SAMN07525411	573.129	train	NA	S	S	S	S	R	S	NA	S	NA	S	S	S	S	R	S	NA	R	S	R	S	NA
nguyen	SAMN07525412	573.13	test	NA	S	S	S	S	R	S	NA	S	NA	S	S	S	S	R	S	NA	NA	S	S	S	NA
nguyen	SAMN07525413	573.13	train	NA	S	S	S	R	R	S	NA	R	NA	S	R	S	S	R	S	NA	NA	S	R	S	NA
nguyen	SAMN07525414	573.13	test	NA	S	S	S	S	R	S	NA	S	NA	S	S	S	S	R	S	NA	R	S	S	S	NA
nguyen	SAMN07525415	573.13	train	NA	S	R	R	R	R	R	NA	R	NA	R	R	R	S	R	S	NA	R	S	R	R	NA
nguyen	SAMN07525416	573.13	train	NA	S	S	S	S	R	S	NA	S	NA	S	S	S	S	R	S	NA	NA	S	S	S	NA
nguyen	SAMN07525418	573.129	train	NA	S	S	S	S	R	S	NA	S	NA	S	S	S	S	R	S	NA	R	S	S	S	NA
nguyen	SAMN07525419	573.129	test	NA	S	S	S	S	R	S	NA	S	NA	S	S	S	S	R	S	NA	S	S	S	S	NA
nguyen	SAMN07525420	573.13	test	NA	S	S	S	S	R	S	NA	S	NA	S	S	S	S	R	S	NA	NA	S	S	S	NA
nguyen	SAMN07525421	573.129	train	NA	S	S	S	R	R	S	NA	S	NA	S	R	S	S	R	S	NA	NA	S	S	S	NA
nguyen	SAMN07525422	573.129	test	NA	S	S	S	S	R	S	NA	S	NA	S	S	S	S	R	S	NA	R	S	S	S	NA
nguyen	SAMN07525423	573.129	test	NA	S	S	S	S	R	S	NA	S	NA	S	S	S	S	R	S	NA	S	S	S	S	NA
nguyen	SAMN07525424	573.129	test	NA	S	S	S	S	R	S	NA	S	NA	S	S	S	S	R	S	NA	R	S	S	S	NA
nguyen	SAMN07525425	573.13	train	NA	S	S	S	S	R	S	NA	S	NA	S	S	S	S	R	S	NA	R	S	S	S	NA
nguyen	SAMN07525426	573.129	train	NA	S	S	S	S	R	S	NA	S	NA	S	S	S	S	R	S	NA	R	S	S	S	NA
nguyen	SAMN07525427	573.13	test	NA	S	S	S	R	R	S	NA	R	NA	S	R	S	S	R	S	NA	NA	S	S	S	NA
nguyen	SAMN07525428	573.129	train	NA	S	S	S	S	R	S	NA	S	NA	S	S	S	S	R	S	NA	NA	S	S	S	NA
nguyen	SAMN07525429	573.129	train	NA	S	S	S	S	R	S	NA	S	NA	S	S	S	S	R	S	NA	NA	S	S	S	NA
nguyen	SAMN07525430	573.129	test	NA	S	S	S	S	R	S	NA	S	NA	S	S	S	S	R	S	NA	NA	S	S	S	NA
nguyen	SAMN07525432	573.129	train	NA	S	S	S	S	R	S	NA	S	NA	S	S	S	S	R	S	NA	NA	S	S	S	NA
nguyen	SAMN07525433	573.129	train	NA	S	S	S	S	R	S	NA	S	NA	S	S	S	S	R	S	NA	S	S	S	S	NA
nguyen	SAMN07525434	573.129	test	NA	S	S	S	S	R	S	NA	S	NA	S	S	S	S	R	S	NA	R	S	S	S	NA
nguyen	SAMN07525435	573.13	test	NA	S	S	S	S	R	S	NA	S	NA	S	S	S	S	R	S	NA	S	S	S	S	NA
nguyen	SAMN07525436	573.129	train	NA	S	S	S	S	R	S	NA	S	NA	S	S	S	S	R	S	NA	R	S	S	S	NA
nguyen	SAMN07525437	573.13	train	NA	S	S	S	S	R	S	NA	S	NA	S	S	S	S	R	S	NA	S	S	S	S	NA
nguyen	SAMN07525438	573.129	train	NA	S	S	S	S	R	S	NA	S	NA	S	S	S	S	R	S	NA	NA	S	S	S	NA
nguyen	SAMN07525439	573.13	train	NA	S	S	S	S	R	S	NA	S	NA	S	S	S	S	R	S	NA	S	S	S	S	NA
nguyen	SAMN07525440	573.13	train	NA	S	S	S	S	R	S	NA	S	NA	S	S	S	S	R	S	NA	R	S	S	S	NA
nguyen	SAMN07525441	573.13	train	NA	S	S	S	S	R	S	NA	S	NA	S	S	S	S	R	S	NA	R	S	S	S	NA
nguyen	SAMN07525442	573.129	train	NA	S	S	S	S	R	S	NA	S	NA	S	S	S	S	R	S	NA	NA	S	S	S	NA
nguyen	SAMN07525443	573.129	train	NA	S	S	S	S	R	S	NA	S	NA	S	S	S	S	R	S	NA	S	S	S	S	NA
nguyen	SAMN07525444	573.129	train	NA	S	S	S	S	R	S	NA	S	NA	S	S	S	S	R	S	NA	NA	S	S	S	NA
nguyen	SAMN07525445	573.129	test	NA	S	S	S	S	R	S	NA	S	NA	S	S	S	S	R	S	NA	R	S	S	S	NA
nguyen	SAMN07525446	573.129	train	NA	S	S	S	S	R	S	NA	S	NA	S	S	S	S	R	S	NA	R	S	S	S	NA
nguyen	SAMN07525447	573.129	train	NA	S	S	S	S	R	S	NA	S	NA	S	S	S	S	R	S	NA	R	S	S	S	NA
nguyen	SAMN07525448	573.129	test	NA	S	S	S	S	R	S	NA	S	NA	S	S	S	S	R	S	NA	S	S	S	S	NA
nguyen	SAMN07525449	573.13	train	NA	S	S	S	R	R	S	NA	R	NA	S	R	S	S	R	S	NA	S	S	R	S	NA
nguyen	SAMN07525450	573.129	train	NA	S	S	S	S	R	S	NA	S	NA	S	S	S	S	R	S	NA	R	S	R	S	NA
nguyen	SAMN07525451	573.129	train	NA	S	S	S	S	R	S	NA	S	NA	S	S	S	S	R	S	NA	R	S	S	S	NA
nguyen	SAMN07525453	573.13	train	NA	S	S	S	S	R	S	NA	S	NA	S	S	S	S	R	S	NA	R	S	S	S	NA
nguyen	SAMN07525454	573.13	train	NA	S	S	S	R	R	S	NA	S	NA	S	R	S	S	R	S	NA	S	S	R	S	NA
nguyen	SAMN07525455	573.13	train	NA	S	S	S	S	R	S	NA	S	NA	S	S	S	S	R	S	NA	R	S	S	S	NA
nguyen	SAMN07525456	573.13	train	NA	S	S	S	R	R	S	NA	S	NA	S	R	S	S	R	S	NA	R	S	S	S	NA
nguyen	SAMN07525457	573.13	train	NA	S	S	S	S	R	S	NA	S	NA	S	S	S	S	R	NA	NA	R	S	S	S	NA
nguyen	SAMN07525458	573.129	train	NA	S	R	R	R	NA	R	NA	NA	NA	S	S	R	S	R	S	NA	R	S	S	R	NA
nguyen	SAMN07525459	573.13	train	NA	S	R	R	R	R	R	NA	NA	NA	R	R	S	S	R	S	NA	NA	R	R	S	NA
nguyen	SAMN07525460	573.13	train	NA	S	R	R	R	R	R	NA	NA	NA	R	S	R	S	R	S	NA	R	R	R	R	NA
nguyen	SAMN07525461	573.129	train	NA	S	R	R	R	R	R	NA	NA	NA	NA	S	R	S	R	S	NA	R	R	R	R	NA
nguyen	SAMN07525462	573.13	train	NA	S	R	R	R	R	R	NA	NA	NA	R	R	S	R	R	R	NA	R	R	S	R	NA
nguyen	SAMN07525463	573.13	train	NA	S	R	R	R	R	R	NA	NA	NA	R	R	S	R	R	R	NA	NA	R	R	S	NA
nguyen	SAMN07525464	573.13	train	NA	R	R	R	R	R	R	NA	NA	NA	R	S	S	S	R	S	NA	R	R	R	R	NA
nguyen	SAMN07525465	573.129	train	NA	S	R	R	R	R	R	NA	NA	NA	R	S	S	S	R	S	NA	R	R	R	R	NA
nguyen	SAMN07525466	573.129	train	NA	S	R	R	R	R	R	NA	NA	NA	R	R	R	S	R	S	NA	R	R	S	R	NA
nguyen	SAMN07525467	573.13	train	NA	S	R	R	R	R	R	NA	NA	NA	R	S	R	S	R	S	NA	R	S	R	R	NA
nguyen	SAMN07525468	573.13	train	NA	R	R	R	R	R	R	NA	NA	NA	R	S	S	S	R	S	NA	NA	R	R	R	NA
nguyen	SAMN07525469	573.13	train	NA	S	R	R	R	R	R	NA	NA	NA	NA	R	S	S	R	S	NA	R	R	R	S	NA
nguyen	SAMN07525470	573.129	train	NA	S	R	R	R	R	R	NA	NA	NA	R	S	R	S	R	S	NA	NA	R	S	R	NA
nguyen	SAMN07525471	573.129	test	NA	S	R	R	R	R	R	NA	NA	NA	R	S	S	S	R	S	NA	R	R	R	R	NA
nguyen	SAMN07525472	573.13	train	NA	S	R	R	R	R	R	NA	NA	NA	R	S	S	S	R	S	NA	R	S	R	S	NA
nguyen	SAMN07525473	573.129	train	NA	S	R	R	R	R	R	NA	NA	NA	R	S	R	S	R	S	NA	R	R	R	R	NA
nguyen	SAMN07525474	573.13	train	NA	S	R	R	R	R	R	NA	NA	NA	R	S	R	S	R	S	NA	R	S	R	R	NA
nguyen	SAMN07525475	573.129	train	NA	S	R	R	R	R	R	NA	NA	NA	S	S	S	S	R	S	NA	S	S	S	S	NA
nguyen	SAMN07525476	573.129	train	NA	S	S	S	R	R	S	NA	NA	NA	S	S	S	S	R	S	NA	R	R	R	S	NA
nguyen	SAMN07525477	573.13	train	NA	S	R	R	R	R	R	NA	NA	NA	R	S	S	S	R	S	NA	R	S	S	S	NA
nguyen	SAMN07525478	573.13	train	NA	S	R	R	R	R	R	NA	NA	NA	S	S	S	S	R	S	NA	S	S	S	S	NA
nguyen	SAMN07525479	573.13	train	NA	S	R	R	R	R	R	NA	NA	NA	R	S	R	S	R	S	NA	R	R	S	R	NA
nguyen	SAMN07525480	573.13	train	NA	S	R	R	R	R	R	NA	NA	NA	R	S	S	S	R	S	NA	R	R	R	S	NA
nguyen	SAMN07525481	573.129	train	NA	S	R	R	R	R	R	NA	NA	NA	S	S	R	S	R	S	NA	R	S	S	R	NA
nguyen	SAMN07525482	573.129	train	NA	S	R	R	R	R	R	NA	NA	NA	R	R	S	S	R	S	NA	R	R	S	S	NA
nguyen	SAMN07525483	573.129	train	NA	S	R	R	R	R	R	NA	NA	NA	R	R	R	R	R	R	NA	R	R	S	S	NA
nguyen	SAMN07525484	573.129	train	NA	S	R	R	R	R	R	NA	NA	NA	R	S	R	S	R	S	NA	R	R	S	R	NA
nguyen	SAMN07525485	573.129	train	NA	S	R	R	R	R	R	NA	NA	NA	S	S	R	S	R	S	NA	R	S	S	R	NA
nguyen	SAMN07525486	573.13	train	NA	S	R	R	R	R	R	NA	NA	NA	R	S	S	S	R	S	NA	NA	S	R	R	NA
nguyen	SAMN07525487	573.13	train	NA	S	R	R	R	R	R	NA	NA	NA	R	S	S	S	R	S	NA	R	R	S	S	NA
nguyen	SAMN07525488	573.13	train	NA	S	R	R	R	R	R	NA	NA	NA	R	R	R	S	R	S	NA	R	S	R	R	NA
nguyen	SAMN07525489	573.129	train	NA	S	R	R	R	R	R	NA	NA	NA	R	S	R	S	R	S	NA	R	R	S	R	NA
nguyen	SAMN07525490	573.129	test	NA	S	R	R	R	R	R	NA	NA	NA	R	S	R	S	R	S	NA	R	R	R	R	NA
nguyen	SAMN07525491	573.13	train	NA	S	R	R	R	R	R	NA	NA	NA	R	R	R	R	R	R	NA	NA	R	R	R	NA
nguyen	SAMN07525492	573.13	train	NA	S	R	R	R	R	R	NA	NA	NA	R	S	S	S	R	S	NA	NA	R	R	R	NA
nguyen	SAMN07525493	573.129	train	NA	R	R	R	R	R	R	NA	NA	NA	R	R	R	S	R	S	NA	R	R	S	R	NA
nguyen	SAMN07525494	573.129	train	NA	S	R	R	R	R	R	NA	NA	NA	R	S	R	S	R	S	NA	R	S	R	R	NA
nguyen	SAMN07525495	573.13	train	NA	R	R	R	R	R	R	NA	NA	NA	R	R	R	R	R	R	NA	R	S	R	R	NA
nguyen	SAMN07525496	573.13	train	NA	S	R	R	R	R	R	NA	NA	NA	S	R	R	S	R	S	NA	R	S	R	R	NA
nguyen	SAMN07525497	573.13	train	NA	S	R	R	R	R	R	NA	NA	NA	R	S	R	R	R	S	NA	R	S	R	R	NA
nguyen	SAMN07525498	573.129	train	NA	R	R	R	R	R	R	NA	NA	NA	S	S	S	S	R	S	NA	NA	S	S	R	NA
nguyen	SAMN07525499	573.129	train	NA	S	R	R	R	R	R	NA	NA	NA	S	S	R	S	R	S	NA	NA	S	R	R	NA
nguyen	SAMN07525500	573.13	train	NA	S	R	R	R	R	R	NA	NA	NA	R	S	R	S	R	S	NA	NA	R	R	R	NA
nguyen	SAMN07525501	573.129	train	NA	R	R	R	R	R	R	NA	NA	NA	R	R	S	R	R	R	NA	NA	R	R	R	NA
nguyen	SAMN07525502	573.129	train	NA	S	R	R	R	R	R	NA	NA	NA	S	R	S	S	R	S	NA	NA	S	R	R	NA
nguyen	SAMN07525503	573.13	train	NA	S	R	R	R	R	R	NA	NA	NA	R	S	R	S	R	S	NA	NA	R	S	R	NA
nguyen	SAMN07525504	573.129	train	NA	S	R	R	R	R	R	NA	NA	NA	R	S	S	S	R	S	NA	R	R	R	R	NA
nguyen	SAMN07525505	573.129	train	NA	S	R	R	R	R	R	NA	NA	NA	S	R	R	S	R	S	NA	R	S	R	R	NA
nguyen	SAMN07525506	573.13	train	NA	S	R	R	R	R	R	NA	NA	NA	R	R	R	S	R	S	NA	R	R	R	R	NA
nguyen	SAMN07525507	573.13	train	NA	S	R	R	R	R	R	NA	NA	NA	R	S	R	S	R	S	NA	R	R	R	R	NA
nguyen	SAMN07525508	573.13	train	NA	S	R	R	R	R	R	NA	NA	NA	R	S	S	S	R	S	NA	R	S	S	R	NA
nguyen	SAMN07525509	573.13	train	NA	S	R	R	R	R	R	NA	NA	NA	R	S	R	S	R	S	NA	R	S	S	R	NA
nguyen	SAMN07525510	573.13	train	NA	S	R	R	R	R	R	NA	NA	NA	R	S	R	S	R	S	NA	NA	R	S	R	NA
nguyen	SAMN07525511	573.129	train	NA	R	R	R	R	R	R	NA	NA	NA	R	R	S	S	R	S	NA	NA	R	S	R	NA
nguyen	SAMN07525512	573.13	train	NA	S	R	R	R	R	R	NA	NA	NA	S	R	R	S	R	S	NA	NA	S	R	R	NA
nguyen	SAMN07525513	573.129	train	NA	S	R	R	R	R	R	NA	NA	NA	R	R	R	S	R	S	NA	R	R	R	R	NA
nguyen	SAMN07525514	573.13	train	NA	S	R	R	R	R	R	NA	NA	NA	S	S	S	S	R	S	NA	NA	S	S	S	NA
nguyen	SAMN07525515	573.13	test	NA	S	R	R	R	R	R	NA	NA	NA	R	R	S	R	R	R	NA	R	R	S	S	NA
nguyen	SAMN07525516	573.129	train	NA	R	R	R	R	R	R	NA	NA	NA	R	R	R	S	R	S	NA	NA	R	R	R	NA
nguyen	SAMN07525517	573.129	train	NA	S	S	R	R	R	S	NA	NA	NA	S	R	S	S	R	S	NA	NA	R	R	S	NA
nguyen	SAMN07525518	573.129	train	NA	R	R	R	R	R	R	NA	NA	NA	R	R	S	S	R	S	NA	R	R	S	R	NA
nguyen	SAMN07525519	573.129	train	NA	S	R	R	R	R	R	NA	NA	NA	R	R	S	S	R	S	NA	R	R	R	NA	NA
nguyen	SAMN07525520	573.129	train	NA	S	R	R	R	R	R	NA	NA	NA	R	R	S	R	R	R	NA	R	R	R	S	NA
nguyen	SAMN07525521	573.13	train	NA	S	R	R	R	R	R	NA	NA	NA	R	S	S	S	R	S	NA	NA	S	S	S	NA
nguyen	SAMN07525522	573.129	train	NA	S	R	R	R	R	R	NA	NA	NA	R	R	S	R	R	R	NA	R	R	S	R	NA
nguyen	SAMN07525523	573.13	train	NA	S	R	R	R	R	R	NA	NA	NA	R	S	R	S	R	S	NA	NA	R	R	R	NA
nguyen	SAMN07525525	573.13	train	NA	S	R	R	R	NA	R	NA	NA	NA	S	S	R	S	R	S	NA	R	S	S	R	NA
nguyen	SAMN07525526	573.129	train	NA	S	R	R	R	R	R	NA	NA	NA	R	S	R	S	R	S	NA	R	R	R	R	NA
nguyen	SAMN07525527	573.13	train	NA	S	R	R	R	R	R	NA	NA	NA	R	R	R	S	R	S	NA	NA	R	R	R	NA
nguyen	SAMN07525528	573.129	train	NA	S	R	R	R	R	R	NA	NA	NA	R	R	R	S	R	S	NA	R	R	S	R	NA
nguyen	SAMN07525530	573.129	test	NA	S	R	R	R	R	R	NA	NA	NA	S	S	R	S	R	S	NA	NA	S	S	R	NA
nguyen	SAMN07525531	573.129	train	NA	S	R	R	R	R	R	NA	NA	NA	R	S	S	S	R	S	NA	NA	S	S	R	NA
nguyen	SAMN07525532	573.129	train	NA	S	R	R	R	R	R	NA	NA	NA	R	R	S	R	R	R	NA	NA	R	R	S	NA
nguyen	SAMN07525533	573.129	train	NA	S	R	R	R	R	R	NA	NA	NA	R	R	R	S	R	S	NA	R	R	R	S	NA
nguyen	SAMN07525535	573.129	train	NA	S	R	R	R	R	R	NA	NA	NA	S	R	R	S	R	S	NA	R	S	R	R	NA
nguyen	SAMN07525536	573.129	train	NA	S	R	R	R	R	R	NA	NA	NA	S	R	R	S	R	S	NA	NA	S	R	R	NA
nguyen	SAMN07525537	573.13	train	NA	S	R	R	R	R	R	NA	NA	NA	R	R	S	R	R	R	NA	NA	R	S	S	NA
nguyen	SAMN07525538	573.129	train	NA	S	NA	R	R	R	R	NA	NA	NA	R	S	R	S	R	S	NA	R	R	R	R	NA
nguyen	SAMN07525539	573.13	train	NA	S	R	R	R	R	R	NA	NA	NA	R	S	R	R	R	S	NA	NA	R	R	R	NA
nguyen	SAMN07525540	573.129	train	NA	S	R	R	R	R	R	NA	NA	NA	NA	R	R	R	R	R	NA	NA	R	S	R	NA
nguyen	SAMN07525541	573.129	train	NA	S	R	R	R	R	R	NA	NA	NA	R	S	R	S	R	S	NA	R	S	R	R	NA
nguyen	SAMN07525542	573.129	test	NA	S	R	R	R	R	R	NA	NA	NA	R	S	S	S	R	S	NA	R	S	S	R	NA
nguyen	SAMN07525543	573.129	train	NA	S	R	R	R	R	R	NA	NA	NA	NA	R	R	R	R	R	NA	R	R	R	R	NA
nguyen	SAMN07525544	573.13	train	NA	S	R	R	R	R	R	NA	NA	NA	R	R	R	S	R	S	NA	R	R	R	R	NA
nguyen	SAMN07525545	573.13	train	NA	S	R	R	R	R	R	NA	NA	NA	R	S	S	S	R	S	NA	R	S	R	R	NA
nguyen	SAMN07525546	573.13	train	NA	S	R	R	R	R	R	NA	NA	NA	R	R	S	R	R	R	NA	R	R	R	R	NA
nguyen	SAMN07525548	573.129	train	NA	S	R	R	R	R	R	NA	NA	NA	NA	S	R	S	R	S	NA	R	R	S	R	NA
nguyen	SAMN07525549	573.13	train	NA	S	S	S	S	R	S	NA	NA	NA	S	S	S	S	R	S	NA	NA	S	S	S	NA
nguyen	SAMN07525550	573.129	train	NA	S	R	R	R	R	R	NA	NA	NA	R	NA	S	S	R	NA	NA	R	NA	S	R	NA
nguyen	SAMN07525551	573.129	train	NA	S	R	R	R	R	R	NA	NA	NA	R	NA	R	S	R	NA	NA	NA	NA	R	R	NA
nguyen	SAMN07525552	573.129	train	NA	S	S	S	R	R	R	NA	NA	NA	R	NA	S	S	R	S	NA	R	NA	R	S	NA
patric	SAMEA2273516	573.405	test	R	NA	NA	R	NA	R	NA	NA	R	NA	NA	S	R	S	NA	NA	NA	NA	R	NA	NA	NA
patric	SAMEA2273526	573.418	train	R	NA	NA	R	NA	R	NA	NA	R	NA	NA	R	R	S	NA	NA	NA	NA	R	NA	NA	NA
patric	SAMEA2273527	573.709	train	S	NA	NA	S	NA	R	NA	NA	R	NA	NA	R	S	S	NA	NA	NA	NA	S	NA	NA	NA
patric	SAMEA2273528	573.405	test	S	NA	NA	R	NA	R	NA	NA	R	NA	NA	S	S	S	NA	NA	NA	NA	S	NA	NA	NA
patric	SAMEA2273529	573.418	test	R	NA	NA	R	NA	R	NA	NA	R	NA	NA	S	S	S	NA	NA	NA	NA	R	NA	NA	NA
patric	SAMEA2273532	573.405	test	S	NA	NA	S	NA	R	NA	NA	R	NA	NA	R	S	S	NA	NA	R	NA	S	R	NA	NA
patric	SAMEA2273534	573.709	train	R	NA	NA	R	NA	R	NA	NA	R	NA	NA	R	R	S	NA	NA	R	NA	R	R	NA	NA
patric	SAMEA2273535	573.418	test	R	NA	NA	S	NA	R	NA	NA	R	NA	NA	R	S	S	NA	NA	R	NA	S	R	NA	NA
patric	SAMEA2273536	573.71	test	S	NA	NA	R	NA	R	NA	NA	R	NA	NA	R	S	S	NA	NA	R	NA	S	R	NA	NA
patric	SAMEA2273537	573.405	test	S	NA	NA	S	NA	S	NA	NA	R	NA	NA	R	S	S	NA	NA	R	NA	S	R	NA	NA
patric	SAMEA2273539	573.405	test	S	NA	NA	S	NA	R	NA	NA	R	NA	NA	R	S	S	NA	NA	S	NA	S	S	NA	NA
patric	SAMEA2273545	573.405	train	S	NA	NA	S	NA	R	NA	NA	R	NA	NA	R	S	S	NA	NA	R	NA	S	R	NA	NA
patric	SAMEA2273546	573.405	test	S	NA	NA	R	NA	R	NA	NA	R	NA	NA	S	R	S	NA	NA	S	NA	S	S	NA	NA
patric	SAMEA2273549	573.405	train	S	NA	NA	S	NA	R	NA	NA	R	NA	NA	R	S	S	NA	NA	R	NA	S	R	NA	NA
patric	SAMEA2273552	573.406	train	S	NA	NA	S	NA	R	NA	NA	R	NA	NA	R	S	S	NA	NA	R	NA	S	R	NA	NA
patric	SAMEA2273557	573.406	train	R	NA	NA	S	NA	R	NA	NA	S	NA	NA	S	S	S	NA	NA	R	NA	R	R	NA	NA
patric	SAMEA2273558	573.406	train	R	NA	NA	S	NA	R	NA	NA	S	NA	NA	S	S	S	NA	NA	R	NA	R	R	NA	NA
patric	SAMEA2273563	573.406	train	R	NA	NA	R	NA	R	NA	R	R	NA	NA	R	R	S	NA	NA	R	NA	R	R	NA	NA
patric	SAMEA2273564	573.418	train	R	NA	NA	R	NA	R	NA	R	R	NA	NA	S	R	S	NA	NA	R	NA	R	R	NA	NA
patric	SAMEA2273569	573.406	train	S	NA	NA	R	NA	R	NA	R	R	NA	NA	R	R	S	NA	NA	R	NA	R	R	NA	NA
patric	SAMEA2273570	573.406	train	S	NA	NA	S	NA	R	NA	S	R	NA	NA	R	S	S	NA	NA	R	NA	R	R	NA	NA
patric	SAMEA2273571	573.406	train	R	NA	NA	R	NA	R	NA	R	R	NA	NA	R	R	S	NA	NA	R	NA	R	R	NA	NA
patric	SAMEA2273574	573.406	test	R	NA	NA	S	NA	S	NA	S	R	NA	NA	R	S	S	NA	NA	R	NA	R	R	NA	NA
patric	SAMEA2273576	573.407	train	S	NA	NA	R	NA	R	NA	R	R	NA	NA	R	S	S	NA	NA	R	NA	S	R	NA	NA
patric	SAMEA2273577	573.418	train	R	NA	NA	R	NA	R	NA	R	R	NA	NA	S	R	S	NA	NA	S	NA	R	S	NA	NA
patric	SAMEA2273581	573.407	train	R	NA	NA	R	NA	R	NA	R	R	NA	NA	S	R	S	NA	NA	S	NA	S	S	NA	NA
patric	SAMEA2273582	573.407	train	S	NA	NA	S	NA	S	NA	S	R	NA	NA	R	S	S	NA	NA	R	NA	S	R	NA	NA
patric	SAMEA2273584	573.407	train	R	NA	NA	R	NA	R	NA	R	R	NA	NA	S	R	S	NA	NA	R	NA	R	R	NA	NA
patric	SAMEA2273585	573.407	test	S	NA	NA	S	NA	R	NA	S	S	NA	NA	R	S	S	NA	NA	R	NA	S	R	NA	NA
patric	SAMEA2273586	573.418	train	S	NA	NA	S	NA	S	NA	S	R	NA	NA	R	S	S	NA	NA	R	NA	S	R	NA	NA
patric	SAMEA2273593	573.418	test	R	NA	NA	R	NA	S	NA	R	R	NA	NA	S	R	S	NA	NA	S	NA	S	S	NA	NA
patric	SAMEA2273594	573.418	train	R	NA	NA	R	NA	R	NA	R	R	NA	NA	R	R	S	NA	NA	R	NA	S	R	NA	NA
patric	SAMEA2273595	573.419	train	S	NA	NA	S	NA	R	NA	S	S	NA	NA	R	S	S	NA	NA	R	NA	R	R	NA	NA
patric	SAMEA2273596	573.407	train	R	NA	NA	R	NA	S	NA	R	R	NA	NA	R	R	S	NA	NA	S	NA	S	S	NA	NA
patric	SAMEA2273598	573.407	train	R	NA	NA	R	NA	R	NA	R	R	NA	NA	R	S	S	NA	NA	R	NA	R	R	NA	NA
patric	SAMEA2273599	573.407	train	S	NA	NA	S	NA	R	NA	S	R	NA	NA	R	R	S	NA	NA	S	NA	S	S	NA	NA
patric	SAMEA2273600	573.407	train	S	NA	NA	S	NA	S	NA	S	R	NA	NA	R	S	S	NA	NA	R	NA	R	R	NA	NA
patric	SAMEA2273602	573.408	train	R	NA	NA	R	NA	R	NA	R	R	NA	NA	R	R	S	NA	NA	S	NA	R	R	NA	NA
patric	SAMEA2273603	573.408	test	R	NA	NA	S	NA	R	NA	S	R	NA	NA	R	S	S	NA	NA	S	NA	S	S	NA	NA
patric	SAMEA2273604	573.408	train	S	NA	NA	S	NA	S	NA	NA	R	NA	NA	R	S	S	NA	NA	R	NA	S	R	NA	NA
patric	SAMEA2273605	573.408	test	S	NA	NA	S	NA	S	NA	NA	R	NA	NA	R	S	S	NA	NA	R	NA	S	R	NA	NA
patric	SAMEA2273606	573.408	test	R	NA	NA	S	NA	R	NA	S	S	NA	NA	S	R	S	NA	NA	S	NA	R	S	NA	NA
patric	SAMEA2273611	573.408	test	S	NA	NA	S	NA	R	NA	S	R	NA	NA	R	S	S	NA	NA	R	NA	R	R	NA	NA
patric	SAMEA2273612	573.408	train	R	NA	NA	R	NA	R	NA	R	R	NA	NA	S	R	S	NA	NA	R	NA	S	R	NA	NA
patric	SAMEA2273613	573.419	train	R	NA	NA	R	NA	R	NA	R	R	NA	NA	S	S	S	NA	NA	S	NA	R	R	NA	NA
patric	SAMEA2273614	573.408	train	R	NA	NA	R	NA	R	NA	R	R	NA	NA	R	R	S	NA	NA	S	NA	S	S	NA	NA
patric	SAMEA2273615	573.408	train	R	NA	NA	R	NA	R	NA	R	R	NA	NA	R	R	S	NA	NA	S	NA	S	S	NA	NA
patric	SAMEA2273616	573.409	train	R	NA	NA	R	NA	R	NA	R	R	NA	NA	R	S	S	NA	NA	S	NA	S	S	NA	NA
patric	SAMEA2273619	573.409	test	S	NA	NA	R	NA	R	NA	R	R	NA	NA	R	S	S	NA	NA	S	NA	S	S	NA	NA
patric	SAMEA2273620	573.409	train	S	NA	NA	S	NA	S	NA	S	R	NA	NA	S	S	S	NA	NA	R	NA	S	R	NA	NA
patric	SAMEA2273621	573.419	train	R	NA	NA	R	NA	R	NA	R	R	NA	NA	R	R	S	NA	NA	S	NA	S	S	NA	NA
patric	SAMEA2273622	573.409	train	R	NA	NA	R	NA	R	NA	R	R	NA	NA	R	R	S	NA	NA	S	NA	R	S	NA	NA
patric	SAMEA2273624	573.409	test	R	NA	NA	R	NA	R	NA	R	R	NA	NA	S	R	S	NA	NA	S	NA	S	S	NA	NA
patric	SAMEA2273626	573.419	train	R	NA	NA	R	NA	R	NA	R	R	NA	NA	R	R	S	NA	NA	R	NA	R	R	NA	NA
patric	SAMEA2273629	573.409	train	R	NA	NA	R	NA	R	NA	R	R	NA	NA	R	R	S	NA	NA	S	NA	R	R	NA	NA
patric	SAMEA2273631	573.409	test	R	NA	NA	R	NA	R	NA	R	R	NA	NA	R	S	S	NA	NA	S	NA	S	S	NA	NA
patric	SAMEA2273632	573.409	train	R	NA	NA	R	NA	R	NA	R	R	NA	NA	S	R	S	NA	NA	S	NA	S	S	NA	NA
patric	SAMEA2273633	573.419	train	R	NA	NA	R	NA	R	NA	R	R	NA	NA	R	R	S	NA	NA	S	NA	S	R	NA	NA
patric	SAMEA2273634	573.409	test	S	NA	NA	S	NA	R	NA	S	R	NA	NA	S	S	S	NA	NA	S	NA	S	S	NA	NA
patric	SAMEA2273636	573.409	train	S	NA	NA	S	NA	S	NA	S	R	NA	NA	R	S	S	NA	NA	R	NA	S	R	NA	NA
patric	SAMEA2273637	573.41	train	R	NA	NA	R	NA	R	NA	R	R	NA	NA	S	R	S	NA	NA	R	NA	R	R	NA	NA
patric	SAMEA2273638	573.707	test	R	NA	NA	S	NA	R	NA	S	S	NA	NA	S	R	S	NA	NA	R	NA	S	R	NA	NA
patric	SAMEA2273640	573.419	test	R	NA	NA	S	NA	R	NA	S	R	NA	NA	R	S	S	NA	NA	S	NA	R	S	NA	NA
patric	SAMEA2273641	573.419	train	R	NA	NA	R	NA	R	NA	R	R	NA	NA	S	R	S	NA	NA	S	NA	S	R	NA	NA
patric	SAMEA2273642	573.705	train	R	NA	NA	R	NA	R	NA	R	R	NA	NA	R	S	S	NA	NA	R	NA	S	R	NA	NA
patric	SAMEA2273643	573.707	train	S	NA	NA	R	NA	R	NA	R	R	NA	NA	R	R	S	NA	NA	R	NA	S	R	NA	NA
patric	SAMEA2273644	573.705	train	R	NA	NA	R	NA	R	NA	R	R	NA	NA	S	R	S	NA	NA	R	NA	R	R	NA	NA
patric	SAMEA2273648	573.706	train	R	NA	NA	R	NA	R	NA	R	R	NA	NA	S	R	S	NA	NA	S	NA	S	S	NA	NA
patric	SAMEA2273649	573.704	test	S	NA	NA	S	NA	R	NA	S	R	NA	NA	R	S	S	NA	NA	R	NA	S	R	NA	NA
patric	SAMEA2273650	573.707	train	S	NA	NA	R	NA	R	NA	R	R	NA	NA	S	R	S	NA	NA	S	NA	S	R	NA	NA
patric	SAMEA2273652	573.419	test	R	NA	NA	R	NA	R	NA	R	R	NA	NA	S	R	S	NA	NA	S	NA	R	S	NA	NA
patric	SAMEA2273653	573.705	test	S	NA	NA	S	NA	R	NA	S	R	NA	NA	S	S	S	NA	NA	R	NA	S	R	NA	NA
patric	SAMEA2273654	573.419	train	R	NA	NA	R	NA	R	NA	R	R	NA	NA	S	S	S	NA	NA	S	NA	S	S	NA	NA
patric	SAMEA2273655	573.705	test	R	NA	NA	R	NA	S	NA	R	R	NA	NA	S	R	S	NA	NA	S	NA	R	S	NA	NA
patric	SAMEA2273658	573.707	train	R	NA	NA	R	NA	R	NA	R	R	NA	NA	R	R	S	NA	NA	R	NA	R	R	NA	NA
patric	SAMEA2273659	573.706	train	S	NA	NA	R	NA	R	NA	R	R	NA	NA	S	S	S	NA	NA	R	NA	S	R	NA	NA
patric	SAMEA2273660	573.705	train	R	NA	NA	R	NA	R	NA	R	R	NA	NA	R	R	S	NA	NA	R	NA	R	S	NA	NA
patric	SAMEA2273661	573.705	train	R	NA	NA	R	NA	R	NA	R	R	NA	NA	S	R	S	NA	NA	R	NA	R	R	NA	NA
patric	SAMEA2273662	573.42	train	R	NA	NA	R	NA	R	NA	R	R	NA	NA	S	R	S	NA	NA	S	NA	R	S	NA	NA
patric	SAMEA2273663	573.404	train	S	NA	NA	R	NA	R	NA	R	R	NA	NA	S	R	S	NA	NA	R	NA	S	R	NA	NA
patric	SAMEA2273664	573.706	train	R	NA	NA	R	NA	R	NA	R	R	NA	NA	S	S	S	NA	NA	S	NA	S	R	NA	NA
patric	SAMEA2273666	573.704	test	R	NA	NA	R	NA	S	NA	R	R	NA	NA	R	R	S	NA	NA	R	NA	R	R	NA	NA
patric	SAMEA2273668	573.42	train	R	NA	NA	R	NA	R	NA	R	R	NA	NA	S	R	S	NA	NA	S	NA	R	S	NA	NA
patric	SAMEA2273669	573.707	train	R	NA	NA	R	NA	R	NA	R	R	NA	NA	R	S	S	NA	NA	R	NA	R	R	NA	NA
patric	SAMEA2273671	573.706	train	R	NA	NA	R	NA	R	NA	R	R	NA	NA	S	R	S	NA	NA	R	NA	S	S	NA	NA
patric	SAMEA2273672	573.705	train	S	NA	NA	S	NA	S	NA	S	R	NA	NA	R	S	S	NA	NA	R	NA	S	R	NA	NA
patric	SAMEA2273673	573.704	train	S	NA	NA	S	NA	S	NA	S	R	NA	NA	R	S	S	NA	NA	R	NA	S	R	NA	NA
patric	SAMEA2273675	573.706	train	R	NA	NA	R	NA	R	NA	R	R	NA	NA	S	R	S	NA	NA	S	NA	S	S	NA	NA
patric	SAMEA2273676	573.704	train	R	NA	NA	R	NA	R	NA	R	R	NA	NA	S	S	S	NA	NA	S	NA	R	S	NA	NA
patric	SAMEA2273677	573.705	test	S	NA	NA	S	NA	S	NA	S	R	NA	NA	R	S	S	NA	NA	R	NA	S	R	NA	NA
patric	SAMEA2273679	573.42	train	R	NA	NA	R	NA	R	NA	R	R	NA	NA	S	R	S	NA	NA	R	NA	R	R	NA	NA
patric	SAMEA2273680	573.42	test	R	NA	NA	R	NA	R	NA	R	R	NA	NA	R	R	S	NA	NA	R	NA	R	R	NA	NA
patric	SAMEA2273681	573.704	train	R	NA	NA	R	NA	R	NA	R	R	NA	NA	S	R	S	NA	NA	R	NA	R	R	NA	NA
patric	SAMEA2273682	573.704	train	R	NA	NA	R	NA	R	NA	R	R	NA	NA	S	R	S	NA	NA	S	NA	S	S	NA	NA
patric	SAMEA2273683	573.707	train	R	NA	NA	R	NA	R	NA	R	R	NA	NA	R	R	S	NA	NA	R	NA	R	R	NA	NA
patric	SAMEA2273685	573.706	test	R	NA	NA	S	NA	S	NA	S	R	NA	NA	R	R	S	NA	NA	R	NA	R	R	NA	NA
patric	SAMEA2273689	573.708	train	R	NA	NA	R	NA	R	NA	R	R	NA	NA	S	S	S	NA	NA	R	NA	R	S	NA	NA
patric	SAMEA2273690	573.706	train	R	NA	NA	R	NA	R	NA	R	R	NA	NA	S	S	S	NA	NA	S	NA	S	S	NA	NA
patric	SAMEA2273691	573.707	test	S	NA	NA	S	NA	S	NA	S	R	NA	NA	R	S	S	NA	NA	R	NA	R	R	NA	NA
patric	SAMEA2273692	573.42	test	R	NA	NA	R	NA	R	NA	R	R	NA	NA	S	S	S	NA	NA	S	NA	R	S	NA	NA
patric	SAMEA2273693	573.42	train	R	NA	NA	R	NA	R	NA	R	R	NA	NA	S	R	S	NA	NA	R	NA	S	S	NA	NA
patric	SAMEA2273694	573.708	train	R	NA	NA	R	NA	R	NA	R	R	NA	NA	R	R	S	NA	NA	R	NA	R	R	NA	NA
patric	SAMEA2273695	573.42	train	R	NA	NA	R	NA	R	NA	R	R	NA	NA	R	R	S	NA	NA	R	NA	R	R	NA	NA
patric	SAMEA2273696	573.42	train	S	NA	NA	S	NA	S	NA	S	R	NA	NA	R	S	S	NA	NA	R	NA	S	R	NA	NA
patric	SAMEA2273698	573.707	train	R	NA	NA	R	NA	R	NA	R	R	NA	NA	R	R	S	NA	NA	R	NA	R	R	NA	NA
patric	SAMEA2273699	573.708	train	R	NA	NA	R	NA	R	NA	R	R	NA	NA	S	R	S	NA	NA	S	NA	R	S	NA	NA
patric	SAMEA2273702	573.706	train	S	NA	NA	S	NA	R	NA	S	R	NA	NA	R	S	S	NA	NA	R	NA	S	R	NA	NA
patric	SAMEA2273703	573.707	train	R	NA	NA	R	NA	R	NA	R	R	NA	NA	S	R	S	NA	NA	S	NA	S	S	NA	NA
patric	SAMEA2273704	573.707	train	R	NA	NA	S	NA	R	NA	S	R	NA	NA	S	S	S	NA	NA	R	NA	S	S	NA	NA
[truncated: 513 more rows]

## Sheet: P. mirabilis
data_source	isolate_name	sample_name	fraction	AMP	CIP	IMI	LEV
ndaro	SAMN04014870	PDT000331109.1	train	S	S	R	S
ndaro	SAMN04014900	PDT000197024.1	train	R	R	R	R
ndaro	SAMN04014996	PDT000217099.1	test	R	R	R	R
ndaro	SAMN04014997	PDT000219692.1	train	R	R	R	R
ndaro	SAMN04015000	PDT000217098.1	train	R	R	R	R
ndaro	SAMN07291520	PDT000358815.1	train	R	R	R	R
ndaro	SAMN07291522	PDT000311285.1	train	R	R	R	R
ndaro	SAMN07602702	PDT000326683.1	train	R	R	R	R

## Sheet: P. aeruginosa
data_source	sample_name	isolate_name	fraction	AMI	AZT	CAZ	CIP	FEP	GEN	IMI	LEV	MER	PTZ	TOB
ndaro	SAMN02673308	PDT000034122.1	train	NA	R	S	NA	NA	NA	NA	R	S	NA	NA
ndaro	SAMN03316892	PDT000050773.2	train	NA	R	R	NA	NA	NA	NA	R	R	R	NA
ndaro	SAMN03316899	PDT000050775.2	train	NA	R	R	NA	NA	NA	NA	R	R	R	NA
ndaro	SAMN04014895	PDT000167137.1	test	S	R	R	R	R	R	R	R	R	R	R
ndaro	SAMN04014905	PDT000167138.1	train	S	R	R	R	R	S	R	R	R	R	S
ndaro	SAMN04014931	PDT000167134.1	test	R	R	R	R	R	R	R	R	R	R	R
ndaro	SAMN04014933	PDT000167133.1	train	R	R	R	R	R	R	R	R	R	R	R
ndaro	SAMN04014935	PDT000167139.1	train	R	R	R	R	R	R	R	R	R	R	S
ndaro	SAMN04014936	PDT000294804.1	train	S	R	S	R	S	S	R	R	R	R	S
ndaro	SAMN04014941	PDT000167135.1	train	R	R	R	R	R	R	R	R	R	R	R
ndaro	SAMN04014944	PDT000167132.1	test	R	R	R	R	R	R	R	R	R	S	R
ndaro	SAMN04014946	PDT000167136.1	train	S	R	R	R	R	R	S	R	R	R	R
ndaro	SAMN04014951	PDT000331118.1	train	R	S	R	R	R	R	R	R	R	R	R
ndaro	SAMN04014952	PDT000380983.1	train	R	S	R	R	R	R	R	R	R	R	R
ndaro	SAMN04158502	PDT000103220.1	train	NA	NA	NA	NA	NA	S	NA	NA	NA	NA	NA
ndaro	SAMN04901620	PDT000292996.1	train	R	S	R	R	R	R	R	R	R	R	R
ndaro	SAMN04901631	PDT000352616.1	test	R	R	R	R	R	R	R	R	R	R	R
ndaro	SAMN07291494	PDT000294808.1	train	R	R	R	R	R	R	R	R	R	R	R
ndaro	SAMN07291495	PDT000352617.1	test	S	R	R	R	R	S	R	R	R	R	S
ndaro	SAMN07291496	PDT000292995.1	test	R	R	R	R	R	R	R	R	R	R	R
ndaro	SAMN07291497	PDT000292994.1	train	S	R	R	R	R	R	R	R	R	R	R
ndaro	SAMN07291498	PDT000294805.1	train	S	R	R	R	R	S	R	R	R	R	S
ndaro	SAMN07291499	PDT000292997.1	train	S	R	R	S	R	R	R	S	R	R	R
ndaro	SAMN07291500	PDT000292998.1	train	R	R	R	R	R	R	R	R	R	R	R
ndaro	SAMN07291502	PDT000294806.1	train	S	R	R	R	R	S	R	R	R	R	S
ndaro	SAMN07291503	PDT000292993.1	train	S	R	R	S	R	S	R	S	R	R	S
ndaro	SAMN07291532	PDT000311293.1	test	R	S	R	R	R	R	R	R	R	S	R
ndaro	SAMN07291533	PDT000311294.1	train	S	R	R	R	R	S	R	R	R	R	S
ndaro	SAMN07291534	PDT000311290.1	train	S	R	R	R	R	R	R	R	R	R	R
ndaro	SAMN07291535	PDT000311292.1	train	S	R	R	R	R	R	R	R	R	R	R
ndaro	SAMN07291536	PDT000311295.1	train	S	R	R	R	R	R	R	R	R	R	R
ndaro	SAMN07291537	PDT000311289.1	train	R	R	R	R	R	R	R	R	R	R	R
ndaro	SAMN07291538	PDT000311291.1	test	R	R	R	R	R	R	R	R	R	R	R
ndaro	SAMN07291539	PDT000326660.1	test	S	R	R	R	R	S	R	R	R	R	S
ndaro	SAMN07291540	PDT000336705.1	test	S	S	S	S	S	S	R	S	S	S	S
ndaro	SAMN07291542	PDT000352615.1	test	S	R	R	R	R	R	R	R	R	R	R
ndaro	SAMN07291548	PDT000343386.1	train	S	R	R	R	R	S	R	R	R	R	S
ndaro	SAMN07291549	PDT000352614.1	train	S	R	R	R	R	S	R	R	R	R	S
ndaro	SAMN07291550	PDT000352613.1	train	S	R	R	R	R	S	R	R	R	R	R
ndaro	SAMN07291551	PDT000343390.1	test	S	R	R	S	R	R	R	R	S	R	S
ndaro	SAMN07291553	PDT000343385.1	train	R	R	R	R	R	R	R	R	R	R	R
ndaro	SAMN07602569	PDT000326681.1	train	S	R	R	R	NA	S	R	R	R	R	S
ndaro	SAMN09788315	PDT000424946.1	train	S	R	R	R	R	S	R	R	R	R	S
ndaro	SAMN09788316	PDT000424963.1	train	S	S	R	S	R	NA	R	R	R	S	R
ndaro	SAMN09788317	PDT000424964.1	train	S	S	S	S	S	S	S	R	R	R	S
ndaro	SAMN09788318	PDT000424947.1	test	S	S	S	R	S	NA	R	R	R	R	R
ndaro	SAMN09788319	PDT000424944.1	train	R	R	R	R	R	NA	R	R	R	R	R
ndaro	SAMN09788320	PDT000424948.1	train	S	R	S	R	R	NA	R	R	R	R	R
ndaro	SAMN09788321	PDT000424965.1	train	S	R	R	R	R	NA	R	R	R	R	R
ndaro	SAMN09788322	PDT000424945.1	train	S	S	S	R	S	S	R	R	R	S	S
ndaro	SAMN09788323	PDT000424950.1	train	S	R	R	R	R	S	R	R	R	R	S
ndaro	SAMN09788324	PDT000424966.1	train	S	R	S	R	R	S	R	R	R	R	R
ndaro	SAMN09788325	PDT000424949.1	train	S	R	R	R	R	R	R	R	R	R	S
ndaro	SAMN09788326	PDT000424968.1	train	S	R	S	S	S	S	S	S	S	S	S
ndaro	SAMN09788327	PDT000424951.1	train	S	R	R	R	R	S	R	R	R	R	S
ndaro	SAMN09788328	PDT000424953.1	train	S	R	R	R	R	NA	R	R	R	R	R
ndaro	SAMN09788329	PDT000424952.1	train	S	R	R	R	R	NA	R	R	R	R	R
ndaro	SAMN09788330	PDT000424954.1	train	R	R	R	R	R	NA	R	R	R	R	R
ndaro	SAMN09788331	PDT000424955.1	train	S	R	R	R	R	NA	R	R	R	R	S
ndaro	SAMN09788332	PDT000424956.1	train	S	R	R	R	R	NA	R	R	R	R	R
ndaro	SAMN09788333	PDT000424957.1	test	S	S	S	S	S	S	R	S	R	S	S
ndaro	SAMN09788334	PDT000424958.1	train	R	R	R	R	R	NA	R	R	R	R	R
ndaro	SAMN09788335	PDT000424969.1	test	S	S	R	R	R	S	R	R	R	R	S
ndaro	SAMN09788336	PDT000424960.1	train	S	R	S	R	R	NA	R	R	R	R	R
ndaro	SAMN09788337	PDT000424959.1	train	S	R	R	R	R	R	S	R	R	R	S
ndaro	SAMN09788338	PDT000424961.1	train	S	S	S	R	S	S	S	S	S	S	S
ndaro	SAMN09788339	PDT000424975.1	train	S	R	S	R	R	S	R	R	R	R	S
ndaro	SAMN09788340	PDT000424970.1	train	S	S	S	R	S	R	R	R	S	S	S
ndaro	SAMN09788341	PDT000425005.1	train	S	R	R	R	R	S	S	R	R	R	S
ndaro	SAMN09788342	PDT000430052.1	train	S	R	S	R	S	S	S	R	S	S	S
ndaro	SAMN09788343	PDT000424976.1	train	S	R	S	R	S	S	S	R	S	R	S
ndaro	SAMN09788344	PDT000424978.1	train	S	S	S	S	S	S	R	S	R	S	S
ndaro	SAMN09788345	PDT000424977.1	train	S	R	R	R	R	S	S	R	S	R	S
ndaro	SAMN09788346	PDT000430053.1	train	R	R	R	R	R	S	S	R	S	R	S
ndaro	SAMN09788347	PDT000425024.1	train	R	R	R	R	R	NA	R	R	R	R	S
ndaro	SAMN09788348	PDT000425007.1	train	S	R	S	R	S	S	S	R	S	S	R
ndaro	SAMN09788349	PDT000425006.1	test	S	S	S	S	S	S	S	S	S	S	S
ndaro	SAMN09788350	PDT000424971.1	train	S	R	R	R	R	S	R	R	R	R	S
ndaro	SAMN09788351	PDT000430057.1	test	S	R	R	R	R	S	R	R	R	R	S
ndaro	SAMN09788352	PDT000424962.1	test	S	S	S	S	S	S	R	S	S	S	S
ndaro	SAMN09788353	PDT000425008.1	train	S	R	S	R	S	S	R	R	R	S	S
ndaro	SAMN09788354	PDT000424979.1	train	S	R	R	R	R	S	R	R	R	R	S
ndaro	SAMN09788355	PDT000425009.1	train	S	S	R	R	S	S	S	R	S	S	R
ndaro	SAMN09788356	PDT000424980.1	train	S	S	S	R	R	S	R	R	R	S	S
ndaro	SAMN09788357	PDT000424974.1	test	S	R	R	R	R	R	S	R	R	R	S
ndaro	SAMN09788358	PDT000425011.1	train	S	R	S	R	S	S	R	R	R	S	S
ndaro	SAMN09788359	PDT000424981.1	test	S	R	S	R	S	NA	R	R	R	S	R
ndaro	SAMN09788360	PDT000424984.1	train	S	R	S	R	R	S	R	R	R	R	S
ndaro	SAMN09788361	PDT000430054.1	test	S	S	S	S	S	S	S	S	S	S	S
ndaro	SAMN09788362	PDT000430056.1	train	S	R	R	R	R	S	R	R	R	R	S
ndaro	SAMN09788363	PDT000424982.1	train	S	S	S	S	S	S	S	S	S	S	S
ndaro	SAMN09788364	PDT000424983.1	train	S	R	S	S	S	S	S	S	S	S	S
ndaro	SAMN09788365	PDT000424972.1	train	R	R	R	R	R	NA	R	R	R	R	R
ndaro	SAMN09788366	PDT000424967.1	train	S	R	R	R	R	S	R	R	R	R	S
ndaro	SAMN09788367	PDT000424986.1	train	S	S	S	S	S	S	S	S	S	S	S
ndaro	SAMN09788368	PDT000424987.1	train	S	S	S	R	S	NA	R	R	R	S	R
ndaro	SAMN09788369	PDT000425010.1	train	S	S	S	S	S	S	S	S	S	S	S
ndaro	SAMN09788370	PDT000424988.1	train	S	S	S	R	S	R	S	R	S	S	R
ndaro	SAMN09788371	PDT000424990.1	train	S	S	S	S	S	S	R	S	S	S	S
ndaro	SAMN09788372	PDT000424989.1	train	S	S	S	R	S	S	S	R	S	S	S
ndaro	SAMN09788373	PDT000430055.1	train	S	S	S	S	S	S	S	S	S	S	S
ndaro	SAMN09788374	PDT000430058.1	train	S	R	S	R	S	S	S	R	S	R	S
ndaro	SAMN09788375	PDT000424973.1	train	S	S	S	S	S	S	S	S	S	S	S
ndaro	SAMN09788376	PDT000425012.1	train	S	R	S	R	S	S	R	R	R	S	S
ndaro	SAMN09788377	PDT000430059.1	test	S	R	S	S	S	S	S	S	S	S	S
ndaro	SAMN09788378	PDT000424991.1	train	S	R	R	S	S	S	S	S	S	R	S
ndaro	SAMN09788379	PDT000425013.1	train	S	R	R	R	R	NA	R	R	R	R	R
ndaro	SAMN09788380	PDT000424994.1	train	S	S	S	S	S	S	S	S	S	S	S
ndaro	SAMN09788381	PDT000425015.1	train	S	S	S	R	S	S	R	R	R	S	S
ndaro	SAMN09788382	PDT000424993.1	train	S	R	S	S	S	S	R	R	R	S	S
ndaro	SAMN09788383	PDT000424995.1	train	S	S	S	S	S	S	R	S	R	S	S
ndaro	SAMN09788384	PDT000424996.1	test	S	S	S	R	R	R	R	R	S	S	S
ndaro	SAMN09788385	PDT000424997.1	train	S	R	R	R	R	S	R	R	S	R	S
ndaro	SAMN09788386	PDT000425016.1	train	R	S	S	R	R	NA	R	R	R	S	R
ndaro	SAMN09788387	PDT000424999.1	train	S	R	S	R	S	S	S	R	S	R	S
ndaro	SAMN09788388	PDT000424998.1	train	S	S	S	S	S	S	S	S	S	S	S
ndaro	SAMN09788389	PDT000425014.1	train	S	S	S	S	S	S	S	S	S	S	S
ndaro	SAMN09788390	PDT000425000.1	train	S	S	S	S	S	S	S	S	S	S	S
ndaro	SAMN09788391	PDT000425001.1	train	S	S	S	R	S	S	S	R	S	S	S
ndaro	SAMN09788392	PDT000425018.1	test	S	S	S	R	R	S	R	R	R	S	S
ndaro	SAMN09788393	PDT000425003.1	train	S	R	R	R	R	S	R	R	R	R	S
ndaro	SAMN09788394	PDT000425019.1	train	S	S	S	R	S	S	R	R	S	S	S
ndaro	SAMN09788395	PDT000425004.1	train	S	R	R	R	R	S	R	R	R	R	S
ndaro	SAMN09788396	PDT000425002.1	test	S	S	S	S	S	S	R	S	S	S	S
ndaro	SAMN09788397	PDT000425017.1	train	S	S	S	S	S	S	S	S	S	S	S
ndaro	SAMN09788398	PDT000425020.1	train	S	S	S	S	S	S	S	S	S	S	S
ndaro	SAMN09788399	PDT000425028.1	train	S	S	S	S	S	S	R	S	R	S	S
ndaro	SAMN09788400	PDT000425030.1	train	S	S	S	R	R	S	S	R	S	S	S
ndaro	SAMN09788401	PDT000425021.1	train	S	R	R	R	R	NA	R	R	R	R	R
ndaro	SAMN09788402	PDT000425029.1	train	S	S	S	R	S	R	R	R	R	S	S
ndaro	SAMN09788403	PDT000425022.1	test	S	S	S	R	S	R	R	R	R	S	S
ndaro	SAMN09788404	PDT000425023.1	train	S	S	S	S	S	S	R	S	R	S	S
ndaro	SAMN09788405	PDT000425032.1	train	S	R	R	R	R	R	R	R	R	R	S
ndaro	SAMN09788406	PDT000425033.1	test	S	S	S	S	S	S	S	R	S	S	S
ndaro	SAMN09788407	PDT000425025.1	train	S	S	R	R	S	S	R	S	R	S	S
ndaro	SAMN09788408	PDT000425034.1	train	S	R	S	R	S	NA	R	R	R	S	R
ndaro	SAMN09788409	PDT000425035.1	train	S	S	S	S	S	S	R	R	R	S	S
ndaro	SAMN09788410	PDT000425031.1	train	S	S	S	S	S	S	S	S	S	S	S
ndaro	SAMN09788411	PDT000425026.1	train	S	S	S	S	S	S	R	S	R	S	S
ndaro	SAMN09788412	PDT000425027.1	train	R	R	S	R	R	NA	R	R	R	S	R
ndaro	SAMN09788413	PDT000424992.1	train	S	S	S	S	S	S	S	S	S	S	S
ndaro	SAMN09788414	PDT000424985.1	train	R	R	R	R	R	NA	R	R	S	R	R
kos_pa	SAMN03105380	AZPAE12135	train	S	NA	NA	NA	NA	NA	NA	S	S	NA	NA
kos_pa	SAMN03105381	AZPAE12136	train	S	NA	NA	NA	NA	NA	NA	R	S	NA	NA
kos_pa	SAMN03105382	AZPAE12137	train	R	NA	NA	NA	NA	NA	NA	R	R	NA	NA
kos_pa	SAMN03105383	AZPAE12138	train	R	NA	NA	NA	NA	NA	NA	R	S	NA	NA
kos_pa	SAMN03105384	AZPAE12140	train	S	NA	NA	NA	NA	NA	NA	S	R	NA	NA
kos_pa	SAMN03105385	AZPAE12142	train	R	NA	NA	NA	NA	NA	NA	R	R	NA	NA
kos_pa	SAMN03105386	AZPAE12143	train	S	NA	NA	NA	NA	NA	NA	R	R	NA	NA
kos_pa	SAMN03105388	AZPAE12145	train	R	NA	NA	NA	NA	NA	NA	R	R	NA	NA
kos_pa	SAMN03105389	AZPAE12146	train	S	NA	NA	NA	NA	NA	NA	S	S	NA	NA
kos_pa	SAMN03105390	AZPAE12147	train	R	NA	NA	NA	NA	NA	NA	R	R	NA	NA
kos_pa	SAMN03105391	AZPAE12148	train	R	NA	NA	NA	NA	NA	NA	R	S	NA	NA
kos_pa	SAMN03105392	AZPAE12149	train	R	NA	NA	NA	NA	NA	NA	R	R	NA	NA
kos_pa	SAMN03105393	AZPAE12150	test	S	NA	NA	NA	NA	NA	NA	R	S	NA	NA
kos_pa	SAMN03105394	AZPAE12151	train	R	NA	NA	NA	NA	NA	NA	R	R	NA	NA
kos_pa	SAMN03105396	AZPAE12153	train	R	NA	NA	NA	NA	NA	NA	R	R	NA	NA
kos_pa	SAMN03105397	AZPAE12154	train	R	NA	NA	NA	NA	NA	NA	R	R	NA	NA
kos_pa	SAMN03105398	AZPAE12155	train	S	NA	NA	NA	NA	NA	NA	R	S	NA	NA
kos_pa	SAMN03105399	AZPAE12156	train	R	NA	NA	NA	NA	NA	NA	R	R	NA	NA
kos_pa	SAMN03105400	AZPAE12409	train	S	NA	NA	NA	NA	NA	NA	S	S	NA	NA
kos_pa	SAMN03105401	AZPAE12410	train	S	NA	NA	NA	NA	NA	NA	R	S	NA	NA
kos_pa	SAMN03105402	AZPAE12411	train	S	NA	NA	NA	NA	NA	NA	S	S	NA	NA
kos_pa	SAMN03105403	AZPAE12412	test	S	NA	NA	NA	NA	NA	NA	S	S	NA	NA
kos_pa	SAMN03105404	AZPAE12413	train	R	NA	NA	NA	NA	NA	NA	R	R	NA	NA
kos_pa	SAMN03105405	AZPAE12414	train	S	NA	NA	NA	NA	NA	NA	R	R	NA	NA
kos_pa	SAMN03105406	AZPAE12415	train	R	NA	NA	NA	NA	NA	NA	R	R	NA	NA
kos_pa	SAMN03105407	AZPAE12416	train	R	NA	NA	NA	NA	NA	NA	R	R	NA	NA
kos_pa	SAMN03105408	AZPAE12417	test	S	NA	NA	NA	NA	NA	NA	R	S	NA	NA
kos_pa	SAMN03105409	AZPAE12418	train	R	NA	NA	NA	NA	NA	NA	R	S	NA	NA
kos_pa	SAMN03105410	AZPAE12419	train	S	NA	NA	NA	NA	NA	NA	R	S	NA	NA
kos_pa	SAMN03105411	AZPAE12420	train	S	NA	NA	NA	NA	NA	NA	R	S	NA	NA
kos_pa	SAMN03105412	AZPAE12421	test	R	NA	NA	NA	NA	NA	NA	R	S	NA	NA
kos_pa	SAMN03105413	AZPAE12422	train	R	NA	NA	NA	NA	NA	NA	R	S	NA	NA
kos_pa	SAMN03105414	AZPAE12423	train	R	NA	NA	NA	NA	NA	NA	S	S	NA	NA
kos_pa	SAMN03105415	AZPAE13756	test	R	NA	NA	NA	NA	NA	NA	R	R	NA	NA
kos_pa	SAMN03105416	AZPAE13757	train	R	NA	NA	NA	NA	NA	NA	R	R	NA	NA
kos_pa	SAMN03105417	AZPAE13848	train	R	NA	NA	NA	NA	NA	NA	R	S	NA	NA
kos_pa	SAMN03105418	AZPAE13850	train	R	NA	NA	NA	NA	NA	NA	R	R	NA	NA
kos_pa	SAMN03105419	AZPAE13853	train	R	NA	NA	NA	NA	NA	NA	R	R	NA	NA
kos_pa	SAMN03105420	AZPAE13856	test	R	NA	NA	NA	NA	NA	NA	R	S	NA	NA
kos_pa	SAMN03105421	AZPAE13858	train	R	NA	NA	NA	NA	NA	NA	R	R	NA	NA
kos_pa	SAMN03105422	AZPAE13860	test	R	NA	NA	NA	NA	NA	NA	R	R	NA	NA
kos_pa	SAMN03105423	AZPAE13864	train	R	NA	NA	NA	NA	NA	NA	R	S	NA	NA
kos_pa	SAMN03105424	AZPAE13866	train	S	NA	NA	NA	NA	NA	NA	S	S	NA	NA
kos_pa	SAMN03105425	AZPAE13872	train	R	NA	NA	NA	NA	NA	NA	R	R	NA	NA
kos_pa	SAMN03105426	AZPAE13876	train	S	NA	NA	NA	NA	NA	NA	R	R	NA	NA
kos_pa	SAMN03105427	AZPAE13877	train	R	NA	NA	NA	NA	NA	NA	R	R	NA	NA
kos_pa	SAMN03105428	AZPAE13879	train	S	NA	NA	NA	NA	NA	NA	R	R	NA	NA
kos_pa	SAMN03105429	AZPAE13880	train	R	NA	NA	NA	NA	NA	NA	R	R	NA	NA
kos_pa	SAMN03105430	AZPAE14352	train	S	NA	NA	NA	NA	NA	NA	S	S	NA	NA
kos_pa	SAMN03105431	AZPAE14353	train	S	NA	NA	NA	NA	NA	NA	R	R	NA	NA
kos_pa	SAMN03105432	AZPAE14359	train	S	NA	NA	NA	NA	NA	NA	R	R	NA	NA
kos_pa	SAMN03105433	AZPAE14372	train	S	NA	NA	NA	NA	NA	NA	R	R	NA	NA
kos_pa	SAMN03105434	AZPAE14373	train	S	NA	NA	NA	NA	NA	NA	S	R	NA	NA
kos_pa	SAMN03105435	AZPAE14379	train	S	NA	NA	NA	NA	NA	NA	R	R	NA	NA
kos_pa	SAMN03105436	AZPAE14381	test	R	NA	NA	NA	NA	NA	NA	R	R	NA	NA
kos_pa	SAMN03105437	AZPAE14390	train	S	NA	NA	NA	NA	NA	NA	S	S	NA	NA
kos_pa	SAMN03105438	AZPAE14393	train	S	NA	NA	NA	NA	NA	NA	S	S	NA	NA
kos_pa	SAMN03105439	AZPAE14394	train	S	NA	NA	NA	NA	NA	NA	R	R	NA	NA
kos_pa	SAMN03105440	AZPAE14395	train	S	NA	NA	NA	NA	NA	NA	S	S	NA	NA
kos_pa	SAMN03105441	AZPAE14398	train	S	NA	NA	NA	NA	NA	NA	S	S	NA	NA
kos_pa	SAMN03105442	AZPAE14402	train	S	NA	NA	NA	NA	NA	NA	S	S	NA	NA
kos_pa	SAMN03105443	AZPAE14403	train	S	NA	NA	NA	NA	NA	NA	R	R	NA	NA
kos_pa	SAMN03105444	AZPAE14404	train	S	NA	NA	NA	NA	NA	NA	S	S	NA	NA
kos_pa	SAMN03105445	AZPAE14410	train	S	NA	NA	NA	NA	NA	NA	S	S	NA	NA
kos_pa	SAMN03105446	AZPAE14415	test	S	NA	NA	NA	NA	NA	NA	R	S	NA	NA
kos_pa	SAMN03105447	AZPAE14422	train	S	NA	NA	NA	NA	NA	NA	R	R	NA	NA
kos_pa	SAMN03105448	AZPAE14437	train	S	NA	NA	NA	NA	NA	NA	R	S	NA	NA
kos_pa	SAMN03105449	AZPAE14441	train	S	NA	NA	NA	NA	NA	NA	R	R	NA	NA
kos_pa	SAMN03105450	AZPAE14442	train	R	NA	NA	NA	NA	NA	NA	R	R	NA	NA
kos_pa	SAMN03105451	AZPAE14443	test	S	NA	NA	NA	NA	NA	NA	R	S	NA	NA
kos_pa	SAMN03105452	AZPAE14453	test	R	NA	NA	NA	NA	NA	NA	R	R	NA	NA
kos_pa	SAMN03105453	AZPAE14463	test	R	NA	NA	NA	NA	NA	NA	R	R	NA	NA
kos_pa	SAMN03105454	AZPAE14499	train	S	NA	NA	NA	NA	NA	NA	S	S	NA	NA
kos_pa	SAMN03105455	AZPAE14505	test	S	NA	NA	NA	NA	NA	NA	R	R	NA	NA
kos_pa	SAMN03105456	AZPAE14509	train	S	NA	NA	NA	NA	NA	NA	S	S	NA	NA
kos_pa	SAMN03105457	AZPAE14526	train	S	NA	NA	NA	NA	NA	NA	S	S	NA	NA
kos_pa	SAMN03105458	AZPAE14533	train	S	NA	NA	NA	NA	NA	NA	S	S	NA	NA
kos_pa	SAMN03105459	AZPAE14535	test	S	NA	NA	NA	NA	NA	NA	R	S	NA	NA
kos_pa	SAMN03105460	AZPAE14538	train	S	NA	NA	NA	NA	NA	NA	R	R	NA	NA
kos_pa	SAMN03105461	AZPAE14550	train	S	NA	NA	NA	NA	NA	NA	S	S	NA	NA
kos_pa	SAMN03105462	AZPAE14554	test	S	NA	NA	NA	NA	NA	NA	R	R	NA	NA
kos_pa	SAMN03105463	AZPAE14557	train	S	NA	NA	NA	NA	NA	NA	S	R	NA	NA
kos_pa	SAMN03105464	AZPAE14566	test	S	NA	NA	NA	NA	NA	NA	R	S	NA	NA
kos_pa	SAMN03105465	AZPAE14570	train	S	NA	NA	NA	NA	NA	NA	R	S	NA	NA
kos_pa	SAMN03105466	AZPAE14687	train	R	NA	NA	NA	NA	NA	NA	R	R	NA	NA
kos_pa	SAMN03105467	AZPAE14688	train	R	NA	NA	NA	NA	NA	NA	R	R	NA	NA
kos_pa	SAMN03105468	AZPAE14689	train	R	NA	NA	NA	NA	NA	NA	R	R	NA	NA
kos_pa	SAMN03105469	AZPAE14690	train	S	NA	NA	NA	NA	NA	NA	R	R	NA	NA
kos_pa	SAMN03105470	AZPAE14691	train	S	NA	NA	NA	NA	NA	NA	S	R	NA	NA
kos_pa	SAMN03105471	AZPAE14692	train	R	NA	NA	NA	NA	NA	NA	R	R	NA	NA
kos_pa	SAMN03105472	AZPAE14693	train	S	NA	NA	NA	NA	NA	NA	R	S	NA	NA
kos_pa	SAMN03105473	AZPAE14694	train	R	NA	NA	NA	NA	NA	NA	R	R	NA	NA
kos_pa	SAMN03105474	AZPAE14695	train	S	NA	NA	NA	NA	NA	NA	R	S	NA	NA
kos_pa	SAMN03105475	AZPAE14697	train	S	NA	NA	NA	NA	NA	NA	R	S	NA	NA
kos_pa	SAMN03105476	AZPAE14698	train	S	NA	NA	NA	NA	NA	NA	R	S	NA	NA
kos_pa	SAMN03105477	AZPAE14699	train	S	NA	NA	NA	NA	NA	NA	R	R	NA	NA
kos_pa	SAMN03105478	AZPAE14700	train	R	NA	NA	NA	NA	NA	NA	R	R	NA	NA
kos_pa	SAMN03105479	AZPAE14701	train	S	NA	NA	NA	NA	NA	NA	R	S	NA	NA
kos_pa	SAMN03105480	AZPAE14702	train	S	NA	NA	NA	NA	NA	NA	R	R	NA	NA
kos_pa	SAMN03105481	AZPAE14703	train	S	NA	NA	NA	NA	NA	NA	R	R	NA	NA
kos_pa	SAMN03105482	AZPAE14704	train	S	NA	NA	NA	NA	NA	NA	R	R	NA	NA
kos_pa	SAMN03105483	AZPAE14705	train	S	NA	NA	NA	NA	NA	NA	R	R	NA	NA
kos_pa	SAMN03105484	AZPAE14706	train	R	NA	NA	NA	NA	NA	NA	R	R	NA	NA
kos_pa	SAMN03105485	AZPAE14707	test	R	NA	NA	NA	NA	NA	NA	R	R	NA	NA
kos_pa	SAMN03105486	AZPAE14708	train	S	NA	NA	NA	NA	NA	NA	R	R	NA	NA
kos_pa	SAMN03105487	AZPAE14710	train	S	NA	NA	NA	NA	NA	NA	R	R	NA	NA
kos_pa	SAMN03105488	AZPAE14711	test	S	NA	NA	NA	NA	NA	NA	R	S	NA	NA
kos_pa	SAMN03105489	AZPAE14712	train	R	NA	NA	NA	NA	NA	NA	R	R	NA	NA
kos_pa	SAMN03105490	AZPAE14713	test	R	NA	NA	NA	NA	NA	NA	R	R	NA	NA
kos_pa	SAMN03105491	AZPAE14714	test	R	NA	NA	NA	NA	NA	NA	R	R	NA	NA
kos_pa	SAMN03105492	AZPAE14715	test	S	NA	NA	NA	NA	NA	NA	R	R	NA	NA
kos_pa	SAMN03105493	AZPAE14716	train	R	NA	NA	NA	NA	NA	NA	R	R	NA	NA
kos_pa	SAMN03105494	AZPAE14717	train	S	NA	NA	NA	NA	NA	NA	R	R	NA	NA
kos_pa	SAMN03105495	AZPAE14718	train	R	NA	NA	NA	NA	NA	NA	R	R	NA	NA
kos_pa	SAMN03105496	AZPAE14719	train	S	NA	NA	NA	NA	NA	NA	R	R	NA	NA
kos_pa	SAMN03105497	AZPAE14720	train	R	NA	NA	NA	NA	NA	NA	R	R	NA	NA
kos_pa	SAMN03105498	AZPAE14721	train	S	NA	NA	NA	NA	NA	NA	R	R	NA	NA
kos_pa	SAMN03105499	AZPAE14722	train	S	NA	NA	NA	NA	NA	NA	R	R	NA	NA
kos_pa	SAMN03105500	AZPAE14723	train	S	NA	NA	NA	NA	NA	NA	R	R	NA	NA
kos_pa	SAMN03105501	AZPAE14724	test	S	NA	NA	NA	NA	NA	NA	R	R	NA	NA
kos_pa	SAMN03105502	AZPAE14725	train	S	NA	NA	NA	NA	NA	NA	R	S	NA	NA
kos_pa	SAMN03105503	AZPAE14726	train	S	NA	NA	NA	NA	NA	NA	R	S	NA	NA
kos_pa	SAMN03105504	AZPAE14727	test	S	NA	NA	NA	NA	NA	NA	R	R	NA	NA
kos_pa	SAMN03105505	AZPAE14728	test	S	NA	NA	NA	NA	NA	NA	R	R	NA	NA
kos_pa	SAMN03105506	AZPAE14729	test	R	NA	NA	NA	NA	NA	NA	R	R	NA	NA
kos_pa	SAMN03105507	AZPAE14730	train	R	NA	NA	NA	NA	NA	NA	R	R	NA	NA
kos_pa	SAMN03105508	AZPAE14731	train	R	NA	NA	NA	NA	NA	NA	R	R	NA	NA
kos_pa	SAMN03105509	AZPAE14732	train	S	NA	NA	NA	NA	NA	NA	S	R	NA	NA
kos_pa	SAMN03105510	AZPAE14809	train	S	NA	NA	NA	NA	NA	NA	S	S	NA	NA
kos_pa	SAMN03105511	AZPAE14810	test	S	NA	NA	NA	NA	NA	NA	S	S	NA	NA
kos_pa	SAMN03105512	AZPAE14811	train	R	NA	NA	NA	NA	NA	NA	R	R	NA	NA
kos_pa	SAMN03105513	AZPAE14812	test	S	NA	NA	NA	NA	NA	NA	S	S	NA	NA
kos_pa	SAMN03105514	AZPAE14813	train	S	NA	NA	NA	NA	NA	NA	S	S	NA	NA
kos_pa	SAMN03105515	AZPAE14814	train	S	NA	NA	NA	NA	NA	NA	S	S	NA	NA
kos_pa	SAMN03105516	AZPAE14815	train	S	NA	NA	NA	NA	NA	NA	S	S	NA	NA
kos_pa	SAMN03105517	AZPAE14816	test	S	NA	NA	NA	NA	NA	NA	S	S	NA	NA
kos_pa	SAMN03105518	AZPAE14817	train	S	NA	NA	NA	NA	NA	NA	S	S	NA	NA
kos_pa	SAMN03105519	AZPAE14818	train	S	NA	NA	NA	NA	NA	NA	R	S	NA	NA
kos_pa	SAMN03105520	AZPAE14819	train	R	NA	NA	NA	NA	NA	NA	R	R	NA	NA
kos_pa	SAMN03105521	AZPAE14820	train	S	NA	NA	NA	NA	NA	NA	S	S	NA	NA
kos_pa	SAMN03105522	AZPAE14821	train	R	NA	NA	NA	NA	NA	NA	R	R	NA	NA
kos_pa	SAMN03105523	AZPAE14822	train	R	NA	NA	NA	NA	NA	NA	R	R	NA	NA
kos_pa	SAMN03105524	AZPAE14823	test	S	NA	NA	NA	NA	NA	NA	S	S	NA	NA
kos_pa	SAMN03105525	AZPAE14824	train	S	NA	NA	NA	NA	NA	NA	R	S	NA	NA
kos_pa	SAMN03105526	AZPAE14825	train	S	NA	NA	NA	NA	NA	NA	R	S	NA	NA
kos_pa	SAMN03105527	AZPAE14826	test	S	NA	NA	NA	NA	NA	NA	R	S	NA	NA
kos_pa	SAMN03105528	AZPAE14827	test	S	NA	NA	NA	NA	NA	NA	R	R	NA	NA
kos_pa	SAMN03105529	AZPAE14828	train	S	NA	NA	NA	NA	NA	NA	S	S	NA	NA
kos_pa	SAMN03105530	AZPAE14829	train	S	NA	NA	NA	NA	NA	NA	S	R	NA	NA
kos_pa	SAMN03105531	AZPAE14830	train	R	NA	NA	NA	NA	NA	NA	R	S	NA	NA
kos_pa	SAMN03105532	AZPAE14831	train	S	NA	NA	NA	NA	NA	NA	S	S	NA	NA
kos_pa	SAMN03105533	AZPAE14832	test	S	NA	NA	NA	NA	NA	NA	S	S	NA	NA
kos_pa	SAMN03105534	AZPAE14833	train	R	NA	NA	NA	NA	NA	NA	R	S	NA	NA
kos_pa	SAMN03105535	AZPAE14834	train	R	NA	NA	NA	NA	NA	NA	R	R	NA	NA
kos_pa	SAMN03105536	AZPAE14835	test	S	NA	NA	NA	NA	NA	NA	R	R	NA	NA
kos_pa	SAMN03105537	AZPAE14836	test	S	NA	NA	NA	NA	NA	NA	R	R	NA	NA
kos_pa	SAMN03105538	AZPAE14837	test	S	NA	NA	NA	NA	NA	NA	R	R	NA	NA
kos_pa	SAMN03105539	AZPAE14838	train	S	NA	NA	NA	NA	NA	NA	R	R	NA	NA
kos_pa	SAMN03105540	AZPAE14839	test	S	NA	NA	NA	NA	NA	NA	R	R	NA	NA
kos_pa	SAMN03105541	AZPAE14840	train	R	NA	NA	NA	NA	NA	NA	R	S	NA	NA
kos_pa	SAMN03105542	AZPAE14841	train	S	NA	NA	NA	NA	NA	NA	S	S	NA	NA
kos_pa	SAMN03105543	AZPAE14842	train	S	NA	NA	NA	NA	NA	NA	R	S	NA	NA
kos_pa	SAMN03105544	AZPAE14843	train	S	NA	NA	NA	NA	NA	NA	R	S	NA	NA
kos_pa	SAMN03105545	AZPAE14844	train	S	NA	NA	NA	NA	NA	NA	S	S	NA	NA
kos_pa	SAMN03105546	AZPAE14845	train	S	NA	NA	NA	NA	NA	NA	S	S	NA	NA
kos_pa	SAMN03105547	AZPAE14846	test	S	NA	NA	NA	NA	NA	NA	R	R	NA	NA
kos_pa	SAMN03105548	AZPAE14847	train	S	NA	NA	NA	NA	NA	NA	S	S	NA	NA
kos_pa	SAMN03105549	AZPAE14848	test	S	NA	NA	NA	NA	NA	NA	S	S	NA	NA
kos_pa	SAMN03105550	AZPAE14850	train	S	NA	NA	NA	NA	NA	NA	R	S	NA	NA
kos_pa	SAMN03105551	AZPAE14851	train	S	NA	NA	NA	NA	NA	NA	S	S	NA	NA
kos_pa	SAMN03105552	AZPAE14852	train	R	NA	NA	NA	NA	NA	NA	R	R	NA	NA
kos_pa	SAMN03105553	AZPAE14853	train	R	NA	NA	NA	NA	NA	NA	R	R	NA	NA
kos_pa	SAMN03105554	AZPAE14855	train	S	NA	NA	NA	NA	NA	NA	R	S	NA	NA
kos_pa	SAMN03105555	AZPAE14856	test	S	NA	NA	NA	NA	NA	NA	S	S	NA	NA
kos_pa	SAMN03105556	AZPAE14857	train	S	NA	NA	NA	NA	NA	NA	S	S	NA	NA
kos_pa	SAMN03105557	AZPAE14858	train	S	NA	NA	NA	NA	NA	NA	S	S	NA	NA
kos_pa	SAMN03105558	AZPAE14859	train	S	NA	NA	NA	NA	NA	NA	S	S	NA	NA
kos_pa	SAMN03105559	AZPAE14860	train	S	NA	NA	NA	NA	NA	NA	R	S	NA	NA
kos_pa	SAMN03105560	AZPAE14861	test	S	NA	NA	NA	NA	NA	NA	R	S	NA	NA
kos_pa	SAMN03105561	AZPAE14862	train	S	NA	NA	NA	NA	NA	NA	R	S	NA	NA
kos_pa	SAMN03105562	AZPAE14863	train	S	NA	NA	NA	NA	NA	NA	R	S	NA	NA
kos_pa	SAMN03105563	AZPAE14864	train	S	NA	NA	NA	NA	NA	NA	S	S	NA	NA
kos_pa	SAMN03105564	AZPAE14865	train	R	NA	NA	NA	NA	NA	NA	R	R	NA	NA
kos_pa	SAMN03105565	AZPAE14866	train	S	NA	NA	NA	NA	NA	NA	S	S	NA	NA
kos_pa	SAMN03105566	AZPAE14867	train	S	NA	NA	NA	NA	NA	NA	S	S	NA	NA
kos_pa	SAMN03105567	AZPAE14868	train	S	NA	NA	NA	NA	NA	NA	S	S	NA	NA
kos_pa	SAMN03105568	AZPAE14869	train	S	NA	NA	NA	NA	NA	NA	R	S	NA	NA
kos_pa	SAMN03105569	AZPAE14870	train	R	NA	NA	NA	NA	NA	NA	R	R	NA	NA
kos_pa	SAMN03105570	AZPAE14871	train	S	NA	NA	NA	NA	NA	NA	S	S	NA	NA
kos_pa	SAMN03105571	AZPAE14872	train	S	NA	NA	NA	NA	NA	NA	R	R	NA	NA
kos_pa	SAMN03105572	AZPAE14873	train	S	NA	NA	NA	NA	NA	NA	S	S	NA	NA
kos_pa	SAMN03105573	AZPAE14874	train	S	NA	NA	NA	NA	NA	NA	R	R	NA	NA
kos_pa	SAMN03105574	AZPAE14875	train	S	NA	NA	NA	NA	NA	NA	S	S	NA	NA
kos_pa	SAMN03105575	AZPAE14876	train	S	NA	NA	NA	NA	NA	NA	S	S	NA	NA
kos_pa	SAMN03105576	AZPAE14877	train	S	NA	NA	NA	NA	NA	NA	R	S	NA	NA
kos_pa	SAMN03105577	AZPAE14878	test	S	NA	NA	NA	NA	NA	NA	R	R	NA	NA
kos_pa	SAMN03105578	AZPAE14879	train	S	NA	NA	NA	NA	NA	NA	R	S	NA	NA
kos_pa	SAMN03105579	AZPAE14880	train	S	NA	NA	NA	NA	NA	NA	R	S	NA	NA
kos_pa	SAMN03105580	AZPAE14881	train	S	NA	NA	NA	NA	NA	NA	R	S	NA	NA
kos_pa	SAMN03105581	AZPAE14882	train	S	NA	NA	NA	NA	NA	NA	R	R	NA	NA
kos_pa	SAMN03105582	AZPAE14883	train	S	NA	NA	NA	NA	NA	NA	S	S	NA	NA
kos_pa	SAMN03105583	AZPAE14884	train	S	NA	NA	NA	NA	NA	NA	S	R	NA	NA
kos_pa	SAMN03105584	AZPAE14885	train	S	NA	NA	NA	NA	NA	NA	S	S	NA	NA
kos_pa	SAMN03105585	AZPAE14886	test	S	NA	NA	NA	NA	NA	NA	S	R	NA	NA
kos_pa	SAMN03105586	AZPAE14887	train	R	NA	NA	NA	NA	NA	NA	R	R	NA	NA
kos_pa	SAMN03105587	AZPAE14888	test	S	NA	NA	NA	NA	NA	NA	R	S	NA	NA
kos_pa	SAMN03105588	AZPAE14889	train	S	NA	NA	NA	NA	NA	NA	S	S	NA	NA
kos_pa	SAMN03105589	AZPAE14890	train	S	NA	NA	NA	NA	NA	NA	R	R	NA	NA
kos_pa	SAMN03105590	AZPAE14891	train	S	NA	NA	NA	NA	NA	NA	S	S	NA	NA
kos_pa	SAMN03105591	AZPAE14892	train	S	NA	NA	NA	NA	NA	NA	S	R	NA	NA
kos_pa	SAMN03105592	AZPAE14893	train	S	NA	NA	NA	NA	NA	NA	S	S	NA	NA
kos_pa	SAMN03105593	AZPAE14894	train	S	NA	NA	NA	NA	NA	NA	S	R	NA	NA
kos_pa	SAMN03105594	AZPAE14895	train	S	NA	NA	NA	NA	NA	NA	S	S	NA	NA
kos_pa	SAMN03105595	AZPAE14897	train	S	NA	NA	NA	NA	NA	NA	S	S	NA	NA
kos_pa	SAMN03105596	AZPAE14898	test	S	NA	NA	NA	NA	NA	NA	S	S	NA	NA
kos_pa	SAMN03105597	AZPAE14899	train	S	NA	NA	NA	NA	NA	NA	S	S	NA	NA
kos_pa	SAMN03105598	AZPAE14900	train	S	NA	NA	NA	NA	NA	NA	R	R	NA	NA
kos_pa	SAMN03105599	AZPAE14901	train	S	NA	NA	NA	NA	NA	NA	S	S	NA	NA
kos_pa	SAMN03105600	AZPAE14902	train	R	NA	NA	NA	NA	NA	NA	S	R	NA	NA
kos_pa	SAMN03105601	AZPAE14903	train	S	NA	NA	NA	NA	NA	NA	S	S	NA	NA
kos_pa	SAMN03105602	AZPAE14904	train	S	NA	NA	NA	NA	NA	NA	R	R	NA	NA
kos_pa	SAMN03105603	AZPAE14905	test	S	NA	NA	NA	NA	NA	NA	R	S	NA	NA
kos_pa	SAMN03105604	AZPAE14906	test	S	NA	NA	NA	NA	NA	NA	R	S	NA	NA
kos_pa	SAMN03105605	AZPAE14907	train	S	NA	NA	NA	NA	NA	NA	S	R	NA	NA
kos_pa	SAMN03105606	AZPAE14908	train	S	NA	NA	NA	NA	NA	NA	S	S	NA	NA
kos_pa	SAMN03105607	AZPAE14909	train	S	NA	NA	NA	NA	NA	NA	R	R	NA	NA
kos_pa	SAMN03105608	AZPAE14910	train	S	NA	NA	NA	NA	NA	NA	S	S	NA	NA
kos_pa	SAMN03105609	AZPAE14911	train	S	NA	NA	NA	NA	NA	NA	R	S	NA	NA
kos_pa	SAMN03105610	AZPAE14912	train	R	NA	NA	NA	NA	NA	NA	R	R	NA	NA
kos_pa	SAMN03105611	AZPAE14913	train	S	NA	NA	NA	NA	NA	NA	S	S	NA	NA
kos_pa	SAMN03105612	AZPAE14914	test	S	NA	NA	NA	NA	NA	NA	R	S	NA	NA
kos_pa	SAMN03105613	AZPAE14915	train	S	NA	NA	NA	NA	NA	NA	R	S	NA	NA
kos_pa	SAMN03105614	AZPAE14916	train	R	NA	NA	NA	NA	NA	NA	R	R	NA	NA
kos_pa	SAMN03105615	AZPAE14917	train	S	NA	NA	NA	NA	NA	NA	R	R	NA	NA
kos_pa	SAMN03105616	AZPAE14918	train	S	NA	NA	NA	NA	NA	NA	S	S	NA	NA
kos_pa	SAMN03105617	AZPAE14919	train	S	NA	NA	NA	NA	NA	NA	S	S	NA	NA
kos_pa	SAMN03105618	AZPAE14920	test	S	NA	NA	NA	NA	NA	NA	R	R	NA	NA
kos_pa	SAMN03105619	AZPAE14921	train	S	NA	NA	NA	NA	NA	NA	R	S	NA	NA
kos_pa	SAMN03105620	AZPAE14922	train	R	NA	NA	NA	NA	NA	NA	R	R	NA	NA
kos_pa	SAMN03105621	AZPAE14923	train	R	NA	NA	NA	NA	NA	NA	R	R	NA	NA
kos_pa	SAMN03105622	AZPAE14924	test	S	NA	NA	NA	NA	NA	NA	S	S	NA	NA
kos_pa	SAMN03105623	AZPAE14925	train	S	NA	NA	NA	NA	NA	NA	S	S	NA	NA
kos_pa	SAMN03105624	AZPAE14926	test	S	NA	NA	NA	NA	NA	NA	R	R	NA	NA
kos_pa	SAMN03105625	AZPAE14927	train	S	NA	NA	NA	NA	NA	NA	S	S	NA	NA
kos_pa	SAMN03105626	AZPAE14928	train	S	NA	NA	NA	NA	NA	NA	S	S	NA	NA
kos_pa	SAMN03105627	AZPAE14929	train	R	NA	NA	NA	NA	NA	NA	R	R	NA	NA
kos_pa	SAMN03105628	AZPAE14930	test	S	NA	NA	NA	NA	NA	NA	S	S	NA	NA
kos_pa	SAMN03105629	AZPAE14931	train	S	NA	NA	NA	NA	NA	NA	R	R	NA	NA
kos_pa	SAMN03105630	AZPAE14932	train	S	NA	NA	NA	NA	NA	NA	S	R	NA	NA
kos_pa	SAMN03105631	AZPAE14933	test	R	NA	NA	NA	NA	NA	NA	R	S	NA	NA
kos_pa	SAMN03105632	AZPAE14934	train	S	NA	NA	NA	NA	NA	NA	S	S	NA	NA
kos_pa	SAMN03105633	AZPAE14935	train	S	NA	NA	NA	NA	NA	NA	S	S	NA	NA
kos_pa	SAMN03105634	AZPAE14936	train	S	NA	NA	NA	NA	NA	NA	R	S	NA	NA
kos_pa	SAMN03105635	AZPAE14937	train	S	NA	NA	NA	NA	NA	NA	R	R	NA	NA
kos_pa	SAMN03105636	AZPAE14938	test	S	NA	NA	NA	NA	NA	NA	R	R	NA	NA
kos_pa	SAMN03105637	AZPAE14939	train	S	NA	NA	NA	NA	NA	NA	R	R	NA	NA
kos_pa	SAMN03105638	AZPAE14940	train	S	NA	NA	NA	NA	NA	NA	R	R	NA	NA
kos_pa	SAMN03105639	AZPAE14941	train	S	NA	NA	NA	NA	NA	NA	S	S	NA	NA
kos_pa	SAMN03105640	AZPAE14942	train	S	NA	NA	NA	NA	NA	NA	S	R	NA	NA
kos_pa	SAMN03105641	AZPAE14943	train	S	NA	NA	NA	NA	NA	NA	S	S	NA	NA
kos_pa	SAMN03105642	AZPAE14944	train	S	NA	NA	NA	NA	NA	NA	S	S	NA	NA
kos_pa	SAMN03105643	AZPAE14945	test	S	NA	NA	NA	NA	NA	NA	S	S	NA	NA
kos_pa	SAMN03105644	AZPAE14946	train	S	NA	NA	NA	NA	NA	NA	R	R	NA	NA
kos_pa	SAMN03105645	AZPAE14947	train	S	NA	NA	NA	NA	NA	NA	R	R	NA	NA
kos_pa	SAMN03105646	AZPAE14948	train	S	NA	NA	NA	NA	NA	NA	S	R	NA	NA
kos_pa	SAMN03105647	AZPAE14949	train	R	NA	NA	NA	NA	NA	NA	S	R	NA	NA
kos_pa	SAMN03105648	AZPAE14950	train	S	NA	NA	NA	NA	NA	NA	R	S	NA	NA
kos_pa	SAMN03105649	AZPAE14951	train	R	NA	NA	NA	NA	NA	NA	R	R	NA	NA
kos_pa	SAMN03105650	AZPAE14952	train	S	NA	NA	NA	NA	NA	NA	S	S	NA	NA
kos_pa	SAMN03105651	AZPAE14953	test	S	NA	NA	NA	NA	NA	NA	S	S	NA	NA
kos_pa	SAMN03105652	AZPAE14954	train	S	NA	NA	NA	NA	NA	NA	R	R	NA	NA
kos_pa	SAMN03105653	AZPAE14955	test	S	NA	NA	NA	NA	NA	NA	S	S	NA	NA
kos_pa	SAMN03105654	AZPAE14956	train	R	NA	NA	NA	NA	NA	NA	R	R	NA	NA
kos_pa	SAMN03105655	AZPAE14957	train	S	NA	NA	NA	NA	NA	NA	R	S	NA	NA
kos_pa	SAMN03105656	AZPAE14958	train	R	NA	NA	NA	NA	NA	NA	R	R	NA	NA
kos_pa	SAMN03105657	AZPAE14959	train	R	NA	NA	NA	NA	NA	NA	R	R	NA	NA
kos_pa	SAMN03105658	AZPAE14960	train	S	NA	NA	NA	NA	NA	NA	S	S	NA	NA
kos_pa	SAMN03105659	AZPAE14961	test	S	NA	NA	NA	NA	NA	NA	R	R	NA	NA
kos_pa	SAMN03105660	AZPAE14962	train	S	NA	NA	NA	NA	NA	NA	S	S	NA	NA
kos_pa	SAMN03105661	AZPAE14963	train	S	NA	NA	NA	NA	NA	NA	R	R	NA	NA
kos_pa	SAMN03105662	AZPAE14964	train	S	NA	NA	NA	NA	NA	NA	S	S	NA	NA
kos_pa	SAMN03105663	AZPAE14965	train	S	NA	NA	NA	NA	NA	NA	S	S	NA	NA
kos_pa	SAMN03105664	AZPAE14967	train	S	NA	NA	NA	NA	NA	NA	S	S	NA	NA
kos_pa	SAMN03105665	AZPAE14968	train	S	NA	NA	NA	NA	NA	NA	R	R	NA	NA
kos_pa	SAMN03105666	AZPAE14969	train	S	NA	NA	NA	NA	NA	NA	R	S	NA	NA
kos_pa	SAMN03105667	AZPAE14970	train	S	NA	NA	NA	NA	NA	NA	R	R	NA	NA
kos_pa	SAMN03105668	AZPAE14971	test	S	NA	NA	NA	NA	NA	NA	S	S	NA	NA
kos_pa	SAMN03105669	AZPAE14972	train	S	NA	NA	NA	NA	NA	NA	S	S	NA	NA
kos_pa	SAMN03105670	AZPAE14973	train	S	NA	NA	NA	NA	NA	NA	S	R	NA	NA
kos_pa	SAMN03105671	AZPAE14974	train	S	NA	NA	NA	NA	NA	NA	S	S	NA	NA
kos_pa	SAMN03105672	AZPAE14975	test	S	NA	NA	NA	NA	NA	NA	S	S	NA	NA
kos_pa	SAMN03105673	AZPAE14976	train	S	NA	NA	NA	NA	NA	NA	R	R	NA	NA
kos_pa	SAMN03105674	AZPAE14977	train	S	NA	NA	NA	NA	NA	NA	S	S	NA	NA
kos_pa	SAMN03105675	AZPAE14978	train	S	NA	NA	NA	NA	NA	NA	R	R	NA	NA
kos_pa	SAMN03105676	AZPAE14979	train	S	NA	NA	NA	NA	NA	NA	R	S	NA	NA
kos_pa	SAMN03105677	AZPAE14980	train	S	NA	NA	NA	NA	NA	NA	R	R	NA	NA
kos_pa	SAMN03105678	AZPAE14981	test	S	NA	NA	NA	NA	NA	NA	S	S	NA	NA
kos_pa	SAMN03105679	AZPAE14982	train	S	NA	NA	NA	NA	NA	NA	S	S	NA	NA
kos_pa	SAMN03105680	AZPAE14983	test	S	NA	NA	NA	NA	NA	NA	R	R	NA	NA
kos_pa	SAMN03105681	AZPAE14984	train	R	NA	NA	NA	NA	NA	NA	R	R	NA	NA
kos_pa	SAMN03105682	AZPAE14985	train	S	NA	NA	NA	NA	NA	NA	S	S	NA	NA
kos_pa	SAMN03105683	AZPAE14986	train	S	NA	NA	NA	NA	NA	NA	R	S	NA	NA
kos_pa	SAMN03105684	AZPAE14987	train	S	NA	NA	NA	NA	NA	NA	S	S	NA	NA
kos_pa	SAMN03105685	AZPAE14988	train	S	NA	NA	NA	NA	NA	NA	R	S	NA	NA
kos_pa	SAMN03105686	AZPAE14989	train	S	NA	NA	NA	NA	NA	NA	R	R	NA	NA
kos_pa	SAMN03105687	AZPAE14990	train	S	NA	NA	NA	NA	NA	NA	S	S	NA	NA
kos_pa	SAMN03105688	AZPAE14991	train	S	NA	NA	NA	NA	NA	NA	S	S	NA	NA
kos_pa	SAMN03105689	AZPAE14992	train	S	NA	NA	NA	NA	NA	NA	S	S	NA	NA
kos_pa	SAMN03105690	AZPAE14993	train	S	NA	NA	NA	NA	NA	NA	R	S	NA	NA
kos_pa	SAMN03105691	AZPAE14994	train	S	NA	NA	NA	NA	NA	NA	S	R	NA	NA
kos_pa	SAMN03105692	AZPAE14995	train	S	NA	NA	NA	NA	NA	NA	S	S	NA	NA
kos_pa	SAMN03105693	AZPAE14996	train	S	NA	NA	NA	NA	NA	NA	S	S	NA	NA
kos_pa	SAMN03105694	AZPAE14997	train	S	NA	NA	NA	NA	NA	NA	R	S	NA	NA
kos_pa	SAMN03105695	AZPAE14998	train	S	NA	NA	NA	NA	NA	NA	S	S	NA	NA
kos_pa	SAMN03105696	AZPAE14999	train	S	NA	NA	NA	NA	NA	NA	S	S	NA	NA
kos_pa	SAMN03105697	AZPAE15000	train	S	NA	NA	NA	NA	NA	NA	R	R	NA	NA
kos_pa	SAMN03105698	AZPAE15001	train	S	NA	NA	NA	NA	NA	NA	S	R	NA	NA
kos_pa	SAMN03105699	AZPAE15002	test	R	NA	NA	NA	NA	NA	NA	R	R	NA	NA
kos_pa	SAMN03105700	AZPAE15003	train	R	NA	NA	NA	NA	NA	NA	R	R	NA	NA
kos_pa	SAMN03105701	AZPAE15004	train	S	NA	NA	NA	NA	NA	NA	S	S	NA	NA
kos_pa	SAMN03105702	AZPAE15005	train	S	NA	NA	NA	NA	NA	NA	R	S	NA	NA
kos_pa	SAMN03105703	AZPAE15006	train	S	NA	NA	NA	NA	NA	NA	R	R	NA	NA
kos_pa	SAMN03105704	AZPAE15007	test	S	NA	NA	NA	NA	NA	NA	R	S	NA	NA
kos_pa	SAMN03105705	AZPAE15008	train	S	NA	NA	NA	NA	NA	NA	R	R	NA	NA
kos_pa	SAMN03105706	AZPAE15009	test	S	NA	NA	NA	NA	NA	NA	R	S	NA	NA
kos_pa	SAMN03105707	AZPAE15010	train	S	NA	NA	NA	NA	NA	NA	R	S	NA	NA
kos_pa	SAMN03105708	AZPAE15011	train	S	NA	NA	NA	NA	NA	NA	R	R	NA	NA
kos_pa	SAMN03105709	AZPAE15012	train	S	NA	NA	NA	NA	NA	NA	S	S	NA	NA
kos_pa	SAMN03105710	AZPAE15013	train	S	NA	NA	NA	NA	NA	NA	S	S	NA	NA
kos_pa	SAMN03105711	AZPAE15014	train	S	NA	NA	NA	NA	NA	NA	S	S	NA	NA
kos_pa	SAMN03105712	AZPAE15015	train	S	NA	NA	NA	NA	NA	NA	R	S	NA	NA
kos_pa	SAMN03105713	AZPAE15016	train	S	NA	NA	NA	NA	NA	NA	R	S	NA	NA
kos_pa	SAMN03105714	AZPAE15017	train	S	NA	NA	NA	NA	NA	NA	R	S	NA	NA
kos_pa	SAMN03105715	AZPAE15018	train	S	NA	NA	NA	NA	NA	NA	R	S	NA	NA
kos_pa	SAMN03105716	AZPAE15019	train	S	NA	NA	NA	NA	NA	NA	S	S	NA	NA
kos_pa	SAMN03105717	AZPAE15020	train	S	NA	NA	NA	NA	NA	NA	R	R	NA	NA
kos_pa	SAMN03105718	AZPAE15021	train	R	NA	NA	NA	NA	NA	NA	R	S	NA	NA
kos_pa	SAMN03105719	AZPAE15022	test	S	NA	NA	NA	NA	NA	NA	R	S	NA	NA
kos_pa	SAMN03105720	AZPAE15023	test	S	NA	NA	NA	NA	NA	NA	R	R	NA	NA
kos_pa	SAMN03105721	AZPAE15024	train	S	NA	NA	NA	NA	NA	NA	S	S	NA	NA
kos_pa	SAMN03105722	AZPAE15025	train	S	NA	NA	NA	NA	NA	NA	S	S	NA	NA
kos_pa	SAMN03105723	AZPAE15026	train	S	NA	NA	NA	NA	NA	NA	S	S	NA	NA
kos_pa	SAMN03105724	AZPAE15027	test	S	NA	NA	NA	NA	NA	NA	S	S	NA	NA
kos_pa	SAMN03105725	AZPAE15028	train	S	NA	NA	NA	NA	NA	NA	S	S	NA	NA
kos_pa	SAMN03105726	AZPAE15029	train	R	NA	NA	NA	NA	NA	NA	R	R	NA	NA
kos_pa	SAMN03105727	AZPAE15030	train	S	NA	NA	NA	NA	NA	NA	R	R	NA	NA
kos_pa	SAMN03105728	AZPAE15031	train	S	NA	NA	NA	NA	NA	NA	S	S	NA	NA
kos_pa	SAMN03105729	AZPAE15032	train	S	NA	NA	NA	NA	NA	NA	S	S	NA	NA
kos_pa	SAMN03105730	AZPAE15033	test	S	NA	NA	NA	NA	NA	NA	S	S	NA	NA
kos_pa	SAMN03105731	AZPAE15034	train	S	NA	NA	NA	NA	NA	NA	R	S	NA	NA
kos_pa	SAMN03105732	AZPAE15035	test	S	NA	NA	NA	NA	NA	NA	R	R	NA	NA
kos_pa	SAMN03105733	AZPAE15036	train	S	NA	NA	NA	NA	NA	NA	S	S	NA	NA
kos_pa	SAMN03105734	AZPAE15037	train	S	NA	NA	NA	NA	NA	NA	S	S	NA	NA
kos_pa	SAMN03105735	AZPAE15038	train	S	NA	NA	NA	NA	NA	NA	S	R	NA	NA
kos_pa	SAMN03105736	AZPAE15039	train	S	NA	NA	NA	NA	NA	NA	S	S	NA	NA
kos_pa	SAMN03105737	AZPAE15040	test	S	NA	NA	NA	NA	NA	NA	R	R	NA	NA
kos_pa	SAMN03105738	AZPAE15041	test	S	NA	NA	NA	NA	NA	NA	S	S	NA	NA
kos_pa	SAMN03105739	AZPAE15042	train	S	NA	NA	NA	NA	NA	NA	S	S	NA	NA
kos_pa	SAMN03105740	AZPAE15043	train	S	NA	NA	NA	NA	NA	NA	S	S	NA	NA
kos_pa	SAMN03105741	AZPAE15044	train	S	NA	NA	NA	NA	NA	NA	S	S	NA	NA
kos_pa	SAMN03105742	AZPAE15045	train	S	NA	NA	NA	NA	NA	NA	S	S	NA	NA
kos_pa	SAMN03105743	AZPAE15046	train	S	NA	NA	NA	NA	NA	NA	R	R	NA	NA
kos_pa	SAMN03105744	AZPAE15047	train	R	NA	NA	NA	NA	NA	NA	R	R	NA	NA
kos_pa	SAMN03105745	AZPAE15048	test	S	NA	NA	NA	NA	NA	NA	S	R	NA	NA
kos_pa	SAMN03105746	AZPAE15049	train	S	NA	NA	NA	NA	NA	NA	S	S	NA	NA
kos_pa	SAMN03105747	AZPAE15050	train	S	NA	NA	NA	NA	NA	NA	S	S	NA	NA
kos_pa	SAMN03105748	AZPAE15051	train	S	NA	NA	NA	NA	NA	NA	R	R	NA	NA
kos_pa	SAMN03105749	AZPAE15052	train	S	NA	NA	NA	NA	NA	NA	S	S	NA	NA
kos_pa	SAMN03105750	AZPAE15053	train	S	NA	NA	NA	NA	NA	NA	S	S	NA	NA
kos_pa	SAMN03105751	AZPAE15054	train	S	NA	NA	NA	NA	NA	NA	R	R	NA	NA
kos_pa	SAMN03105752	AZPAE15055	train	S	NA	NA	NA	NA	NA	NA	S	S	NA	NA
kos_pa	SAMN03105753	AZPAE15056	train	S	NA	NA	NA	NA	NA	NA	R	R	NA	NA
kos_pa	SAMN03105754	AZPAE15057	train	S	NA	NA	NA	NA	NA	NA	R	S	NA	NA
kos_pa	SAMN03105755	AZPAE15058	train	S	NA	NA	NA	NA	NA	NA	S	S	NA	NA
kos_pa	SAMN03105756	AZPAE15059	train	S	NA	NA	NA	NA	NA	NA	S	S	NA	NA
kos_pa	SAMN03105757	AZPAE15060	train	S	NA	NA	NA	NA	NA	NA	R	S	NA	NA
kos_pa	SAMN03105758	AZPAE15061	train	S	NA	NA	NA	NA	NA	NA	S	S	NA	NA
kos_pa	SAMN03105759	AZPAE15062	test	S	NA	NA	NA	NA	NA	NA	S	S	NA	NA
kos_pa	SAMN03105760	AZPAE15063	train	NA	R	S	R	S	R	R	NA	NA	S	R
kos_pa	SAMN03105762	AZPAE15065	train	NA	R	S	R	R	S	S	NA	NA	R	S
kos_pa	SAMN03105763	AZPAE15066	test	NA	R	R	R	R	R	R	NA	NA	R	R
kos_pa	SAMN03105764	AZPAE15067	train	NA	R	R	R	R	S	R	NA	NA	R	S
kos_pa	SAMN03105765	AZPAE15068	train	NA	R	S	R	S	R	NA	NA	NA	NA	R
kos_pa	SAMN03105766	AZPAE15069	train	S	NA	NA	NA	NA	NA	NA	S	R	NA	NA
kos_pa	SAMN03105767	AZPAE15070	train	S	NA	NA	NA	NA	NA	NA	S	R	NA	NA
kos_pa	SAMN03105768	AZPAE15071	train	S	NA	NA	NA	NA	NA	NA	R	R	NA	NA
kos_pa	SAMN03105769	AZPAE15072	test	S	NA	NA	NA	NA	NA	NA	S	S	NA	NA
kos_pa	SAMN04901651	AZPAE15064	train	NA	S	S	R	S	R	S	NA	NA	S	S
patric	SAMN04901621	287.851	train	S	R	R	R	R	R	R	R	R	R	R
patric	SAMN04901622	287.851	train	S	S	S	R	S	R	R	R	R	S	R
patric	SAMN04901623	287.851	train	S	R	S	R	S	S	R	R	R	S	S
patric	SAMN04901624	287.851	train	S	S	S	R	S	R	R	R	S	S	R
patric	SAMN04901625	287.851	train	R	R	R	R	R	R	R	R	R	R	R
patric	SAMN04901626	287.852	train	S	S	S	R	S	R	R	R	S	S	R
patric	SAMN04901627	287.852	train	S	S	S	S	S	S	R	S	S	S	S
patric	SAMN04901628	287.852	train	S	S	S	S	S	S	S	S	S	S	S
patric	SAMN04901629	287.852	train	R	R	R	R	R	R	R	R	R	R	R
patric	SAMN04901632	287.852	train	R	S	R	R	R	R	R	R	R	R	R
patric	SAMN04901633	287.852	train	R	S	R	R	R	R	R	R	R	R	R
patric	SAMN04901635	287.852	train	R	R	R	R	R	R	R	R	R	R	R
patric	SAMN04901636	287.853	train	R	R	R	R	R	R	R	R	R	R	R
patric	SAMN04901637	287.853	test	S	S	S	S	S	S	R	S	S	S	S
patric	SAMN04901638	287.853	train	R	S	R	R	R	R	R	R	R	R	R
patric	SAMN04901639	287.853	train	R	R	R	R	R	R	R	R	R	R	R
patric	SAMN04901640	287.853	train	R	R	R	R	R	R	R	R	R	R	R
patric	SAMN04901642	287.853	train	S	R	R	R	R	S	S	R	R	R	S
patric	SAMN04901643	287.853	test	S	R	R	S	S	S	S	R	S	S	S
patric	SAMN04901644	287.853	train	R	S	R	R	R	R	R	R	R	R	R
patric	SAMN04901645	287.853	train	R	R	R	R	R	R	R	R	R	R	R
patric	SAMN04901646	287.853	train	S	S	S	S	S	S	R	S	R	S	S
patric	SAMN04901647	287.854	test	S	S	S	R	S	S	S	R	R	S	S
patric	SAMN04901648	287.854	train	S	S	S	S	S	S	S	S	S	S	S
patric	SAMN04901649	287.854	train	S	S	S	S	S	S	S	S	S	S	S
patric	SAMN04901650	287.854	train	R	S	S	R	S	R	S	R	R	S	R
patric	SAMN04901652	287.854	train	S	S	S	R	S	S	S	R	S	S	S
patric	SAMN04901653	287.854	train	S	S	S	R	S	R	S	R	S	S	S
patric	SAMN04901654	287.854	train	S	S	S	R	S	S	R	R	S	S	S
patric	SAMN04901655	287.854	train	S	S	R	R	S	R	R	R	R	S	R
patric	SAMN04901656	287.854	test	S	S	R	R	R	R	R	R	R	R	R
patric	SAMN04901657	287.855	train	S	S	S	R	R	S	R	R	R	S	S
patric	SAMN04901658	287.855	train	S	R	R	R	R	S	R	R	R	R	S
patric	SAMN04901659	287.855	test	S	S	S	R	S	S	R	R	R	S	S
patric	SAMN04901660	287.855	train	S	S	S	R	S	S	R	R	S	S	S
patric	SAMN04901662	287.855	test	S	S	S	R	S	R	R	R	S	S	R
patric	SAMN05463124	287.849	train	S	NA	R	NA	R	NA	NA	NA	NA	NA	NA
patric	SAMN05774241	287.312	test	NA	NA	R	NA	NA	NA	R	NA	NA	NA	NA
patric	SAMN05774242	287.311	train	NA	NA	R	NA	NA	NA	R	NA	NA	NA	NA
patric	SAMN05774243	287.312	train	NA	NA	R	NA	NA	NA	R	NA	NA	NA	NA
patric	SAMN05774244	287.313	train	NA	NA	R	NA	NA	NA	R	NA	NA	NA	NA
patric	SAMN05774245	287.312	train	NA	NA	R	NA	NA	NA	R	NA	NA	NA	NA
patric	SAMN05774247	287.312	test	NA	NA	R	NA	NA	NA	R	NA	NA	NA	NA
patric	SAMN05774248	287.311	train	NA	NA	R	NA	NA	NA	R	NA	NA	NA	NA
patric	SAMN05774250	287.312	train	NA	NA	R	NA	NA	NA	R	NA	NA	NA	NA
patric	SAMN05774251	287.313	train	NA	NA	R	NA	NA	NA	R	NA	NA	NA	NA
patric	SAMN05774252	287.31	train	NA	NA	R	NA	NA	NA	R	NA	NA	NA	NA
patric	SAMN05774253	287.311	train	NA	NA	R	NA	NA	NA	R	NA	NA	NA	NA
patric	SAMN05774255	287.311	train	NA	NA	R	NA	NA	NA	R	NA	NA	NA	NA
patric	SAMN05774256	287.311	test	NA	NA	R	NA	NA	NA	R	NA	NA	NA	NA
patric	SAMN05774257	287.311	test	NA	NA	R	NA	NA	NA	R	NA	NA	NA	NA
patric	SAMN05774258	287.313	train	NA	NA	R	NA	NA	NA	R	NA	NA	NA	NA
patric	SAMN05774259	287.312	train	NA	NA	R	NA	NA	NA	R	NA	NA	NA	NA
patric	SAMN05774260	287.312	train	NA	NA	R	NA	NA	NA	R	NA	NA	NA	NA
patric	SAMN05774261	287.313	test	NA	NA	R	NA	NA	NA	R	NA	NA	NA	NA
patric	SAMN05774262	287.311	train	NA	NA	R	NA	NA	NA	R	NA	NA	NA	NA
patric	SAMN05774263	287.312	train	NA	NA	R	NA	NA	NA	R	NA	NA	NA	NA
patric	SAMN05774264	287.312	train	NA	NA	R	NA	NA	NA	R	NA	NA	NA	NA
patric	SAMN05774265	287.312	train	NA	NA	R	NA	NA	NA	R	NA	NA	NA	NA
patric	SAMN05774266	287.311	train	NA	NA	R	NA	NA	NA	R	NA	NA	NA	NA
patric	SAMN07185576	287.407	test	NA	S	S	NA	S	NA	S	NA	S	S	NA
patric	SAMN07185577	287.407	test	NA	S	S	NA	S	NA	R	NA	R	S	NA
patric	SAMN07185578	287.406	train	NA	S	S	NA	S	NA	R	NA	R	S	NA
patric	SAMN07185579	287.407	train	NA	S	S	NA	S	NA	R	NA	S	S	NA
patric	SAMN07185580	287.408	test	NA	R	S	NA	R	NA	R	NA	R	S	NA
patric	SAMN07185581	287.406	train	NA	S	S	NA	S	NA	R	NA	R	S	NA
patric	SAMN07185582	287.407	train	NA	R	S	NA	R	NA	R	NA	R	S	NA
patric	SAMN07185583	287.407	train	NA	R	R	NA	R	NA	R	NA	S	S	NA
patric	SAMN07185681	287.406	train	NA	S	S	NA	S	NA	R	NA	S	S	NA
patric	SAMN07185682	287.406	test	NA	R	R	NA	R	NA	R	NA	S	S	NA
patric	SAMN07185683	287.405	test	NA	S	S	NA	S	NA	S	NA	S	S	NA
patric	SAMN07185684	287.406	train	NA	R	R	NA	S	NA	S	NA	S	R	NA
patric	SAMN07185685	287.408	train	NA	R	R	NA	R	NA	R	NA	R	R	NA
patric	SAMN07185686	287.406	test	NA	R	S	NA	S	NA	R	NA	S	S	NA
patric	SAMN07185687	287.406	test	NA	S	S	NA	S	NA	R	NA	S	S	NA
patric	SAMN07185688	287.407	train	NA	R	R	NA	R	NA	R	NA	R	R	NA
patric	SAMN07185689	287.408	train	NA	S	S	NA	S	NA	S	NA	S	S	NA
patric	SAMN07185690	287.408	train	NA	S	S	NA	R	NA	R	NA	S	S	NA
patric	SAMN07185691	287.406	train	NA	S	S	NA	S	NA	R	NA	S	S	NA
patric	SAMN07185692	287.406	train	NA	S	S	NA	S	NA	R	NA	S	S	NA
patric	SAMN07185693	287.407	train	NA	R	R	NA	R	NA	R	NA	R	S	NA
patric	SAMN07185694	287.407	train	NA	R	R	NA	R	NA	R	NA	R	S	NA
patric	SAMN07185695	287.406	test	NA	S	R	NA	S	NA	R	NA	R	S	NA
patric	SAMN07291501	287.57	train	S	R	R	R	R	R	R	R	R	R	R
patric	SAMN07291552	287.633	train	S	R	R	R	R	S	R	R	R	R	S
patric	SAMN05774246	287.312	train	NA	NA	R	NA	NA	NA	R	NA	NA	NA	NA
patric	SAMN05774249	287.313	test	NA	NA	R	NA	NA	NA	R	NA	NA	NA	NA
patric	SAMN05774254	287.311	test	NA	NA	R	NA	NA	NA	R	NA	NA	NA	NA
patric	SAMN07185680	287.407	train	NA	S	S	NA	S	NA	S	NA	S	S	NA
patric	SAMN07185696	287.406	train	NA	R	S	NA	R	NA	R	NA	R	R	NA

## Sheet: S. marcescens
data_source	sample_name	isolate_name	fraction	CIP	CRO	CTX	IMI	LEV	PTZ
ndaro	SAMN02356583	PDT000020606.1	train	S	S	NA	R	NA	NA
ndaro	SAMN02356590	PDT000020605.1	test	S	S	NA	NA	NA	NA
ndaro	SAMN02581399	PDT000026736.1	test	R	R	NA	NA	NA	R
ndaro	SAMN02581400	PDT000026735.1	test	S	S	NA	NA	NA	NA
ndaro	SAMN04014868	PDT000290070.1	train	R	S	S	S	R	S
ndaro	SAMN04014932	PDT000294799.1	train	S	S	S	R	S	S
ndaro	SAMN04014940	PDT000294800.1	train	R	S	S	R	S	S
ndaro	SAMN04014963	PDT000331121.1	train	S	S	S	R	S	S
ndaro	SAMN04014964	PDT000310202.1	test	S	S	S	R	S	S
ndaro	SAMN04014965	PDT000310200.1	test	S	S	S	R	S	S
ndaro	SAMN04014971	PDT000310201.1	test	S	S	S	R	S	S
ndaro	SAMN04014972	PDT000331107.1	train	S	S	S	R	S	S
ndaro	SAMN06311524	PDT000326647.1	train	S	S	NA	NA	S	NA
patric	SAMEA2273887	615.254	train	R	NA	NA	S	NA	S
patric	SAMEA2273888	615.155	train	R	NA	NA	S	NA	R
patric	SAMEA2273889	615.199	train	R	NA	NA	S	NA	R
patric	SAMEA2273891	615.259	train	R	NA	NA	S	NA	R
patric	SAMEA2273892	615.182	train	R	NA	NA	S	NA	R
patric	SAMEA2273893	615.211	train	R	NA	NA	S	NA	R
patric	SAMEA2273895	615.238	train	R	NA	NA	S	NA	R
patric	SAMEA2273896	615.215	train	R	NA	NA	S	NA	R
patric	SAMEA2273897	615.234	train	R	NA	NA	S	NA	R
patric	SAMEA2273898	615.217	train	R	NA	NA	S	NA	R
patric	SAMEA2273899	615.246	train	S	NA	NA	S	NA	R
patric	SAMEA2273900	615.296	test	R	NA	NA	S	NA	S
patric	SAMEA2273901	615.185	train	R	NA	NA	S	NA	R
patric	SAMEA2273902	615.305	test	R	NA	NA	S	NA	S
patric	SAMEA2273903	615.205	train	R	NA	NA	S	NA	R
patric	SAMEA2273904	615.282	test	R	NA	NA	S	NA	R
patric	SAMEA2273905	615.316	train	R	NA	NA	S	NA	R
patric	SAMEA2273907	615.297	train	R	NA	NA	S	NA	R
patric	SAMEA2273908	615.227	train	R	NA	NA	S	NA	R
patric	SAMEA2273909	615.239	test	R	NA	NA	S	NA	R
patric	SAMEA2273910	615.346	test	R	NA	R	S	NA	R
patric	SAMEA2273912	615.293	test	R	NA	R	S	NA	R
patric	SAMEA2273913	615.194	train	R	NA	R	S	NA	S
patric	SAMEA2273915	615.317	train	R	NA	R	S	NA	R
patric	SAMEA2273916	615.292	train	R	NA	R	S	NA	S
patric	SAMEA2273917	615.341	test	R	NA	R	S	NA	R
patric	SAMEA2273919	615.176	train	R	NA	R	S	NA	S
patric	SAMEA2273920	615.248	train	R	NA	R	S	NA	R
patric	SAMEA2273922	615.323	test	R	NA	R	S	NA	R
patric	SAMEA2273923	615.275	test	R	NA	R	S	NA	R
patric	SAMEA2273924	615.203	test	R	NA	R	S	NA	R
patric	SAMEA2273925	615.244	train	R	NA	R	S	NA	R
patric	SAMEA2273926	615.207	train	R	NA	R	S	NA	R
patric	SAMEA2273928	615.328	test	R	NA	R	S	NA	R
patric	SAMEA2273929	615.153	test	R	NA	R	S	NA	R
patric	SAMEA2273930	615.156	train	R	NA	R	S	NA	S
patric	SAMEA2273931	615.295	train	R	NA	R	S	NA	R
patric	SAMEA2273932	615.169	train	R	NA	R	S	NA	R
patric	SAMEA2273934	615.148	train	R	NA	R	S	NA	R
patric	SAMEA2273935	615.325	train	R	NA	R	S	NA	R
patric	SAMEA2273936	615.286	train	R	NA	R	S	NA	R
patric	SAMEA2273937	615.154	train	R	NA	R	S	NA	R
patric	SAMEA2273938	615.301	train	R	NA	R	S	NA	R
patric	SAMEA2273939	615.186	train	R	NA	R	S	NA	S
patric	SAMEA2273940	615.299	train	R	NA	R	S	NA	R
patric	SAMEA2273941	615.229	test	R	NA	R	S	NA	R
patric	SAMEA2273942	615.197	train	R	NA	R	S	NA	R
patric	SAMEA2273943	615.332	train	R	NA	R	S	NA	R
patric	SAMEA2273944	615.187	train	R	NA	R	S	NA	R
patric	SAMEA2273945	615.191	train	R	NA	R	S	NA	R
patric	SAMEA2273946	615.258	train	R	NA	R	S	NA	R
patric	SAMEA2273947	615.174	train	R	NA	R	S	NA	R
patric	SAMEA2273948	615.303	train	R	NA	R	S	NA	R
patric	SAMEA2273949	615.218	test	R	NA	R	S	NA	R
patric	SAMEA2273950	615.278	train	R	NA	R	S	NA	R
patric	SAMEA2273951	615.196	train	R	NA	R	S	NA	R
patric	SAMEA2273952	615.337	train	R	NA	R	S	NA	R
patric	SAMEA2273953	615.326	train	R	NA	R	S	NA	R
patric	SAMEA2273954	615.206	train	R	NA	R	S	NA	R
patric	SAMEA2273955	615.165	train	R	NA	R	S	NA	R
patric	SAMEA2273956	615.249	train	R	NA	R	S	NA	R
patric	SAMEA2273957	615.274	train	R	NA	R	S	NA	R
patric	SAMEA2273960	615.226	train	R	NA	R	S	NA	S
patric	SAMEA2273961	615.225	train	R	NA	R	S	NA	R
patric	SAMEA2273962	615.294	train	R	NA	R	S	NA	R
patric	SAMEA2273963	615.322	train	R	NA	R	S	NA	R
patric	SAMEA2273964	615.321	train	R	NA	R	S	NA	R
patric	SAMEA2273965	615.344	train	R	NA	R	S	NA	R
patric	SAMEA2273966	615.285	train	R	NA	R	S	NA	S
patric	SAMEA2273969	615.345	train	R	NA	R	S	NA	R
patric	SAMEA2273970	615.192	train	R	NA	R	S	NA	R
patric	SAMEA2273971	615.198	train	R	NA	R	S	NA	R
patric	SAMEA2273972	615.343	train	R	NA	R	S	NA	S
patric	SAMEA2273973	615.209	train	R	NA	R	S	NA	R
patric	SAMEA2273974	615.253	train	R	NA	R	S	NA	R
patric	SAMEA2273975	615.312	train	R	NA	R	S	NA	S
patric	SAMEA2273977	615.262	train	R	NA	R	S	NA	R
patric	SAMEA2273978	615.178	train	R	NA	R	S	NA	R
patric	SAMEA2273979	615.167	train	R	NA	R	S	NA	R
patric	SAMEA2273981	615.265	train	R	NA	R	S	NA	R
patric	SAMEA2273984	615.223	train	R	NA	R	R	NA	R
patric	SAMEA2273985	615.276	train	S	NA	R	S	NA	S
patric	SAMEA2273986	615.177	train	R	NA	R	S	NA	R
patric	SAMEA2273987	615.329	train	R	NA	R	S	NA	R
patric	SAMEA2273988	615.181	train	R	NA	R	S	NA	R
patric	SAMEA2273990	615.319	train	R	NA	R	S	NA	S
patric	SAMEA2273991	615.331	train	R	NA	R	S	NA	R
patric	SAMEA2273993	615.269	train	R	NA	R	S	NA	S
patric	SAMEA2273996	615.184	train	R	NA	R	S	NA	R
patric	SAMEA2273997	615.311	train	R	NA	R	S	NA	R
patric	SAMEA2273998	615.204	train	R	NA	R	S	NA	S
patric	SAMEA2274000	615.151	train	R	NA	R	S	NA	S
patric	SAMEA2274002	615.189	train	S	NA	R	S	NA	R
patric	SAMEA2274003	615.252	train	R	NA	R	S	NA	S
patric	SAMEA2274004	615.314	train	R	NA	R	S	NA	R
patric	SAMEA2274005	615.255	test	R	NA	R	S	NA	R
patric	SAMEA2274008	615.271	train	R	NA	R	S	NA	R
patric	SAMEA2274009	615.277	train	R	NA	R	S	NA	S
patric	SAMEA2274010	615.256	train	R	NA	R	S	NA	R
patric	SAMEA2274011	615.224	test	R	NA	R	S	NA	S
patric	SAMEA2274012	615.308	train	R	NA	R	S	NA	R
patric	SAMEA2274014	615.173	train	R	NA	R	S	NA	R
patric	SAMEA2274015	615.288	train	R	NA	R	S	NA	R
patric	SAMEA2274016	615.183	train	R	NA	R	S	NA	R
patric	SAMEA2274017	615.233	train	R	NA	R	S	NA	R
patric	SAMEA2274020	615.327	train	R	NA	R	S	NA	R
patric	SAMEA2274021	615.216	train	R	NA	R	S	NA	R
patric	SAMEA2274022	615.171	train	R	NA	R	S	NA	R
patric	SAMEA2274023	615.175	train	R	NA	R	S	NA	R
patric	SAMEA2274024	615.157	train	R	NA	R	S	NA	R
patric	SAMEA2274025	615.284	train	R	NA	R	S	NA	R
patric	SAMEA2274027	615.147	train	R	NA	R	S	NA	R
patric	SAMEA2274028	615.273	test	R	NA	R	S	NA	R
patric	SAMEA2274029	615.347	train	R	NA	R	S	NA	R
patric	SAMEA2274030	615.307	train	R	NA	R	S	NA	R
patric	SAMEA2274031	615.162	test	R	NA	R	S	NA	R
patric	SAMEA2274032	615.164	train	R	NA	R	S	NA	R
patric	SAMEA2274033	615.302	train	R	NA	R	S	NA	R
patric	SAMEA2274034	615.267	train	R	NA	R	S	NA	R
patric	SAMEA2274035	615.304	train	R	NA	R	S	NA	R
patric	SAMEA2274036	615.166	train	R	NA	R	S	NA	R
patric	SAMEA2274037	615.279	train	R	NA	R	S	NA	R
patric	SAMEA2274038	615.172	train	R	NA	R	S	NA	S
patric	SAMEA2274039	615.242	test	R	NA	R	S	NA	R
patric	SAMEA2274040	615.228	train	R	NA	R	S	NA	R
patric	SAMEA2274041	615.334	train	R	NA	R	S	NA	R
patric	SAMEA2274042	615.324	test	R	NA	R	S	NA	R
patric	SAMEA2274043	615.221	train	R	NA	R	S	NA	S
patric	SAMEA2274045	615.339	train	S	NA	R	S	NA	S
patric	SAMEA2274046	615.202	train	R	NA	R	S	NA	R
patric	SAMEA2274047	615.241	train	R	NA	R	S	NA	R
patric	SAMEA2274049	615.163	train	R	NA	R	S	NA	R
patric	SAMEA2274050	615.298	train	R	NA	R	S	NA	S
patric	SAMEA2274051	615.237	train	R	NA	R	S	NA	S
patric	SAMEA2274052	615.149	train	R	NA	R	S	NA	S
patric	SAMEA2274053	615.309	train	R	NA	R	S	NA	R
patric	SAMEA2274054	615.335	train	R	NA	R	S	NA	R
patric	SAMEA2274055	615.291	train	R	NA	R	S	NA	R
patric	SAMEA2274056	615.287	train	R	NA	R	S	NA	R
patric	SAMEA2274057	615.349	test	R	NA	R	S	NA	S
patric	SAMEA2274058	615.208	train	R	NA	R	S	NA	R
patric	SAMEA2274059	615.348	train	R	NA	R	S	NA	R
patric	SAMEA2274060	615.261	train	S	NA	R	R	NA	S
patric	SAMEA2274063	615.336	train	R	NA	R	S	NA	R
patric	SAMEA2274064	615.168	train	R	NA	R	S	NA	R
patric	SAMEA2274066	615.158	test	R	NA	R	S	NA	R
patric	SAMEA2274067	615.219	train	R	NA	R	S	NA	R
patric	SAMEA2274068	615.251	train	R	NA	R	S	NA	R
patric	SAMEA2274069	615.315	train	R	NA	R	S	NA	R
patric	SAMEA2274070	615.152	test	R	NA	R	S	NA	R
patric	SAMEA2274071	615.159	train	R	NA	R	S	NA	R
patric	SAMEA2274073	615.179	train	S	NA	R	S	NA	R
patric	SAMEA2274074	615.333	test	R	NA	R	S	NA	R
patric	SAMEA2274076	615.236	train	R	NA	R	S	NA	R
patric	SAMEA2274078	615.272	train	R	NA	R	S	NA	R
patric	SAMEA2274079	615.281	train	R	NA	R	S	NA	R
patric	SAMEA2274080	615.266	test	R	NA	R	S	NA	R
patric	SAMEA2274081	615.231	test	R	NA	R	S	NA	R
patric	SAMEA2274082	615.264	test	R	NA	R	S	NA	R
patric	SAMEA2274083	615.268	train	R	NA	R	S	NA	S
patric	SAMEA2274084	615.195	test	R	NA	R	S	NA	R
patric	SAMEA2274085	615.263	train	R	NA	R	S	NA	R
patric	SAMEA2274086	615.213	test	R	NA	R	S	NA	R
patric	SAMEA2274087	615.235	train	R	NA	R	S	NA	S
patric	SAMEA2274088	615.338	train	R	NA	R	S	NA	R
patric	SAMEA2274089	615.342	train	R	NA	R	S	NA	R
patric	SAMEA2274090	615.222	train	R	NA	R	R	NA	R
patric	SAMEA2274091	615.232	train	R	NA	R	S	NA	S
patric	SAMEA2274092	615.188	test	R	NA	R	S	NA	R
patric	SAMEA2274095	615.247	train	R	NA	S	S	NA	S
patric	SAMEA2274096	615.161	train	R	NA	R	S	NA	R
patric	SAMEA2274097	615.283	train	R	NA	R	S	NA	S
patric	SAMEA2274099	615.214	train	R	NA	R	S	NA	R
patric	SAMEA2274100	615.318	train	R	NA	R	S	NA	R
patric	SAMEA2274101	615.243	train	R	NA	R	S	NA	S
patric	SAMEA2274102	615.306	train	S	NA	R	S	NA	R
patric	SAMEA2274103	615.201	train	S	NA	R	S	NA	S
patric	SAMEA2274104	615.193	test	S	NA	R	S	NA	S
patric	SAMEA2274105	615.257	test	S	NA	R	S	NA	S
patric	SAMEA2274106	615.313	train	R	NA	R	S	NA	R
patric	SAMN04014962	615.636	test	S	S	S	R	S	S
patric	SAMN04022953	615.898	train	NA	NA	NA	R	NA	NA
patric	SAMN04022954	615.899	train	R	R	NA	NA	R	NA
patric	SAMN06311523	615.895	test	S	S	NA	NA	S	NA
patric	SAMN06311525	615.896	train	NA	R	NA	NA	NA	NA
patric	SAMN07410715	615.897	train	NA	R	NA	NA	NA	NA
patric	SAMEA2273911	615.289	test	R	NA	R	S	NA	R
patric	SAMEA2273918	615.19	train	R	NA	R	S	NA	R
patric	SAMEA2273921	615.23	train	R	NA	R	S	NA	R
patric	SAMEA2273927	615.27	test	R	NA	R	S	NA	R
patric	SAMEA2273958	615.34	train	R	NA	R	S	NA	R
patric	SAMEA2273976	615.3	train	R	NA	R	S	NA	R
patric	SAMEA2273980	615.24	train	R	NA	R	S	NA	R
patric	SAMEA2273983	615.2	train	R	NA	R	S	NA	R
patric	SAMEA2273989	615.32	train	R	NA	R	S	NA	R
patric	SAMEA2273994	615.16	train	R	NA	R	S	NA	R
patric	SAMEA2273999	615.15	train	R	NA	R	S	NA	R
patric	SAMEA2274001	615.17	train	R	NA	R	S	NA	R
patric	SAMEA2274006	615.245	train	R	NA	R	S	NA	R
patric	SAMEA2274007	615.26	train	R	NA	S	S	NA	R
patric	SAMEA2274019	615.22	train	R	NA	R	S	NA	R
patric	SAMEA2274026	615.29	train	R	NA	R	S	NA	R
patric	SAMEA2274048	615.33	train	R	NA	R	S	NA	R
patric	SAMEA2274062	615.31	train	R	NA	R	S	NA	R
patric	SAMEA2274065	615.25	train	R	NA	R	S	NA	R
patric	SAMEA2274072	615.28	train	R	NA	R	S	NA	R
patric	SAMEA2274075	615.21	train	R	NA	R	S	NA	R
patric	SAMEA2274077	615.212	train	R	NA	R	S	NA	R
patric	SAMEA2274094	615.18	train	R	NA	R	S	NA	S
			test	NA	NA	NA	NA	NA	NA

## Sheet: S. aureus
data_source	sample_name	isolate_name	fraction	CIP	CLI	CXM	ERY	GEN	LEV	MET	MOX	OXA	PEN	TET
patric	SAMEA1021787	1280.74	train	S	R	NA	R	R	NA	NA	NA	NA	NA	R
patric	SAMEA1021807	1280.94	train	S	R	NA	R	R	NA	NA	NA	NA	NA	R
patric	SAMEA1021821	1280.94	train	R	R	NA	R	R	NA	NA	NA	NA	NA	R
patric	SAMEA1021823	1280.94	train	S	R	NA	R	R	NA	NA	NA	NA	NA	R
patric	SAMEA1021832	1280.94	train	R	R	NA	R	R	NA	NA	NA	NA	NA	R
patric	SAMEA1021848	1280.94	train	R	R	NA	R	R	NA	NA	NA	NA	NA	R
patric	SAMEA1021849	1280.94	train	R	R	NA	R	R	NA	NA	NA	NA	NA	R
patric	SAMEA1021856	1280.94	train	R	R	NA	R	R	NA	NA	NA	NA	NA	R
patric	SAMEA1021870	1280.94	train	R	R	NA	R	R	NA	NA	NA	NA	NA	R
patric	SAMEA1021876	1280.94	train	R	R	NA	R	R	NA	NA	NA	NA	NA	R
patric	SAMEA1021877	1280.94	train	S	R	NA	R	R	NA	NA	NA	NA	NA	R
patric	SAMEA1021900	1280.94	train	R	R	NA	R	R	NA	NA	NA	NA	NA	R
patric	SAMEA1021909	1280.94	train	R	R	NA	R	R	NA	NA	NA	NA	NA	R
patric	SAMEA1021910	1280.94	train	R	R	NA	R	R	NA	NA	NA	NA	NA	R
patric	SAMEA1021914	1280.94	train	R	R	NA	R	R	NA	NA	NA	NA	NA	R
patric	SAMEA1021915	1280.94	train	R	R	NA	R	R	NA	NA	NA	NA	NA	R
patric	SAMEA1021922	1280.94	train	R	R	NA	R	R	NA	NA	NA	NA	NA	R
patric	SAMEA1021934	1280.94	train	R	R	NA	R	R	NA	NA	NA	NA	NA	R
patric	SAMEA1021951	1280.94	test	R	R	NA	R	R	NA	NA	NA	NA	NA	R
patric	SAMEA1021952	1280.94	test	R	R	NA	R	R	NA	NA	NA	NA	NA	R
patric	SAMEA1021954	1280.94	train	R	R	NA	R	R	NA	NA	NA	NA	NA	R
patric	SAMEA1021970	1280.94	test	R	R	NA	R	R	NA	NA	NA	NA	NA	R
patric	SAMEA1021972	1280.74	train	S	R	NA	R	R	NA	NA	NA	NA	NA	R
patric	SAMEA1021973	1280.94	test	R	R	NA	R	R	NA	NA	NA	NA	NA	R
patric	SAMEA1021981	1280.94	train	S	R	NA	R	R	NA	NA	NA	NA	NA	R
patric	SAMEA1021986	1280.94	train	R	R	NA	R	R	NA	NA	NA	NA	NA	R
patric	SAMEA1021994	1280.74	train	S	R	NA	R	R	NA	NA	NA	NA	NA	S
patric	SAMEA1021995	1280.94	train	R	R	NA	R	R	NA	NA	NA	NA	NA	R
patric	SAMEA1021999	1280.94	train	R	R	NA	R	R	NA	NA	NA	NA	NA	R
patric	SAMEA1022003	1280.74	train	S	R	NA	R	R	NA	NA	NA	NA	NA	S
patric	SAMEA1022005	1280.94	train	R	R	NA	R	R	NA	NA	NA	NA	NA	R
patric	SAMEA1022012	1280.94	train	R	R	NA	R	R	NA	NA	NA	NA	NA	R
patric	SAMEA1022014	1280.94	train	R	R	NA	R	R	NA	NA	NA	NA	NA	R
patric	SAMEA1022020	1280.74	train	S	R	NA	R	R	NA	NA	NA	NA	NA	R
patric	SAMEA2335069	1280.88	test	S	NA	NA	S	S	NA	S	NA	NA	R	S
patric	SAMEA2335071	1280.88	test	S	NA	NA	S	S	NA	S	NA	NA	S	S
patric	SAMEA2335072	1280.94	test	S	NA	NA	S	S	NA	S	NA	NA	S	S
patric	SAMEA2335073	1280.94	train	S	NA	NA	S	S	NA	S	NA	NA	R	R
patric	SAMEA2335074	1280.94	train	S	NA	NA	S	S	NA	S	NA	NA	R	S
patric	SAMEA2335075	1280.94	test	S	NA	NA	S	S	NA	S	NA	NA	R	R
patric	SAMEA2335076	1280.88	train	S	NA	NA	S	S	NA	S	NA	NA	R	S
patric	SAMEA2335077	1280.88	test	S	NA	NA	S	S	NA	S	NA	NA	S	S
patric	SAMEA2335078	1280.94	test	S	NA	NA	S	S	NA	S	NA	NA	S	S
patric	SAMEA2335079	1280.88	test	S	NA	NA	S	S	NA	S	NA	NA	S	S
patric	SAMEA2335080	1280.88	test	S	NA	NA	S	S	NA	S	NA	NA	S	S
patric	SAMEA2335081	1280.88	test	S	NA	NA	S	S	NA	S	NA	NA	R	S
patric	SAMEA2335083	1280.88	train	S	NA	NA	S	S	NA	S	NA	NA	R	S
patric	SAMEA2335085	1280.88	test	S	NA	NA	S	S	NA	S	NA	NA	R	S
patric	SAMEA2335086	1280.88	test	R	NA	NA	S	S	NA	S	NA	NA	R	S
patric	SAMEA2335087	1280.94	train	S	NA	NA	S	S	NA	S	NA	NA	R	S
patric	SAMEA2335088	1280.88	train	S	NA	NA	S	S	NA	S	NA	NA	R	S
patric	SAMEA2335090	1280.94	train	S	NA	NA	S	S	NA	S	NA	NA	R	S
patric	SAMEA2335091	1280.88	train	S	NA	NA	S	S	NA	S	NA	NA	R	S
patric	SAMEA2335092	1280.94	train	S	NA	NA	S	S	NA	S	NA	NA	R	S
patric	SAMEA2335093	1280.94	train	S	NA	NA	S	S	NA	S	NA	NA	S	S
patric	SAMEA2335094	1280.94	train	S	NA	NA	S	S	NA	S	NA	NA	R	S
patric	SAMEA2335095	1280.94	train	S	NA	NA	S	S	NA	S	NA	NA	R	S
patric	SAMEA2335096	1280.88	train	S	NA	NA	S	S	NA	S	NA	NA	R	S
patric	SAMEA2335097	1280.88	train	S	NA	NA	S	S	NA	S	NA	NA	R	S
patric	SAMEA2335098	1280.88	test	S	NA	NA	S	S	NA	S	NA	NA	S	S
patric	SAMEA2335099	1280.94	train	R	NA	NA	S	S	NA	S	NA	NA	S	S
patric	SAMEA2335100	1280.79	train	S	NA	NA	S	S	NA	S	NA	NA	S	S
patric	SAMEA2335101	1280.88	test	S	NA	NA	S	S	NA	S	NA	NA	R	S
patric	SAMEA2335102	1280.94	train	S	NA	NA	S	S	NA	S	NA	NA	R	S
patric	SAMEA2335103	1280.94	train	R	NA	NA	S	S	NA	S	NA	NA	S	S
patric	SAMEA2335104	1280.79	train	S	NA	NA	S	S	NA	S	NA	NA	R	S
patric	SAMEA2335105	1280.79	test	S	NA	NA	S	S	NA	S	NA	NA	S	S
patric	SAMEA2335106	1280.79	train	S	NA	NA	S	S	NA	S	NA	NA	R	S
patric	SAMEA2335107	1280.79	train	S	NA	NA	S	S	NA	S	NA	NA	R	S
patric	SAMEA2335108	1280.79	train	S	NA	NA	S	S	NA	S	NA	NA	R	S
patric	SAMEA2335110	1280.79	train	S	NA	NA	S	S	NA	S	NA	NA	R	S
patric	SAMEA2335111	1280.94	train	S	NA	NA	S	S	NA	S	NA	NA	R	S
patric	SAMEA2335112	1280.94	train	S	NA	NA	S	S	NA	S	NA	NA	R	S
patric	SAMEA2335114	1280.94	train	S	NA	NA	S	S	NA	S	NA	NA	R	S
patric	SAMEA2335115	1280.79	train	R	NA	NA	S	S	NA	S	NA	NA	R	S
patric	SAMEA2335116	1280.79	train	S	NA	NA	S	S	NA	S	NA	NA	R	S
patric	SAMEA2335117	1280.88	train	S	NA	NA	S	S	NA	S	NA	NA	R	R
patric	SAMEA2335118	1280.94	train	S	NA	NA	S	S	NA	S	NA	NA	S	S
patric	SAMEA2335120	1280.79	test	S	NA	NA	S	S	NA	S	NA	NA	R	S
patric	SAMEA2335121	1280.94	test	S	NA	NA	S	S	NA	S	NA	NA	S	S
patric	SAMEA2335122	1280.94	test	S	NA	NA	S	S	NA	S	NA	NA	S	S
patric	SAMEA2335123	1280.79	train	S	NA	NA	S	S	NA	S	NA	NA	R	S
patric	SAMEA2335124	1280.79	train	S	NA	NA	S	S	NA	S	NA	NA	R	S
patric	SAMEA2335126	1280.94	train	S	NA	NA	S	S	NA	S	NA	NA	R	S
patric	SAMEA2335127	1280.94	test	S	NA	NA	S	S	NA	S	NA	NA	S	S
patric	SAMEA2335128	1280.79	test	S	NA	NA	S	S	NA	S	NA	NA	S	S
patric	SAMEA2335129	1280.94	train	S	NA	NA	S	S	NA	S	NA	NA	R	S
patric	SAMEA2335130	1280.79	train	S	NA	NA	S	S	NA	S	NA	NA	S	S
patric	SAMEA2335131	1280.97	train	S	NA	NA	S	S	NA	S	NA	NA	R	S
patric	SAMEA2335132	1280.79	train	R	NA	NA	S	S	NA	S	NA	NA	R	S
patric	SAMEA2335133	1280.79	train	R	NA	NA	S	S	NA	R	NA	NA	R	S
patric	SAMEA2335134	1280.79	train	S	NA	NA	S	S	NA	S	NA	NA	R	S
patric	SAMEA2335135	1280.95	train	S	NA	NA	S	S	NA	S	NA	NA	R	S
patric	SAMEA2335136	1280.79	train	S	NA	NA	S	S	NA	S	NA	NA	R	S
patric	SAMEA2335138	1280.95	train	S	NA	NA	S	S	NA	S	NA	NA	S	S
patric	SAMEA2335139	1280.79	train	S	NA	NA	S	S	NA	S	NA	NA	R	S
patric	SAMEA2335140	1280.95	train	S	NA	NA	S	S	NA	S	NA	NA	R	S
patric	SAMEA2335141	1280.88	train	S	NA	NA	R	S	NA	S	NA	NA	R	S
patric	SAMEA2335142	1280.79	train	S	NA	NA	S	S	NA	S	NA	NA	R	S
patric	SAMEA2335143	1280.95	test	S	NA	NA	S	S	NA	S	NA	NA	S	S
patric	SAMEA2335144	1280.79	train	S	NA	NA	R	S	NA	S	NA	NA	R	S
patric	SAMEA2335145	1280.79	train	S	NA	NA	S	S	NA	S	NA	NA	R	S
patric	SAMEA2335147	1280.8	test	S	NA	NA	S	S	NA	S	NA	NA	R	R
patric	SAMEA2335148	1280.97	train	S	NA	NA	S	S	NA	S	NA	NA	R	S
patric	SAMEA2335149	1280.8	train	S	NA	NA	S	S	NA	S	NA	NA	R	S
patric	SAMEA2335150	1280.95	train	S	NA	NA	R	S	NA	S	NA	NA	R	S
patric	SAMEA2335151	1280.95	train	S	NA	NA	S	S	NA	S	NA	NA	R	S
patric	SAMEA2335152	1280.95	train	S	NA	NA	S	S	NA	S	NA	NA	R	S
patric	SAMEA2335153	1280.8	train	S	NA	NA	R	S	NA	S	NA	NA	R	S
patric	SAMEA2335154	1280.97	train	S	NA	NA	S	S	NA	S	NA	NA	R	S
patric	SAMEA2335155	1280.8	test	S	NA	NA	S	S	NA	S	NA	NA	R	S
patric	SAMEA2335156	1280.88	train	R	NA	NA	R	S	NA	R	NA	NA	R	S
patric	SAMEA2335158	1280.8	train	S	NA	NA	S	S	NA	S	NA	NA	S	S
patric	SAMEA2335159	1280.8	train	S	NA	NA	S	S	NA	S	NA	NA	R	S
patric	SAMEA2335161	1280.81	train	S	NA	NA	S	S	NA	S	NA	NA	R	S
patric	SAMEA2335162	1280.81	train	S	NA	NA	S	S	NA	S	NA	NA	S	S
patric	SAMEA2335163	1280.88	train	S	NA	NA	S	S	NA	S	NA	NA	R	S
patric	SAMEA2335164	1280.81	train	S	NA	NA	S	S	NA	S	NA	NA	R	S
patric	SAMEA2335165	1280.81	train	S	NA	NA	S	S	NA	S	NA	NA	R	S
patric	SAMEA2335166	1280.81	test	S	NA	NA	S	S	NA	S	NA	NA	R	R
patric	SAMEA2335167	1280.81	train	R	NA	NA	R	S	NA	R	NA	NA	R	S
patric	SAMEA2335168	1280.97	train	R	NA	NA	R	S	NA	R	NA	NA	R	S
patric	SAMEA2335169	1280.97	train	R	NA	NA	S	S	NA	R	NA	NA	R	S
patric	SAMEA2335170	1280.81	test	S	NA	NA	S	S	NA	S	NA	NA	R	S
patric	SAMEA2339835	1280.87	train	R	R	NA	R	S	NA	R	NA	NA	R	S
patric	SAMEA2339836	1280.87	train	R	R	NA	R	S	NA	R	NA	NA	R	S
patric	SAMEA2339837	1280.87	train	R	R	NA	R	S	NA	R	NA	NA	R	S
patric	SAMEA2339839	1280.87	train	R	R	NA	R	S	NA	R	NA	NA	R	S
patric	SAMEA2339840	1280.94	train	R	R	NA	R	S	NA	R	NA	NA	R	S
patric	SAMEA2339841	1280.94	train	R	R	NA	R	S	NA	R	NA	NA	R	S
patric	SAMEA2339843	1280.94	train	R	R	NA	R	S	NA	R	NA	NA	R	S
patric	SAMEA2339844	1280.74	train	R	R	NA	R	S	NA	R	NA	NA	R	S
patric	SAMEA2339845	1280.74	train	R	R	NA	R	S	NA	R	NA	NA	R	S
patric	SAMEA2339846	1280.94	train	R	R	NA	R	S	NA	R	NA	NA	R	S
patric	SAMEA2339847	1280.74	train	R	R	NA	R	S	NA	R	NA	NA	R	S
patric	SAMEA2339848	1280.74	train	R	R	NA	R	S	NA	R	NA	NA	R	S
patric	SAMEA2339849	1280.87	train	R	R	NA	R	S	NA	R	NA	NA	R	S
patric	SAMEA2339850	1280.87	train	R	R	NA	R	S	NA	R	NA	NA	R	R
patric	SAMEA2339851	1280.87	train	R	R	NA	R	S	NA	R	NA	NA	R	S
patric	SAMEA2339852	1280.87	train	R	R	NA	R	S	NA	R	NA	NA	R	S
patric	SAMEA2339853	1280.87	train	R	R	NA	R	S	NA	R	NA	NA	R	S
patric	SAMEA2339854	1280.94	train	R	R	NA	R	S	NA	R	NA	NA	R	S
patric	SAMEA2339855	1280.87	train	R	R	NA	R	S	NA	R	NA	NA	R	S
patric	SAMEA2339856	1280.84	train	R	R	NA	R	S	NA	R	NA	NA	R	S
patric	SAMEA2339857	1280.94	train	R	R	NA	R	S	NA	R	NA	NA	R	S
patric	SAMEA2339858	1280.85	train	R	R	NA	R	S	NA	R	NA	NA	R	S
patric	SAMEA2339859	1280.85	train	R	R	NA	R	S	NA	R	NA	NA	R	S
patric	SAMEA2339860	1280.94	train	R	R	NA	R	S	NA	R	NA	NA	R	S
patric	SAMEA2339861	1280.94	train	R	R	NA	R	S	NA	R	NA	NA	R	S
patric	SAMEA2339862	1280.94	train	R	S	NA	S	S	NA	R	NA	NA	R	S
patric	SAMEA2339863	1280.84	train	R	R	NA	R	S	NA	R	NA	NA	R	S
patric	SAMEA2339864	1280.84	train	R	R	NA	R	S	NA	R	NA	NA	R	S
patric	SAMEA2339865	1280.94	train	R	R	NA	R	S	NA	R	NA	NA	R	S
patric	SAMEA2339866	1280.94	train	R	R	NA	R	S	NA	R	NA	NA	R	S
patric	SAMEA2339867	1280.84	train	R	S	NA	S	S	NA	R	NA	NA	R	S
patric	SAMEA2339868	1280.84	train	R	R	NA	R	S	NA	R	NA	NA	R	S
patric	SAMEA2339870	1280.86	train	R	R	NA	R	S	NA	R	NA	NA	R	S
patric	SAMEA2339871	1280.86	train	R	R	NA	R	S	NA	R	NA	NA	R	S
patric	SAMEA2339872	1280.86	train	R	R	NA	R	S	NA	R	NA	NA	R	S
patric	SAMEA2339873	1280.86	train	R	R	NA	R	S	NA	R	NA	NA	R	S
patric	SAMEA2339874	1280.86	train	R	R	NA	R	S	NA	R	NA	NA	R	S
patric	SAMEA2339875	1280.86	train	R	R	NA	R	S	NA	R	NA	NA	R	S
patric	SAMEA2339876	1280.85	train	R	R	NA	R	S	NA	R	NA	NA	R	S
patric	SAMEA2339878	1280.85	train	R	R	NA	R	S	NA	R	NA	NA	R	S
patric	SAMEA2339879	1280.85	train	R	R	NA	R	S	NA	R	NA	NA	R	S
patric	SAMEA2339880	1280.85	train	R	R	NA	R	S	NA	R	NA	NA	R	S
patric	SAMEA2339881	1280.85	train	R	R	NA	R	S	NA	R	NA	NA	R	S
patric	SAMEA2339882	1280.94	train	R	R	NA	R	S	NA	R	NA	NA	R	S
patric	SAMEA2339883	1280.94	train	R	R	NA	R	S	NA	R	NA	NA	R	S
patric	SAMEA2339884	1280.94	train	R	R	NA	R	S	NA	R	NA	NA	R	S
patric	SAMEA2339885	1280.87	train	R	R	NA	R	S	NA	R	NA	NA	R	S
patric	SAMEA2339886	1280.94	train	R	R	NA	R	S	NA	R	NA	NA	R	S
patric	SAMEA2339887	1280.86	train	R	R	NA	R	S	NA	R	NA	NA	R	S
patric	SAMEA2339888	1280.86	train	R	R	NA	R	S	NA	R	NA	NA	R	S
patric	SAMEA2339889	1280.97	train	R	R	NA	R	S	NA	R	NA	NA	R	S
patric	SAMEA2339890	1280.97	train	S	S	NA	S	S	NA	S	NA	NA	R	S
patric	SAMEA2339891	1280.86	train	R	S	NA	S	S	NA	R	NA	NA	R	S
patric	SAMEA2339892	1280.97	train	R	R	NA	R	S	NA	R	NA	NA	R	S
patric	SAMEA2339893	1280.97	train	R	R	NA	R	S	NA	R	NA	NA	R	S
patric	SAMEA2339894	1280.97	train	R	NA	NA	R	S	NA	R	NA	NA	R	S
patric	SAMEA2339895	1280.97	train	R	S	NA	S	S	NA	R	NA	NA	R	S
patric	SAMEA2339897	1280.85	train	R	R	NA	R	S	NA	R	NA	NA	R	S
patric	SAMEA2339898	1280.85	train	R	R	NA	R	R	NA	R	NA	NA	R	S
patric	SAMEA2339899	1280.85	train	R	R	NA	R	S	NA	R	NA	NA	R	S
patric	SAMEA2339900	1280.85	train	R	R	NA	R	R	NA	R	NA	NA	R	S
patric	SAMEA2339902	1280.97	train	R	S	NA	S	S	NA	S	NA	NA	R	S
patric	SAMEA2339903	1280.87	train	S	S	NA	S	S	NA	S	NA	NA	R	S
patric	SAMEA2339904	1280.97	train	R	S	NA	S	S	NA	S	NA	NA	R	S
patric	SAMEA2339905	1280.87	train	R	S	NA	S	S	NA	S	NA	NA	R	S
patric	SAMEA2339906	1280.87	train	S	S	NA	S	S	NA	S	NA	NA	S	S
patric	SAMEA2339907	1280.87	train	S	S	NA	S	S	NA	S	NA	NA	R	S
patric	SAMEA2339908	1280.87	train	S	S	NA	S	S	NA	S	NA	NA	S	S
patric	SAMEA2339909	1280.87	train	S	S	NA	S	S	NA	S	NA	NA	R	S
patric	SAMEA2339910	1280.97	train	S	S	NA	S	S	NA	S	NA	NA	R	S
patric	SAMEA2339911	1280.74	train	S	S	NA	S	S	NA	S	NA	NA	R	S
patric	SAMEA2339912	1280.74	train	S	S	NA	S	S	NA	S	NA	NA	R	S
patric	SAMEA2339913	1280.74	train	S	S	NA	S	S	NA	S	NA	NA	R	S
[truncated: 2,362 more rows]
